# Supplementary material for: Comparative genomics reveals the dynamics of chromosome evolution in Lepidoptera
Source: Nat Ecol Evol. 2024 Feb 21;8(4):777–90. doi: 10.1038/s41559-024-02329-4 (PMC11009112; doi:10.1038/s41559-024-02329-4)
Supplement: Supplementary file 4 — Supplementary Tables 1–11. [file 41559_2024_2329_MOESM4_ESM.xlsx]

## Sheet: Table S1 Genome asemblies
Supplementary Table 1	Genome assemblies information.	Genome assembly information for the 210 Lepidopteran and 5 Trichopteran genomes used in this study. For each of the genomes analysed, the table provides the assembly name, species, data source (DToL vs INSDC), GCA accession number, assembly level, scaffold N50, percent of assembly scaffolded in chromosomes, BUSCO completeness (lepidoptera odb10) number of duplicate BUSCOs, genome size, chromosome…
Species	Assembly_name	Source	Genbank_assembly_accession	Assembly_level	Order	Superfamily	Family	Genome_size	Scaffold_N50	Contig_N50_Mb	Percentage_assembly_in_chr	Chr_number	BUSCO_completeness	Number_duplicate_BUSCOs	Percentage_duplication	Citation
Glyphotaelius_pellucidus	iiGlyPell1.1	DToL	GCA_936435175.1	Chromosomal	Trichoptera	Limnephiloidea	Limnephilidae	1037123706	36814344	8.2	99.95	29	75.5	199	1.4	E. McSwan, G. R. Broad, I. Wallace, B. W. Price, I. Wallace, Natural History Museum Genome Acquisition Lab, Darwin Tree of Life Barcoding collective, Wellcome Sanger Institute Tree of Life programme, Wellcome Sanger Institute Scientific Operations: DNA Pipelines collective, Tree of Life Core Informatics collective, Darwin Tree of Life Consortium, The genome sequence of the Mottled Sedge, Glyphota…
Hydropsyche_tenuis	HT1_wtdbg2_racon_pilon	INSDC	GCA_009617725.1	Scaffold	Trichoptera	Hydropsychoidea	Hydropsychidae	229663394	2190134	2.2	93.36	53	72	89	0.8	J. Heckenhauer, P. B. Frandsen, D. K. Gupta, J. Paule, S. Prost, T. Schell, J. V. Schneider, R. J. Stewart, S. U. Pauls, Annotated Draft Genomes of Two Caddisfly Species Plectrocnemia conspersa CURTIS and Hydropsyche tenuis NAVAS (Insecta: Trichoptera). Genome Biol. Evol. 11, 3445–3451 (2019).
Limnephilus_lunatus	iiLimLuna2.2	DToL	GCA_917563855.2	Chromosomal	Trichoptera	Limnephiloidea	Limnephilidae	1269651477	95392806	19	99.88	13	75.6	270	1.8	M. Austin, C. Clifford, G. Rutt, B. W. Price, I. Wallace, Natural History Museum Genome Acquisition Lab, Wellcome Sanger Institute Tree of Life programme, Wellcome Sanger Institute Scientific Operations: DNA Pipelines collective, Tree of Life Core Informatics collective, Darwin Tree of Life Consortium, The genome sequence of a caddisfly, Limnephilus lunatus (Curtis, 1834). Wellcome Open Res. 8, 2…
Limnephilus_marmoratus	iiLimMarm1.1	DToL	GCA_917880885.1	Chromosomal	Trichoptera	Limnephiloidea	Limnephilidae	1629971709	56174236	8	99.94	29	75.6	207	1.5	C. Clifford, K. Friend, S. Skipp, I. Wallace, B. W. Price, Natural History Museum Genome Acquisition Lab, Wellcome Sanger Institute Tree of Life programme, Wellcome Sanger Institute Scientific Operations: DNA Pipelines collective, Tree of Life Core Informatics collective, Darwin Tree of Life Consortium, The genome sequence of the cinnamon sedge caddisfly, Limnephilus marmoratus (Curtis, 1834). We…
Limnephilus_rhombicus	iiLimRhom1.1	DToL	GCA_929108145.1	Chromosomal	Trichoptera	Limnephiloidea	Limnephilidae	1578823873	54234467	10.8	99.89	29	75.5	203	1.6	G. Broad, P. Benjamin W, W. Ian, Natural History Museum Genome Acquisition Lab, Wellcome Sanger Institute Tree of Life programme, Wellcome Sanger Institute Scientific Operations: DNA Pipelines collective, Tree of Life Core Informatics collective, Darwin Tree of Life Consortium, The genome sequence of a caddisfly, Limnephilus rhombicus (Linnaeus, 1758). Wellcome Open Res. 8, 170 (2023).
Abrostola_tripartita	ilAbrTrip1.1	DToL	GCA_905340225.1	Chromosomal	Lepidoptera	Noctuoidea	Noctuidae	381057457	13645312	13.6	99.99	31	99	20	0.2	D. Boyes, L. Crowley, P. W. H. Holland, University of Oxford and Wytham Woods Genome Acquisition Lab, Darwin Tree of Life Barcoding collective, Wellcome Sanger Institute Tree of Life programme, Wellcome Sanger Institute Scientific Operations: DNA Pipelines collective, Tree of Life Core Informatics collective, Darwin Tree of Life Consortium, The genome sequence of the spectacle, Abrostola triparti…
Acentria_ephemerella	ilAceEphe1.1	DToL	GCA_943193645.1	Chromosomal	Lepidoptera	Pyraloidea	Crambidae	340792766	12251206	12.3	99.91	31	98.7	36	0.3
Acleris_emargana	ilAclEmar1.1	DToL	GCA_927399475.1	Chromosomal	Lepidoptera	Tortricoidea	Tortricidae	691448280	22775158	16.6	99.99	30	97.8	83	0.7
Acleris_sparsana	ilAclSpar1.1	DToL	GCA_923062465.1	Chromosomal	Lepidoptera	Tortricoidea	Tortricidae	589546063	19007631	18.9	99.99	30	98.3	69	0.6
Acrobasis_suavella	ilAcrSuav1.1	DToL	GCA_943193695.1	Chromosomal	Lepidoptera	Pyraloidea	Pyralidae	647282432	23584496	22	100	30	98.9	56	0.5
Acronicta_aceris	ilAcrAcer1.1	DToL	GCA_910591435.1	Chromosomal	Lepidoptera	Noctuoidea	Noctuidae	466384436	16061144	15.4	100	31	99	52	0.5	D. Boyes, L. Crowley, P. W. H. Holland, University of Oxford and Wytham Woods Genome Acquisition Lab, Darwin Tree of Life Barcoding collective, Wellcome Sanger Institute Tree of Life programme, Wellcome Sanger Institute Scientific Operations: DNA Pipelines collective, Tree of Life Core Informatics collective, Darwin Tree of Life Consortium, The genome sequence of the sycamore, Acronicta aceris (L…
Agonopterix_arenella	ilAgoAren1.1	DToL	GCA_927399405.1	Chromosomal	Lepidoptera	Gelechioidea	Depressariidae	545825857	18923089	18.9	99.98	30	98.7	80	0.7	D. Boyes, P. W. H. Holland, University of Oxford and Wytham Woods Genome Acquisition Lab, Darwin Tree of Life Barcoding collective, Wellcome Sanger Institute Tree of Life programme, Wellcome Sanger Institute Scientific Operations: DNA Pipelines collective, Tree of Life Core Informatics collective, Darwin Tree of Life Consortium, The genome sequence of the Brindled Flat-body, Agonopterix arenella …
Agonopterix_subpropinquella	ilAgoSubp1.1	DToL	GCA_922987775.1	Chromosomal	Lepidoptera	Gelechioidea	Depressariidae	667905724	25090608	11.6	99.99	28	98.7	82	0.7
Agriopis_aurantiaria	ilAgrAura1.1	DToL	GCA_914767915.1	Chromosomal	Lepidoptera	Geometroidea	Geometridae	485385411	18049239	13.3	100	30	98.4	63	0.5
Agriopis_marginaria	ilAgrMarg1.1	DToL	GCA_932305915.1	Chromosomal	Lepidoptera	Geometroidea	Geometridae	500896711	18395758	14.5	99.99	29	98.3	79	0.6	D. C. Lees, D. Boyes, Natural History Museum Genome Acquisition Lab, University of Oxford and Wytham Woods Genome Acquisition Lab, Darwin Tree of Life Barcoding collective, Wellcome Sanger Institute Tree of Life programme, Wellcome Sanger Institute Scientific Operations: DNA Pipelines collective, Tree of Life Core Informatics collective, Darwin Tree of Life Consortium, The genome sequence of the …
Agriphila_geniculea	ilAgrGeni1.1	DToL	GCA_943789525.1	Chromosomal	Lepidoptera	Pyraloidea	Crambidae	781653547	26408729	7.27	99.86	29	98.2	91	0.8	D. Boyes, J. Hammond, University of Oxford and Wytham Woods Genome Acquisition Lab, Darwin Tree of Life Barcoding collective, Wellcome Sanger Institute Tree of Life programme, Wellcome Sanger Institute Scientific Operations: DNA Pipelines collective, Tree of Life Core Informatics collective, Darwin Tree of Life Consortium, The genome sequence of the Elbow-stripe Grass-veneer, Agriphila geniculea …
Agriphila_tristella	ilAgrTris1.1	DToL	GCA_928269145.1	Chromosomal	Lepidoptera	Pyraloidea	Crambidae	801775791	51702748	15.3	99.64	23	98.1	80	0.7	D. Boyes, L. Parkerson, University of Oxford and Wytham Woods Genome Acquisition Lab, Darwin Tree of Life Barcoding collective, Wellcome Sanger Institute Tree of Life programme, Wellcome Sanger Institute Scientific Operations: DNA Pipelines collective, Tree of Life Core Informatics collective, Darwin Tree of Life Consortium, The genome sequence of the common grass-veneer, Agriphila tristella (Den…
Agrochola_circellaris	ilAgrCirc1.1	DToL	GCA_914767755.1	Chromosomal	Lepidoptera	Noctuoidea	Noctuidae	572162832	19711079	19.7	99.97	30	99.2	73	0.7	D. Boyes, A. Hoile, University of Oxford and Wytham Woods Genome Acquisition Lab, Darwin Tree of Life Barcoding collective, Wellcome Sanger Institute Tree of Life programme, Wellcome Sanger Institute Scientific Operations: DNA Pipelines collective, Tree of Life Core Informatics collective, Darwin Tree of Life Consortium, The genome sequence of the Brick, Agrochola circellaris (Hufnagel, 1766). We…
Agrochola_macilenta	ilAgrMaci1.1	DToL	GCA_916701695.1	Chromosomal	Lepidoptera	Noctuoidea	Noctuidae	683223563	22977954	22.3	99.98	31	98.9	87	0.8	D. Boyes, C. Boyes, University of Oxford and Wytham Woods Genome Acquisition Lab, Darwin Tree of Life Barcoding collective, Wellcome Sanger Institute Tree of Life programme, Wellcome Sanger Institute Scientific Operations: DNA Pipelines collective, Tree of Life Core Informatics collective, Darwin Tree of Life Consortium, The genome sequence of the Yellow-line Quaker, Agrochola macilenta (Hubner, …
Agrotis_puta	ilAgrPuta1.1	DToL	GCA_943136025.1	Chromosomal	Lepidoptera	Noctuoidea	Noctuidae	523321491	18289922	12	99.98	31	98.9	77	0.7	D. Boyes, G. R. Broad, P. W. H. Holland, University of Oxford and Wytham Woods Genome Acquisition Lab, Natural History Museum Genome Acquisition Lab, Darwin Tree of Life Barcoding collective, Wellcome Sanger Institute Tree of Life programme, Wellcome Sanger Institute Scientific Operations: DNA Pipelines collective, Tree of Life Core Informatics collective, Darwin Tree of Life Consortium, The geno…
Allophyes_oxyacanthae	ilAllOxya1.1	DToL	GCA_932294325.1	Chromosomal	Lepidoptera	Noctuoidea	Noctuidae	458479537	16683655	16.4	100	31	99.2	46	0.4	D. Boyes, P. W. H. Holland, University of Oxford and Wytham Woods Genome Acquisition Lab, Darwin Tree of Life Barcoding collective, Wellcome Sanger Institute Tree of Life programme, Wellcome Sanger Institute Scientific Operations: DNA Pipelines collective, Tree of Life Core Informatics collective, Darwin Tree of Life Consortium, The genome sequence of the Green-brindled Crescent, Allophyes oxyaca…
Amphipyra_berbera	ilAmpBerb1.2	DToL	GCA_910594945.2	Chromosomal	Lepidoptera	Noctuoidea	Noctuidae	582305243	20126316	19.9	99.98	31	99	49	0.5	D. Boyes, L. M. Crowley, P. W. H. Holland, University of Oxford and Wytham Woods Genome Acquisition Lab, Darwin Tree of Life Barcoding collective, Wellcome Sanger Institute Tree of Life programme, Wellcome Sanger Institute Scientific Operations: DNA Pipelines collective, Tree of Life Core Informatics collective, Darwin Tree of Life Consortium, The genome sequence of Svensson’s copper underwing, A…
Amphipyra_tragopoginis	ilAmpTrag2.1	DToL	GCA_905220435.1	Chromosomal	Lepidoptera	Noctuoidea	Noctuidae	805668602	28301216	23.5	100	31	98.8	32	0.3	D. Boyes, P. W. H. Holland, University of Oxford and Wytham Woods Genome Acquisition Lab, Darwin Tree of Life Barcoding collective, Wellcome Sanger Institute Tree of Life programme, Wellcome Sanger Institute Scientific Operations: DNA Pipelines collective, Tree of Life Core Informatics collective, Darwin Tree of Life Consortium, The genome sequence of the Mouse Moth, Amphipyra tragopoginis (Clerc…
Anthocharis_cardamines	ilAntCard3.1	DToL	GCA_905404175.1	Chromosomal	Lepidoptera	Papilionoidea	Pieridae	359616706	12507586	6.27	99.63	30	99	39	0.4	S. Ebdon, G. Bisschop, K. Lohse, I. Saccheri, J. Davies, Wellcome Sanger Institute Tree of Life programme, Wellcome Sanger Institute Scientific Operations: DNA Pipelines collective, Tree of Life Core Informatics collective, Darwin Tree of Life Consortium, The genome sequence of the orange-tip butterfly, Anthocharis cardamines (Linnaeus, 1758). Wellcome Open Res. 7, 260 (2022).
Apamea_monoglypha	ilApaMono1.2	DToL	GCA_911387795.2	Chromosomal	Lepidoptera	Noctuoidea	Noctuidae	575683298	19918846	9.14	99.99	31	98.9	84	0.8	D. Boyes, J. F. Mulley, University of Oxford and Wytham Woods Genome Acquisition Lab, Darwin Tree of Life Barcoding collective, Wellcome Sanger Institute Tree of Life programme, Wellcome Sanger Institute Scientific Operations: DNA Pipelines collective, Tree of Life Core Informatics collective, Darwin Tree of Life Consortium, The genome sequence of the Dark Arches Apamea monoglypha (Hufnagel, 1766…
Apeira_syringaria	ilApeSyri1.1	DToL	GCA_934044485.1	Chromosomal	Lepidoptera	Geometroidea	Geometridae	544443574	20999187	21	99.82	29	98.4	72	0.7	D. Boyes, O. T. Lewis, University of Oxford and Wytham Woods Genome Acquisition Lab, Darwin Tree of Life Barcoding collective, Wellcome Sanger Institute Tree of Life programme, Wellcome Sanger Institute Scientific Operations: DNA Pipelines collective, Tree of Life Core Informatics collective, Darwin Tree of Life Consortium, The genome sequence of the Lilac Beauty, Apeira syringaria (Linnaeus, 175…
Aphantopus_hyperantus	iAphHyp1.2	DToL	GCA_902806685.2	Chromosomal	Lepidoptera	Papilionoidea	Nymphalidae	408137179	15230192	2.01	99.24	29	98	70	0.5	D. Mead, I. Saccheri, C. J. Yung, K. Lohse, C. Lohse, P. Ashmole, M. Smith, C. Corton, K. Oliver, J. Skelton, E. Betteridge, M. A. Quail, J. Dolucan, S. A. McCarthy, K. Howe, J. Wood, J. Torrance, A. Tracey, S. Whiteford, R. Challis, R. Durbin, M. Blaxter, The genome sequence of the ringlet, Aphantopus hyperantus Linnaeus 1758. Wellcome Open Res. 6, 165 (2021).
Aplocera_efformata	ilAplEffo1.1	DToL	GCA_921293045.1	Chromosomal	Lepidoptera	Geometroidea	Geometridae	349498550	12527553	12.5	99.58	31	98.4	41	0.3	D. Boyes, M. Palmada-Flores, University of Oxford and Wytham Woods Genome Acquisition Lab, Darwin Tree of Life Barcoding collective, Wellcome Sanger Institute Tree of Life programme, Wellcome Sanger Institute Scientific Operations: DNA Pipelines collective, Tree of Life Core Informatics collective, Darwin Tree of Life Consortium, The genome sequence of the lesser treble-bar moth, Aplocera efforma…
Aporia_crataegi	ilApoCrat1.1	DToL	GCA_912999735.1	Chromosomal	Lepidoptera	Papilionoidea	Pieridae	229694036	9626953	9.63	99.99	25	98.4	75	0.6	S. Ebdon, A. Mackintosh, K. Lohse, A. Hayward, S. Arif, R. Whitla, Darwin Tree of Life Barcoding collective, Wellcome Sanger Institute Tree of Life programme, Wellcome Sanger Institute Scientific Operations: DNA Pipelines collective, Tree of Life Core Informatics collective, Darwin Tree of Life Consortium, The genome sequence of the black-veined white butterfly, Aporia crataegi (Linnaeus, 1758). …
Aporophyla_lueneburgensis	ilApoLuen1.1	DToL	GCA_932294355.1	Chromosomal	Lepidoptera	Noctuoidea	Noctuidae	978307447	32091479	20.1	99.7	31	98.7	73	0.6	D. Boyes, P. W. H. Holland, University of Oxford and Wytham Woods Genome Acquisition Lab, Darwin Tree of Life Barcoding collective, Wellcome Sanger Institute Tree of Life programme, Wellcome Sanger Institute Scientific Operations: DNA Pipelines collective, Tree of Life Core Informatics collective, Darwin Tree of Life Consortium, The genome sequence of the Northern Deep-brown Dart, Aporophyla luen…
Apotomis_betuletana	ilApoBetu1.1	DToL	GCA_932273695.1	Chromosomal	Lepidoptera	Tortricoidea	Tortricidae	684240599	24873308	12.4	99.72	28	98.2	74	0.6	D. Boyes, J. F. Mulley, University of Oxford and Wytham Woods Genome Acquisition Lab, Darwin Tree of Life Barcoding collective, Wellcome Sanger Institute Tree of Life programme, Wellcome Sanger Institute Scientific Operations: DNA Pipelines collective, Tree of Life Core Informatics collective, Darwin Tree of Life Consortium, The genome sequence of the Birch Marble, Apotomis betuletana (Haworth, 1…
Apotomis_turbidana	ilApoTurb1.2	DToL	GCA_905147355.2	Chromosomal	Lepidoptera	Tortricoidea	Tortricidae	720467098	27109628	13.8	99.88	28	98.3	82	0.7	D. Boyes, J. Hammond, University of Oxford and Wytham Woods Genome Acquisition Lab, Darwin Tree of Life Barcoding collective, Wellcome Sanger Institute Tree of Life programme, Wellcome Sanger Institute Scientific Operations: DNA Pipelines collective, Tree of Life Core Informatics collective, Darwin Tree of Life Consortium, The genome sequence of the White-shouldered Marble, Apotomis turbidana (Hü…
Aricia_agestis	ilAriAges1.1	DToL	GCA_905147365.1	Chromosomal	Lepidoptera	Papilionoidea	Lycaenidae	435280672	19030843	17.8	99.98	23	97.3	40	0.3
Aricia_artaxerxes	ilAriArta2.1	DToL	GCA_937612035.1	Chromosomal	Lepidoptera	Papilionoidea	Lycaenidae	458496882	20114245	14.8	99.99	23	97.2	45	0.4	S. Ebdon, K. Lohse, A. Jansen Van Rensburg, Wellcome Sanger Institute Tree of Life programme, Wellcome Sanger Institute Scientific Operations: DNA Pipelines collective, Tree of Life Core Informatics collective, Darwin Tree of Life Consortium, The genome sequence of the northern brown argus, Aricia artaxerxes (Fabricius, 1793). Wellcome Open Res. 7, 314 (2022).
Atethmia_centrago	ilAteCent1.3	DToL	GCA_905333075.3	Chromosomal	Lepidoptera	Noctuoidea	Noctuidae	926655388	31773998	26.6	99.93	31	99	61	0.5
Autographa_gamma	ilAutGamm1.1	DToL	GCA_905146925.1	Chromosomal	Lepidoptera	Noctuoidea	Noctuidae	373067087	12167202	11.2	98.6	31	98.9	35	0.3	D. Boyes, P. W. H. Holland, University of Oxford and Wytham Woods Genome Acquisition Lab, Darwin Tree of Life Barcoding collective, Wellcome Sanger Institute Tree of Life programme, Wellcome Sanger Institute Scientific Operations: DNA Pipelines collective, Tree of Life Core Informatics collective, Darwin Tree of Life Consortium, The genome sequence of the silver Y moth, Autographa gamma (Linnaeus…
Autographa_pulchrina	ilAutPulc1.1	DToL	GCA_905475315.1	Chromosomal	Lepidoptera	Noctuoidea	Noctuidae	426240943	13453062	9.61	98.75	31	98.9	36	0.3
Bembecia_ichneumoniformis	ilBemIchn1.1	DToL	GCA_910589475.1	Chromosomal	Lepidoptera	Sesioidea	Sesiidae	511429143	18823830	15.6	99.96	31	97.9	59	0.5
Biston_betularia	ilBisBetu1.2	DToL	GCA_905404145.2	Chromosomal	Lepidoptera	Geometroidea	Geometridae	404525905	14733994	14	99.99	31	98.7	46	0.4	D. Boyes, C. Wright, University of Oxford and Wytham Woods Genome Acquisition Lab, Darwin Tree of Life Barcoding collective, Wellcome Sanger Institute Tree of Life programme, Wellcome Sanger Institute Scientific Operations: DNA Pipelines collective, Tree of Life Core Informatics collective, Darwin Tree of Life Consortium, The genome sequence of the peppered moth, Biston betularia Linnaeus, 1758. …
Blastobasis_adustella	ilBlaAdus2.1	DToL	GCA_907269095.1	Chromosomal	Lepidoptera	Gelechioidea	Blastobasidae	557440016	19379192	18	99.93	30	98	102	0.9
Blastobasis_lacticolella	ilBlaLact1.1	DToL	GCA_905147135.1	Chromosomal	Lepidoptera	Gelechioidea	Blastobasidae	577083784	20548006	11.6	99.91	30	97.7	121	1
Boloria_selene	ilBolSele5.2	DToL	GCA_905231865.2	Chromosomal	Lepidoptera	Papilionoidea	Nymphalidae	399917640	13620786	13.4	100	30	98.6	36	0.3	K. Lohse, D. Setter, Darwin Tree of Life Barcoding collective, Wellcome Sanger Institute Tree of Life programme, Wellcome Sanger Institute Scientific Operations: DNA Pipelines collective, Tree of Life Core Informatics collective, Darwin Tree of Life Consortium, The genome sequence of the small pearl-bordered fritillary butterfly, Boloria selene (Schiffermüller, 1775). Wellcome Open Res. 7, 76 (20…
Bombyx_mori	Bmori_2016v1.0	INSDC	GCA_014905235.2	Chromosomal	Lepidoptera	Bombycoidea	Bombycidae	460334017	16796068	12.2	96.69	28	98.6	64	0.6	M. Kawamoto, A. Jouraku, A. Toyoda, K. Yokoi, Y. Minakuchi, S. Katsuma, A. Fujiyama, T. Kiuchi, K. Yamamoto, T. Shimada, High-quality genome assembly of the silkworm, Bombyx mori. Insect Biochem. Mol. Biol. 107, 53–62 (2019)
Brachylomia_viminalis	ilBraVimi1.1	DToL	GCA_937001585.1	Chromosomal	Lepidoptera	Noctuoidea	Noctuidae	781437518	26683488	20.6	99.86	31	98.9	76	0.7
Brenthis_ino	SP_BI_364.v2_0	INSDC	GCA_921882275.1	Chromosomal	Lepidoptera	Papilionoidea	Nymphalidae	411873249	29515433	9.59	99.75	14	98.8	30	0.3	A. Mackintosh, D. R. Laetsch, T. Baril, R. G. Foster, V. Dincă, R. Vila, A. Hayward, K. Lohse, The genome sequence of the lesser marbled fritillary, Brenthis ino, and evidence for a segregating neo-Z chromosome. G3 . 12 (2022), doi:10.1093/g3journal/jkac069.
Calamotropha_paludella	ilCalPalu1.1	DToL	GCA_927399485.1	Chromosomal	Lepidoptera	Pyraloidea	Crambidae	742481776	26936083	23.9	99.86	30	98.7	57	0.5	D. Boyes, P. W. H. Holland, University of Oxford and Wytham Woods Genome Acquisition Lab, Darwin Tree of Life Barcoding collective, Wellcome Sanger Institute Tree of Life programme, Wellcome Sanger Institute Scientific Operations: DNA Pipelines collective, Tree of Life Core Informatics collective, Darwin Tree of Life Consortium, The genome sequence of the Bulrush Veneer, Calamotropha paludella (H…
Campaea_margaritaria	ilCamMarg1.1	DToL	GCA_912999815.1	Chromosomal	Lepidoptera	Geometroidea	Geometridae	335226495	12093622	11.9	99.99	31	98.3	43	0.4
Caradrina_clavipalpis	ilCarClav1.1	DToL	GCA_932526535.1	Chromosomal	Lepidoptera	Noctuoidea	Noctuidae	474197171	16821581	16.8	100	31	98.7	38	0.3	D. Boyes, University of Oxford and Wytham Woods Genome Acquisition Lab, Darwin Tree of Life Barcoding collective, Wellcome Sanger Institute Tree of Life programme, Wellcome Sanger Institute Scientific Operations: DNA Pipelines collective, Tree of Life Core Informatics collective, C. Boyes, Darwin Tree of Life Consortium, The genome sequence of the pale mottled willow, Caradrina clavipalpis (Scopo…
Carcina_quercana	ilCarQuer1.2	DToL	GCA_910589575.2	Chromosomal	Lepidoptera	Gelechioidea	Depressariidae	408897582	15733321	13	99.96	30	97.9	86	0.7	D. Boyes, D. Lees, University of Oxford and Wytham Woods Genome Acquisition Lab, Darwin Tree of Life Barcoding collective, Wellcome Sanger Institute Tree of Life programme, Wellcome Sanger Institute Scientific Operations: DNA Pipelines collective, Tree of Life Core Informatics collective, Darwin Tree of Life Consortium, The genome sequence of the long-horned flat-body, Carcina quercana (Fabricius…
Carposina_sasakii	ASM1460749v2	INSDC	GCA_014607495.2	Chromosomal	Lepidoptera	Carposinoidea	Carposinidae	399040036	14388832	2.6	100	31	97.8	229	2.1	L.-J. Cao, W. Song, L. Yue, S.-K. Guo, J.-C. Chen, Y.-J. Gong, A. A. Hoffmann, S.-J. Wei, Chromosome-level genome of the peach fruit moth Carposina sasakii (Lepidoptera: Carposinidae) provides a resource for evolutionary studies on moths. Mol. Ecol. Resour. 21, 834–848 (2021).
Carterocephalus_palaemon	ilCarPala2.1	DToL	GCA_944567765.1	Chromosomal	Lepidoptera	Papilionoidea	Hesperiidae	394538208	13897380	13.1	99.77	31	98.4	62	0.5
Catocala_fraxini	ilCatFrax1.1	DToL	GCA_930367265.1	Chromosomal	Lepidoptera	Noctuoidea	Erebidae	780602067	27836421	26.8	100	31	99	84	0.8	D. Boyes, P. W. H. Holland, University of Oxford and Wytham Woods Genome Acquisition Lab, Darwin Tree of Life Barcoding collective, Wellcome Sanger Institute Tree of Life programme, Wellcome Sanger Institute Scientific Operations: DNA Pipelines collective, Tree of Life Core Informatics collective, Darwin Tree of Life Consortium, The genome sequence of the Clifden nonpareil, Catocala fraxini (Linn…
Celastrina_argiolus	ilCelArgi3.1	DToL	GCA_905187575.1	Chromosomal	Lepidoptera	Papilionoidea	Lycaenidae	499114119	20425925	7.71	99.99	25	97.2	66	0.5	A. Hayward, C. Wright, Darwin Tree of Life Barcoding collective, Wellcome Sanger Institute Tree of Life programme, Wellcome Sanger Institute Scientific Operations: DNA Pipelines collective, Tree of Life Core Informatics collective, Darwin Tree of Life Consortium, The genome sequence of the holly blue, Celastrina argiolus (Linnaeus, 1758). Wellcome Open Res. 6, 340 (2021).
Chloroclysta_siterata	ilChlSite2.1	DToL	GCA_932294275.1	Chromosomal	Lepidoptera	Geometroidea	Geometridae	437887824	24933739	20.6	99.97	20	98.2	50	0.4	D. Boyes, P. W. H. Holland, University of Oxford and Wytham Woods Genome Acquisition Lab, Darwin Tree of Life Barcoding collective, Wellcome Sanger Institute Tree of Life programme, Wellcome Sanger Institute Scientific Operations: DNA Pipelines collective, Tree of Life Core Informatics collective, Darwin Tree of Life Consortium, The genome sequence of the Red-green Carpet, Chloroclysta siterata (…
Chrysoteuchia_culmella	ilChrCulm1.1	DToL	GCA_910589605.1	Chromosomal	Lepidoptera	Pyraloidea	Crambidae	645226651	22805156	16.4	99.81	31	98.6	37	0.3	D. Boyes, University of Oxford and Wytham Woods Genome Acquisition Lab, Darwin Tree of Life Barcoding collective, Wellcome Sanger Institute Tree of Life programme, Wellcome Sanger Institute Scientific Operations: DNA Pipelines collective, Tree of Life Core Informatics collective, L. Parkerson, Darwin Tree of Life Consortium, The genome sequence of the garden grass-veneer, Chrysoteuchia culmella (…
Clostera_curtula	ilCloCurt1.2	DToL	GCA_905475355.2	Chromosomal	Lepidoptera	Noctuoidea	Notodontidae	512681271	18278162	6.77	100	29	98.5	48	0.4
Colias_croceus	ilColCroc2.1	DToL	GCA_905220415.1	Chromosomal	Lepidoptera	Papilionoidea	Pieridae	324912214	11204669	10.7	100	31	99	43	0.3	S. Ebdon, A. Mackintosh, A. Hayward, K. Wotton, Darwin Tree of Life Barcoding collective, Wellcome Sanger Institute Tree of Life programme, Wellcome Sanger Institute Scientific Operations: DNA Pipelines collective, Tree of Life Core Informatics collective, Darwin Tree of Life Consortium, The genome sequence of the clouded yellow, Colias crocea (Geoffroy, 1785). Wellcome Open Res. 6, 284 (2021).
Cosmia_trapezina	ilCosTrap1.2	DToL	GCA_905163495.2	Chromosomal	Lepidoptera	Noctuoidea	Noctuidae	825187588	28022459	7.6	99.87	31	98.8	97	0.8	D. Boyes, C. Godfray, P. W. H. Holland, University of Oxford and Wytham Woods Genome Acquisition Lab, Darwin Tree of Life Barcoding collective, Wellcome Sanger Institute Tree of Life programme, Wellcome Sanger Institute Scientific Operations: DNA Pipelines collective, Tree of Life Core Informatics collective, Darwin Tree of Life Consortium, The genome sequence of the dun-bar pinion, Cosmia trapez…
Craniophora_ligustri	ilCraLigu1.1	DToL	GCA_905163465.1	Chromosomal	Lepidoptera	Noctuoidea	Noctuidae	437993611	15030495	12.2	100	31	98.9	47	0.4	D. Boyes, C. Boyes, University of Oxford and Wytham Woods Genome Acquisition Lab, Darwin Tree of Life Barcoding collective, Wellcome Sanger Institute Tree of Life programme, Wellcome Sanger Institute Scientific Operations: DNA Pipelines collective, Tree of Life Core Informatics collective, Darwin Tree of Life Consortium, The genome sequence of the Coronet, Craniophora ligustri (Denis and Schiffer…
Crocallis_elinguaria	ilCroElin1.1	DToL	GCA_907269065.1	Chromosomal	Lepidoptera	Geometroidea	Geometridae	430399360	28485152	28.5	99.91	16	98.4	63	0.5
Cyaniris_semiargus	ilCyaSemi1.1	DToL	GCA_905187585.1	Chromosomal	Lepidoptera	Papilionoidea	Lycaenidae	441519306	19361588	16.3	99.99	24	97.2	41	0.3	K. Lohse, A. Hayward, D. R. Laetsch, V. Marques, R. Vila, C. Tyler-Smith, Wellcome Sanger Institute Tree of Life programme, Wellcome Sanger Institute Scientific Operations: DNA Pipelines collective, Tree of Life Core Informatics collective, Darwin Tree of Life Consortium, The genome sequence of the Mazarine Blue, Cyaniris semiargus (Rottemburg, 1775). Wellcome Open Res. 8, 181 (2023).
Cydia_splendana	ilCydSple1.1	DToL	GCA_910591565.1	Chromosomal	Lepidoptera	Tortricoidea	Tortricidae	630621894	22055301	6.5	99.02	28	97.8	71	0.6
Danaus_plexippus_plexippus	Dplex_v4	INSDC	GCA_009731565.1	Chromosomal	Lepidoptera	Papilionoidea	Nymphalidae	248676414	9209872	0.11	98.6	30	98.2	30	0.3	L. Gu, P. F. Reilly, J. J. Lewis, R. D. Reed, P. Andolfatto, J. R. Walters, Dichotomy of Dosage Compensation along the Neo Z Chromosome of the Monarch Butterfly. Curr. Biol. 29, 4071–4077.e3 (2019).
Deilephila_porcellus	ilDeiPorc1.2	DToL	GCA_905220455.2	Chromosomal	Lepidoptera	Bombycoidea	Sphingidae	402071895	15067504	14.9	99.99	29	98.7	26	0.2	D. Boyes, University of Oxford and Wytham Woods Genome Acquisition Lab, Darwin Tree of Life Barcoding collective, Wellcome Sanger Institute Tree of Life programme, Wellcome Sanger Institute Scientific Operations: DNA Pipelines collective, Tree of Life Core Informatics collective, L. Sivess, Darwin Tree of Life Consortium, The genome sequence of the small elephant hawk moth, Deilephila porcellus (…
Dendrolimus_kikuchii	ASM1992509v1	INSDC	GCA_019925095.1	Chromosomal	Lepidoptera	Bombycoidea	Lasiocampidae	705515768	24734651	20.9	99.87	29	98	107	0.5	J. Zhou, P. Wu, Z. Xiong, N. Liu, N. Zhao, M. Ji, Y. Qiu, B. Yang, Chromosome-Level Genome Assembly Reveals Significant Gene Expansion in the Toll and IMD Signaling Pathways of Dendrolimus kikuchii. Front. Genet. 12, 728418 (2021).
Dendrolimus_punctatus	ASM1227379v1	INSDC	GCA_012273795.1	Chromosomal	Lepidoptera	Bombycoidea	Lasiocampidae	614070971	22146069	1.36	99.2	30	97.2	569	5.4	S. Zhang, S. Shen, J. Peng, X. Zhou, X. Kong, P. Ren, F. Liu, L. Han, S. Zhan, Y. Huang, A. Zhang, Z. Zhang, Chromosome-level genome assembly of an important pine defoliator, Dendrolimus punctatus (Lepidoptera; Lasiocampidae). Mol. Ecol. Resour. 20, 1023–1037 (2020).
Diachrysia_chrysitis	ilDiaChry1.1	DToL	GCA_932294365.1	Chromosomal	Lepidoptera	Noctuoidea	Noctuidae	386380003	13374257	13.3	99.89	31	99	28	0.2	D. Boyes, P. W. H. Holland, University of Oxford and Wytham Woods Genome Acquisition Lab, Darwin Tree of Life Barcoding collective, Wellcome Sanger Institute Tree of Life programme, Wellcome Sanger Institute Scientific Operations: DNA Pipelines collective, Tree of Life Core Informatics collective, Darwin Tree of Life Consortium, The genome sequence of the Burnished Brass, Diachrysia chrysitis (Li…
Diarsia_rubi	ilDiaRubi1.1	DToL	GCA_932274075.1	Chromosomal	Lepidoptera	Noctuoidea	Noctuidae	624929271	21075383	21.1	99.99	31	98.9	55	0.5	D. Boyes, P. W. H. Holland, University of Oxford and Wytham Woods Genome Acquisition Lab, Darwin Tree of Life Barcoding collective, Wellcome Sanger Institute Tree of Life programme, Wellcome Sanger Institute Scientific Operations: DNA Pipelines collective, Tree of Life Core Informatics collective, Darwin Tree of Life Consortium, The genome sequence of the Small Square-spot, Diarsia rubi (Vieweg, …
Dryas_iulia_moderata	Diul.assembly.v1.1	INSDC	GCA_019049465.1	Chromosomal	Lepidoptera	Papilionoidea	Nymphalidae	440278161	15232626	4.05	98.46	31	97.8	64	0.6	J. J. Lewis, F. Cicconardi, S. H. Martin, R. D. Reed, C. G. Danko, S. H. Montgomery, The Dryas iulia Genome Supports Multiple Gains of a W Chromosome from a B Chromosome in Butterflies. Genome Biol. Evol. 13 (2021), doi:10.1093/gbe/evab128.
Dryobotodes_eremita	ilDryErem1.1	DToL	GCA_917490735.1	Chromosomal	Lepidoptera	Noctuoidea	Noctuidae	709806353	23327181	22.6	99.69	31	99	48	0.4	D. Boyes, P. W. H. Holland, University of Oxford and Wytham Woods Genome Acquisition Lab, Darwin Tree of Life Barcoding collective, Wellcome Sanger Institute Tree of Life programme, Wellcome Sanger Institute Scientific Operations: DNA Pipelines collective, Tree of Life Core Informatics collective, Darwin Tree of Life Consortium, The genome sequence of the Brindled Green, Dryobotodes eremita (Fabr…
Ecliptopera_silaceata	ilEclSila1.1	DToL	GCA_932527185.1	Chromosomal	Lepidoptera	Geometroidea	Geometridae	316552688	11363788	11.1	99.8	29	98.3	47	0.4	D. Boyes, O. T. Lewis, University of Oxford and Wytham Woods Genome Acquisition Lab, Darwin Tree of Life Barcoding collective, Wellcome Sanger Institute Tree of Life programme, Wellcome Sanger Institute Scientific Operations: DNA Pipelines collective, Tree of Life Core Informatics collective, Darwin Tree of Life Consortium, The genome sequence of the Small Phoenix, Ecliptopera silaceata (Denis & …
Ectropis_grisescens	ASM1756216v1	INSDC	GCA_017562165.1	Chromosomal	Lepidoptera	Geometroidea	Geometridae	784886525	26911257	3.11	98.03	31	97.2	342	3.1	Y. Pan, G. Fang, Z. Wang, Y. Cao, Y. Liu, G. Li, X. Liu, Q. Xiao, S. Zhan, Chromosome-level genome reference and genome editing of the tea geometrid. Mol. Ecol. Resour. 21, 2034–2049 (2021).
Eilema_depressum	ilEilDepe1.1	DToL	GCA_914767945.1	Chromosomal	Lepidoptera	Noctuoidea	Erebidae	622022279	22085244	21.7	100	30	98.7	113	0.9
Eilema_sororcula	ilEilSoro1.1	DToL	GCA_914829495.1	Chromosomal	Lepidoptera	Noctuoidea	Erebidae	729417332	25298203	11.8	99.94	30	98.5	75	0.7
Emmelina_monodactyla	ilEmmMono1.1	DToL	GCA_916618145.1	Chromosomal	Lepidoptera	Pterophoroidea	Pterophoridae	312410734	10389392	10.3	99.94	29	97.5	79	0.7	D. Boyes, B. Kerry, University of Oxford and Wytham Woods Genome Acquisition Lab, Wellcome Sanger Institute Tree of Life programme, Wellcome Sanger Institute Scientific Operations: DNA Pipelines collective, Tree of Life Core Informatics collective, Darwin Tree of Life Consortium, The genome sequence of the Common Plume moth, Emmelina monodactyla (Linnaeus, 1758). Wellcome Open Res. 8, 97 (2023).
Endotricha_flammealis	ilEndFlam1.2	DToL	GCA_905163395.2	Chromosomal	Lepidoptera	Pyraloidea	Pyralidae	473948990	16153102	3.02	99.92	31	98.7	72	0.6
Ennomos_fuscantarius	ilEnnFusc2.2	DToL	GCA_905220475.2	Chromosomal	Lepidoptera	Geometroidea	Geometridae	444925538	15884173	15.5	99.95	31	98.4	47	0.4
Ennomos_quercinarius	ilEnnQuei1.1	DToL	GCA_910589525.1	Chromosomal	Lepidoptera	Geometroidea	Geometridae	491884275	17369662	16.1	99.96	31	98.6	49	0.4
Ephestia_elutella	Eelu-V1	INSDC	GCA_018467065.1	Chromosomal	Lepidoptera	Pyraloidea	Pyralidae	576941106	18994694	0.43	95.37	31	94.7	262	2.2	B. Yan, H. Ou, L. Wei, X. Wang, X. Yu, J. Liu, M. Yang, A Chromosome-Level Genome Assembly of Ephestia elutella (Hübner, 1796) (Lepidoptera: Pyralidae). Genome Biol. Evol. 13 (2021), doi:10.1093/gbe/evab114.
Epinotia_nisella	ilEpiNise2.1	DToL	GCA_932294315.1	Chromosomal	Lepidoptera	Tortricoidea	Tortricidae	585001234	21276924	21.2	99.92	28	98.3	75	0.6
Erannis_defoliaria	ilEraDefo1.1	DToL	GCA_905404285.1	Chromosomal	Lepidoptera	Geometroidea	Geometridae	522369616	19179966	11.4	99.94	29	98.5	55	0.5	D. Boyes, T. Lewin, University of Oxford and Wytham Woods Genome Acquisition Lab, Darwin Tree of Life Barcoding collective, Wellcome Sanger Institute Tree of Life programme, Wellcome Sanger Institute Scientific Operations: DNA Pipelines collective, Tree of Life Core Informatics collective, Darwin Tree of Life Consortium, The genome sequence of the mottled umber, Erannis defoliaria (Clerk, 1759). …
Erebia_aethiops	ilEreAeth2.2	DToL	GCA_923060345.2	Chromosomal	Lepidoptera	Papilionoidea	Nymphalidae	473469105	25856419	21.4	99.7	19	98.5	91	0.7	O. Lohse, K. Lohse, Wellcome Sanger Institute Tree of Life programme, Wellcome Sanger Institute Scientific Operations: DNA Pipelines collective, Tree of Life Core Informatics collective, H. Augustijnen, K. Lucek, Darwin Tree of Life Consortium, The genome sequence of the scotch argus butterfly, Erebia aethiops (Esper, 1777). Wellcome Open Res. 7, 217 (2022).
Erebia_ligea	ilEreLige1.2	DToL	GCA_917051295.2	Chromosomal	Lepidoptera	Papilionoidea	Nymphalidae	506397422	19149538	15	99.92	29	97.9	60	0.5	K. Lohse, A. Hayward, D. R. Laetsch, R. Vila, K. Lucek, Wellcome Sanger Institute Tree of Life programme, Wellcome Sanger Institute Scientific Operations: DNA Pipelines collective, Tree of Life Core Informatics collective, Darwin Tree of Life Consortium, The genome sequence of the Arran brown, Erebia ligea (Linnaeus, 1758). Wellcome Open Res. 7, 259 (2022).
Erynnis_tages	ilEryTage1.1	DToL	GCA_905147235.1	Chromosomal	Lepidoptera	Papilionoidea	Hesperiidae	329358918	11903105	8.01	99.93	31	98.4	34	0.3
Euclidia_mi	ilEucMixx1.1	DToL	GCA_944739405.1	Chromosomal	Lepidoptera	Noctuoidea	Erebidae	2285329669	85892032	2.3	99.64	31	98.8	306	2.3	D. Boyes, P. W. H. Holland, University of Oxford and Wytham Woods Genome Acquisition Lab, Darwin Tree of Life Barcoding collective, Wellcome Sanger Institute Tree of Life programme, Wellcome Sanger Institute Scientific Operations: DNA Pipelines collective, Tree of Life Core Informatics collective, Darwin Tree of Life Consortium, The genome sequence of the Mother Shipton moth, Euclidia mi (Clerck,…
Eueides_isabella	ASM1904947v1	INSDC	GCA_019049475.1	Chromosomal	Lepidoptera	Papilionoidea	Nymphalidae	440123586	14722350	2.12	98.84	31	98.5	163	1.5	F. Cicconardi, J. J. Lewis, S. H. Martin, R. D. Reed, C. G. Danko, S. H. Montgomery, Chromosome Fusion Affects Genetic Diversity and Evolutionary Turnover of Functional Loci but Consistently Depends on Chromosome Size. Mol. Biol. Evol. 38, 4449–4462 (2021).
Eulithis_prunata	ilEulPrun1.1	DToL	GCA_918843925.1	Chromosomal	Lepidoptera	Geometroidea	Geometridae	263147802	9415980	9.04	99.99	30	98.1	42	0.3	D. Boyes, P. W. H. Holland, University of Oxford and Wytham Woods Genome Acquisition Lab, Darwin Tree of Life Barcoding collective, Wellcome Sanger Institute Tree of Life programme, Wellcome Sanger Institute Scientific Operations: DNA Pipelines collective, Tree of Life Core Informatics collective, Darwin Tree of Life Consortium, The genome sequence of the Phoenix, Eulithis prunata (Linnaeus, 1758…
Eupithecia_abbreviata	ilEupAbbr2.1	DToL	GCA_943735965.1	Chromosomal	Lepidoptera	Geometroidea	Geometridae	383462667	13098345	13.1	99.4	31	97.9	89	0.6	D. Boyes, P. W. H. Holland, University of Oxford and Wytham Woods Genome Acquisition Lab, Darwin Tree of Life Barcoding collective, Wellcome Sanger Institute Tree of Life programme, Wellcome Sanger Institute Scientific Operations: DNA Pipelines collective, Tree of Life Core Informatics collective, Darwin Tree of Life Consortium, The genome sequence of the Brindled Pug, Eupithecia abbreviata (Step…
Eupithecia_centaureata	ilEupCent1.1	DToL	GCA_944547425.1	Chromosomal	Lepidoptera	Geometroidea	Geometridae	465593408	15011971	1.62	97.65	32	97.8	82	0.7	D. Boyes, S. Fagan, University of Oxford and Wytham Woods Genome Acquisition Lab, Darwin Tree of Life Barcoding collective, Wellcome Sanger Institute Tree of Life programme, Wellcome Sanger Institute Scientific Operations: DNA Pipelines collective, Tree of Life Core Informatics collective, Darwin Tree of Life Consortium, The genome sequence of the Lime-speck Pug, Eupithecia centaureata (Denis & S…
Euplexia_lucipara	ilEupLuci1.1	DToL	GCA_921972225.1	Chromosomal	Lepidoptera	Noctuoidea	Noctuidae	661825765	22669833	14.9	99.62	31	98.9	54	0.5
Euproctis_similis	ilEupSimi1.2	DToL	GCA_905147225.2	Chromosomal	Lepidoptera	Noctuoidea	Erebidae	507648523	24449160	21.4	99.95	22	98.5	95	0.8	D. H. Boyes, P. W. H. Holland, University of Oxford and Wytham Woods Genome Acquisition Lab, Darwin Tree of Life Barcoding collective, Wellcome Sanger Institute Tree of Life programme, Wellcome Sanger Institute Scientific Operations: DNA Pipelines collective, Tree of Life Core Informatics collective, Darwin Tree of Life Consortium, The genome sequence of the yellow-tail moth, Euproctis similis (F…
Eupsilia_transversa	ilEupTran1.1	DToL	GCA_914767815.1	Chromosomal	Lepidoptera	Noctuoidea	Noctuidae	466922763	15778023	15.3	100	31	99.3	50	0.5	L. Crowley, D. Lees, F. Hutchinson, University of Oxford and Wytham Woods Genome Acquisition Lab, Natural History Museum Genome Acquisition Lab, Darwin Tree of Life Barcoding collective, Wellcome Sanger Institute Tree of Life programme, Wellcome Sanger Institute Scientific Operations: DNA Pipelines collective, Tree of Life Core Informatics collective, Darwin Tree of Life Consortium, The genome se…
Fabriciana_adippe	ilFabAdip1.1	DToL	GCA_905404265.1	Chromosomal	Lepidoptera	Papilionoidea	Nymphalidae	484826487	16739368	16	98.76	29	98.9	21	0.2	K. Lohse, A. Hayward, D. R. Laetsch, N. Wahlberg, Wellcome Sanger Institute Tree of Life programme, Wellcome Sanger Institute Scientific Operations: DNA Pipelines collective, Tree of Life Core Informatics collective, Darwin Tree of Life Consortium, The genome sequence of the high brown fritillary, Fabriciana adippe (Dennis & Schiffermüller, 1775). Wellcome Open Res. 7, 298 (2022).
Furcula_furcula	ilFurFurc1.1	DToL	GCA_911728495.1	Chromosomal	Lepidoptera	Noctuoidea	Notodontidae	736123039	27058741	24.9	99.98	29	98.9	56	0.5	D. Boyes, University of Oxford and Wytham Woods Genome Acquisition Lab, Darwin Tree of Life Barcoding collective, Wellcome Sanger Institute Tree of Life programme, Wellcome Sanger Institute Scientific Operations: DNA Pipelines collective, Tree of Life Core Informatics collective, B. Parker, D. Plotkin, A. Y. Kawahara, Darwin Tree of Life Consortium, The genome sequence of the sallow kitten, Furcu…
Glaucopsyche_alexis	ilGlaAlex1.1	DToL	GCA_905404095.1	Chromosomal	Lepidoptera	Papilionoidea	Lycaenidae	619543730	26518193	7.6	99.88	23	97.1	63	0.4	J. C. Hinojosa Galisteo, R. Vila, Darwin Tree of Life Barcoding collective, Wellcome Sanger Institute Tree of Life programme, Wellcome Sanger Institute Scientific Operations: DNA Pipelines collective, Tree of Life Core Informatics collective, Darwin Tree of Life Consortium, The genome sequence of the green-underside blue, Glaucopsyche alexis (Poda, 1761). Wellcome Open Res. 6, 274 (2021).
Grapholita_molesta	ASM2267432v1	INSDC	GCA_022674325.1	Chromosomal	Lepidoptera	Tortricoidea	Tortricidae	517710462	19501898	1.49	100	28	96.7	259	2.3	L.-J. Cao, W. Song, J.-C. Chen, X.-L. Fan, A. A. Hoffmann, S.-J. Wei, Population genomic signatures of the oriental fruit moth related to the Pleistocene climates. Commun Biol. 5, 142 (2022).
Griposia_aprilina	ilGriApri1.1	DToL	GCA_916610205.1	Chromosomal	Lepidoptera	Noctuoidea	Noctuidae	720426900	24562086	18.6	99.97	31	99	64	0.6	D. Boyes, University of Oxford and Wytham Woods Genome Acquisition Lab, Darwin Tree of Life Barcoding collective, Wellcome Sanger Institute Tree of Life programme, Wellcome Sanger Institute Scientific Operations: DNA Pipelines collective, Tree of Life Core Informatics collective, D. Lees, Darwin Tree of Life Consortium, The genome sequence of the merveille du jour, Griposia aprilina (Linnaeus, 17…
Gymnoscelis_rufifasciata	ilGymRufi1.1	DToL	GCA_929108375.1	Chromosomal	Lepidoptera	Geometroidea	Geometridae	462009964	15602950	15.6	99.73	31	98.2	65	0.5	D. Boyes, T. Lewin, University of Oxford and Wytham Woods Genome Acquisition Lab, Darwin Tree of Life Barcoding collective, Wellcome Sanger Institute Tree of Life programme, Wellcome Sanger Institute Scientific Operations: DNA Pipelines collective, Tree of Life Core Informatics collective, Darwin Tree of Life Consortium, The genome sequence of the double-striped pug, Gymnoscelis rufifasciata (Haw…
Habrosyne_pyritoides	ilHabPyri1.1	DToL	GCA_907165245.1	Chromosomal	Lepidoptera	Drepanoidea	Drepanidae	400568986	14121114	14.1	100	31	98.9	37	0.3
Hecatera_dysodea	ilHecDyso1.2	DToL	GCA_905332915.2	Chromosomal	Lepidoptera	Noctuoidea	Noctuidae	640911623	21896367	18	99.94	31	99	66	0.6	G. R. Broad, Natural History Museum Genome Acquisition Lab Genome Acquisition Lab, Darwin Tree of Life Barcoding collective, Wellcome Sanger Institute Tree of Life programme, Wellcome Sanger Institute Scientific Operations: DNA Pipelines collective, Tree of Life Core Informatics collective, Darwin Tree of Life Consortium, The genome sequence of the Small Ranunculus, Hecatera dysodea (Denis & Schi…
Hedya_salicella	ilHedSali1.2	DToL	GCA_905404275.2	Chromosomal	Lepidoptera	Tortricoidea	Tortricidae	742325546	27275373	25.6	99.88	25	98.2	42	0.3	D. Boyes, Z. Goate, University of Oxford and Wytham Woods Genome Acquisition Lab, Darwin Tree of Life Barcoding collective, Wellcome Sanger Institute Tree of Life programme, Wellcome Sanger Institute Scientific Operations: DNA Pipelines collective, Tree of Life Core Informatics collective, Darwin Tree of Life Consortium, The genome sequence of the White-backed Marble, Hedya salicella (Linnaeus, 1…
Heliconius_sara	iHelSar1.2	DToL	GCA_917862395.2	Chromosomal	Lepidoptera	Papilionoidea	Nymphalidae	348895802	17766578	8.21	98.08	21	98.4	23	0.2	N. Rueda-M, C. D. Jiggins, C. Pardo-Diaz, G. Montejo-Kovacevich, W. Owen McMillan, S. McCarthy, J. Ready, K. M. Kozak, C. F. Arias, R. Durbin, J. I. Meier, C. Salazar, Three sequential sex chromosome – autosome fusions in Heliconius butterflies. bioRxiv (2023), p. 2023.03.06.531374.
Helicoverpa_zea	ilHelZeax1.1	INSDC	GCA_022581195.1	Chromosomal	Lepidoptera	Noctuoidea	Noctuidae	375180944	12841304	12.9	99.81	31	98.9	35	0.3	A. R. Stahlke, J. Chang, L. R. Tembrock, S. B. Sim, S. Chudalayandi, S. M. Geib, B. E. Scheffler, O. P. Perera, T. M. Gilligan, A. K. Childers, K. J. Hackett, B. S. Coates, A Chromosome-Scale Genome Assembly of a Helicoverpa zea Strain Resistant to Bacillus thuringiensis Cry1Ac Insecticidal Protein. Genome Biol. Evol. 15 (2023), doi:10.1093/gbe/evac131.
Hemaris_fuciformis	iHemFuc1.1	DToL	GCA_907164795.1	Chromosomal	Lepidoptera	Bombycoidea	Sphingidae	448853392	16553285	10.7	99.97	29	98.6	26	0.2
Hesperia_comma	ilHesComm1.1	DToL	GCA_905404135.1	Chromosomal	Lepidoptera	Papilionoidea	Hesperiidae	525353014	18810678	10.3	99.96	28	98.4	77	0.7
Hestina_assimilis	ASM2337388v1	INSDC	GCA_023373885.1	Chromosomal	Lepidoptera	Papilionoidea	Nymphalidae	423874072	15837138	14.3	99.97	30	98.3	53	0.5	L. Zhao, X.-D. Li, T. Jiang, H. Wang, Z. Dan, S.-Q. Xu, D.-L. Guan, The Chromosome-Level Genome of Hestina assimilis (Lepidoptera: Nymphalidae) Reveals the Evolution of Saprophagy-Related Genes in Brush-Footed Butterflies. Int. J. Mol. Sci. 24 (2023), doi:10.3390/ijms24032087.
Hipparchia_semele	ilHipSeme1.1	DToL	GCA_933228805.1	Chromosomal	Lepidoptera	Papilionoidea	Nymphalidae	403422600	14619000	14.5	99.69	29	98.6	57	0.5
Hydraecia_micacea	ilHydMica1.1	DToL	GCA_914767645.1	Chromosomal	Lepidoptera	Noctuoidea	Noctuidae	562441436	18862954	18.8	99.98	31	99.1	54	0.5	D. Boyes, R. Turner, University of Oxford and Wytham Woods Genome Acquisition Lab, Darwin Tree of Life Barcoding collective, Wellcome Sanger Institute Tree of Life programme, Wellcome Sanger Institute Scientific Operations: DNA Pipelines collective, Tree of Life Core Informatics collective, Darwin Tree of Life Consortium, The genome sequence of the rosy rustic, Hydraecia micacea (Esper, 1789). We…
Hydriomena_furcata	ilHydFurc1.1	DToL	GCA_912999785.1	Chromosomal	Lepidoptera	Geometroidea	Geometridae	423317948	16092901	13.9	99.92	28	98.3	66	0.5
Hylaea_fasciaria	ilHylFasc1.1	DToL	GCA_905147375.1	Chromosomal	Lepidoptera	Geometroidea	Geometridae	327936668	11686647	11.1	99.96	31	98.4	60	0.5
Hyles_euphorbiae	ilHylEuph1_pri	INSDC	GCA_023078785.1	Chromosomal	Lepidoptera	Bombycoidea	Sphingidae	504323440	18182747	2.76	99.86	29	98.2	38	0.3	A. K. Hundsdoerfer, T. Schell, F. Patzold, C. J. Wright, A. Yoshido, F. Marec, H. Daneck, S. Winkler, C. Greve, L. Podsiadlowski, M. Hiller, M. Pippel, High-quality haploid genomes corroborate 29 chromosomes and highly conserved synteny of genes in Hyles hawkmoths (Lepidoptera: Sphingidae). bioRxiv (2023), p. 2022.04.08.487644.
Hyles_vespertilio	myriam-sen2290-mb-hirise-a4l1o_03-26-2021	INSDC	GCA_009982885.2	Chromosomal	Lepidoptera	Bombycoidea	Sphingidae	651427907	22136963	7.26	95.29	29	98.2	231	2.2	M. Pippel, D. Jebb, F. Patzold, S. Winkler, H. Vogel, G. Myers, M. Hiller, A. K. Hundsdoerfer, A highly contiguous genome assembly of the bat hawkmoth Hyles vespertilio (Lepidoptera: Sphingidae). Gigascience. 9 (2020), doi:10.1093/gigascience/giaa001.
Hypena_proboscidalis	ilHypProb1.1	DToL	GCA_905147285.1	Chromosomal	Lepidoptera	Noctuoidea	Erebidae	636786269	21969129	18.8	99.71	31	98.8	85	0.8	D. Boyes, P. W. H. Holland, University of Oxford and Wytham Woods Genome Acquisition Lab, Darwin Tree of Life Barcoding collective, Wellcome Sanger Institute Tree of Life programme, Wellcome Sanger Institute Scientific Operations: DNA Pipelines collective, Tree of Life Core Informatics collective, Darwin Tree of Life Consortium, The genome sequence of the snout, Hypena proboscidalis (Linnaeus, 17…
Hypsopygia_costalis	ilHypCost1.1	DToL	GCA_937001555.1	Chromosomal	Lepidoptera	Pyraloidea	Pyralidae	816870447	28834930	20.6	99.94	31	98.7	73	0.6	D. Boyes, J. Hammond, University of Oxford and Wytham Woods Genome Acquisition Lab, Wellcome Sanger Institute Tree of Life programme, Wellcome Sanger Institute Scientific Operations: DNA Pipelines collective, Tree of Life Core Informatics collective, Darwin Tree of Life Consortium, The genome sequence of the Gold Triangle, Hypsopygia costalis (Fabricius, 1775). Wellcome Open Res. 8, 15 (2023).
Idaea_aversata	ilIdaAver1.1	DToL	GCA_907269075.1	Chromosomal	Lepidoptera	Geometroidea	Geometridae	436730885	15151489	14.9	100	30	98.4	45	0.4	D. Boyes, J. F. Mulley, University of Oxford and Wytham Woods Genome Acquisition Lab, Darwin Tree of Life Barcoding collective, Wellcome Sanger Institute Tree of Life programme, Wellcome Sanger Institute Scientific Operations: DNA Pipelines collective, Tree of Life Core Informatics collective, Darwin Tree of Life Consortium, The genome sequence of the Riband Wave, Idaea aversata (Linnaeus, 1758).…
Inachis_io	ilAglIoxx1.1	DToL	GCA_905147045.1	Chromosomal	Lepidoptera	Papilionoidea	Nymphalidae	384172283	13340570	12.9	99.91	31	98.8	32	0.3	K. Lohse, A. Mackintosh, R. Vila, Darwin Tree of Life Barcoding collective, Wellcome Sanger Institute Tree of Life programme, Wellcome Sanger Institute Scientific Operations: DNA Pipelines collective, Tree of Life Core Informatics collective, Darwin Tree of Life Consortium, The genome sequence of the European peacock butterfly, Aglais io (Linnaeus, 1758). Wellcome Open Res. 6, 258 (2021).
Iphiclides_podalirius	IP_504.v2_0	INSDC	GCA_933534255.1	Chromosomal	Lepidoptera	Papilionoidea	Papilionidae	430729501	15090856	5.18	99.51	30	96.7	22	0.2	A. Mackintosh, D. R. Laetsch, T. Baril, S. Ebdon, P. Jay, R. Vila, A. Hayward, K. Lohse, The genome sequence of the scarce swallowtail, Iphiclides podalirius. G3 . 12 (2022), doi:10.1093/g3journal/jkac193.
Laothoe_populi	ilLaoPopu1.1	DToL	GCA_905220505.1	Chromosomal	Lepidoptera	Bombycoidea	Sphingidae	576402658	21125926	6.97	99.98	28	98.9	48	0.4	D. Boyes, P. W. H. Holland, University of Oxford and Wytham Woods Genome Acquisition Lab, Darwin Tree of Life Barcoding collective, Wellcome Sanger Institute Tree of Life programme, Wellcome Sanger Institute Scientific Operations: DNA Pipelines collective, Tree of Life Core Informatics collective, Darwin Tree of Life Consortium, The genome sequence of the poplar hawk-moth, Laothoe populi (Linnaeu…
Lasiommata_megera	ilLasMege1.1	DToL	GCA_928268935.1	Chromosomal	Lepidoptera	Papilionoidea	Nymphalidae	488457974	17836388	17.8	99.84	29	98.6	47	0.4	K. Lohse, Wellcome Sanger Institute Tree of Life programme, Wellcome Sanger Institute Scientific Operations: DNA Pipelines collective, Tree of Life Core Informatics collective, C. Wright, Darwin Tree of Life Consortium, The genome sequence of the wall brown, Lasiommata megera (Linnaeus, 1767). Wellcome Open Res. 7, 230 (2022).
Laspeyria_flexula	ilLasFlex1.1	DToL	GCA_905147015.1	Chromosomal	Lepidoptera	Noctuoidea	Erebidae	450897266	16004308	12.2	99.94	31	98.7	47	0.4
Leguminivora_glycinivorella	LegGlyc_1.1	INSDC	GCA_023078275.1	Chromosomal	Lepidoptera	Tortricoidea	Tortricidae	657423512	25267037	4.16	99.94	28	92.9	142	1.2
Leptidea_sinapis	ilLepSina1.1	DToL	GCA_905404315.1	Chromosomal	Lepidoptera	Papilionoidea	Pieridae	685599024	14447461	14	99.99	48	98.3	89	0.7	K. Lohse, L. Höök, K. Näsvall, N. Backström, Wellcome Sanger Institute Tree of Life programme, Wellcome Sanger Institute Scientific Operations: DNA Pipelines collective, Tree of Life Core Informatics collective, Darwin Tree of Life Consortium, The genome sequence of the wood white butterfly, Leptidea sinapis (Linnaeus, 1758). Wellcome Open Res. 7, 254 (2022).
Limenitis_camilla	ilLimCami1.1	DToL	GCA_905147385.1	Chromosomal	Lepidoptera	Papilionoidea	Nymphalidae	435112716	15214206	12	99.44	30	98.7	40	0.3	R. Vila, K. Lohse, A. Hayward, D. R. Laetsch, N. Wahlberg, Wellcome Sanger Institute Tree of Life programme, Wellcome Sanger Institute Scientific Operations: DNA Pipelines collective, Tree of Life Core Informatics collective, Darwin Tree of Life Consortium, The genome sequence of the white admiral, Limenitis camilla (Linnaeus, 1764). Wellcome Open Res. 7, 301 (2022).
Lobophora_halterata	ilLobHalt1.1	DToL	GCA_932526365.1	Chromosomal	Lepidoptera	Geometroidea	Geometridae	314876238	10931577	10.9	99.98	31	98.4	44	0.4	D. Boyes, University of Oxford and Wytham Woods Genome Acquisition Lab, Darwin Tree of Life Barcoding collective, Wellcome Sanger Institute Tree of Life programme, Wellcome Sanger Institute Scientific Operations: DNA Pipelines collective, Tree of Life Core Informatics collective, P. W. H. Holland, Darwin Tree of Life Consortium, The genome sequence of the Seraphim, Lobophora halterata (Hufnagel, …
Luperina_testacea	ilLupTest1.1	DToL	GCA_927399505.1	Chromosomal	Lepidoptera	Noctuoidea	Noctuidae	601512407	21613865	17.1	99.99	31	99	48	0.4	G. R. Broad, Natural History Museum Genome Acquisition Lab, Darwin Tree of Life Barcoding collective, Wellcome Sanger Institute Tree of Life programme, Wellcome Sanger Institute Scientific Operations: DNA Pipelines collective, Tree of Life Core Informatics collective, Darwin Tree of Life Consortium, The genome sequence of the flounced rustic, Luperina testacea (Denis & Schiffermüller, 1775). Well…
Lycaena_phlaeas	ilLycPhla1.2	DToL	GCA_905333005.2	Chromosomal	Lepidoptera	Papilionoidea	Lycaenidae	420484551	18312151	18.1	100	24	98.3	37	0.3	K. Lohse, D. R. Laetsch, R. Vila, Darwin Tree of Life Barcoding collective, Wellcome Sanger Institute Tree of Life programme, Wellcome Sanger Institute Scientific Operations: DNA Pipelines collective, Tree of Life Core Informatics collective, Darwin Tree of Life Consortium, The genome sequence of the small copper, Lycaena phlaeas (Linnaeus, 1760). Wellcome Open Res. 6, 294 (2021).
Lymantria_monacha	ilLymMona1.2	DToL	GCA_905163515.2	Chromosomal	Lepidoptera	Noctuoidea	Erebidae	915668749	33870686	33.5	99.99	28	98.8	73	0.6	D. Boyes, D. Phillips, University of Oxford and Wytham Woods Genome Acquisition Lab, Darwin Tree of Life Barcoding collective, Wellcome Sanger Institute Tree of Life programme, Wellcome Sanger Institute Scientific Operations: DNA Pipelines collective, Tree of Life Core Informatics collective, Darwin Tree of Life Consortium, The genome sequence of the black arches, Lymantria monacha (Linnaeus, 175…
Lysandra_bellargus	ilLysBell1.1	DToL	GCA_905333045.1	Chromosomal	Lepidoptera	Papilionoidea	Lycaenidae	528933758	11205580	2.88	99.46	45	97.3	65	0.5	K. Lohse, A. Hayward, R. Vila, C. Howe, Wellcome Sanger Institute Tree of Life programme, Wellcome Sanger Institute Scientific Operations: DNA Pipelines collective, Tree of Life Core Informatics collective, Darwin Tree of Life Consortium, The genome sequence of the Adonis blue, Lysandra bellargus (Rottemburg, 1775). Wellcome Open Res. 7, 255 (2022).
Lysandra_coridon	ilLysCori1.1	DToL	GCA_905220515.1	Chromosomal	Lepidoptera	Papilionoidea	Lycaenidae	540734767	5931830	2	99.92	90	97.1	83	0.6	R. Vila, K. Lohse, A. Hayward, D. R. Laetsch, C. Wright, Wellcome Sanger Institute Tree of Life programme, Wellcome Sanger Institute Scientific Operations: DNA Pipelines collective, Tree of Life Core Informatics collective, Darwin Tree of Life Consortium, The genome sequence of the Chalkhill Blue, Lysandra coridon (Poda, 1761). Wellcome Open Res. 8, 162 (2023).
Macaria_notata	ilMacNota1.1	DToL	GCA_927399415.1	Chromosomal	Lepidoptera	Geometroidea	Geometridae	393787475	13783192	13.8	99.98	29	98.5	125	1	D. Boyes, C. Couch, D. Plotkin, A. Y. Kawahara, University of Oxford and Wytham Woods Genome Acquisition Lab, Darwin Tree of Life Barcoding collective, Wellcome Sanger Institute Tree of Life programme, Wellcome Sanger Institute Scientific Operations: DNA Pipelines collective, Tree of Life Core Informatics collective, Darwin Tree of Life Consortium, The genome sequence of the peacock moth, Macaria…
Mamestra_brassicae	ilMamBras1.1	DToL	GCA_905163435.1	Chromosomal	Lepidoptera	Noctuoidea	Noctuidae	576184143	19384296	17.8	99.88	31	98.9	58	0.5
Manduca_sexta	JHU_Msex_v1.0	INSDC	GCA_014839805.1	Chromosomal	Lepidoptera	Bombycoidea	Sphingidae	470021481	14248853	0.43	87.06	28	98.3	666	5.8	A. Gershman, T. G. Romer, Y. Fan, R. Razaghi, W. A. Smith, W. Timp, De novo genome assembly of the tobacco hornworm moth (Manduca sexta). G3 . 11 (2021), doi:10.1093/g3journal/jkaa047.
Maniola_jurtina	ilManJurt1.1	DToL	GCA_905333055.1	Chromosomal	Lepidoptera	Papilionoidea	Nymphalidae	402054102	15090120	13.3	99.99	29	98.3	80	0.6	K. Lohse, J. Weir, Darwin Tree of Life Barcoding collective, Wellcome Sanger Institute Tree of Life programme, Wellcome Sanger Institute Scientific Operations: DNA Pipelines collective, Tree of Life Core Informatics collective, Darwin Tree of Life Consortium, The genome sequence of the meadow brown, Maniola jurtina (Linnaeus, 1758). Wellcome Open Res. 6, 296 (2021).
Marasmarcha_lunaedactyla	ilMarLuna1.1	DToL	GCA_923062675.1	Chromosomal	Lepidoptera	Pterophoroidea	Pterophoridae	771099907	27090851	25.5	99.94	30	97.6	99	0.9
Marasmia_exigua	ASM1905959v1	INSDC	GCA_019059595.1	Chromosomal	Lepidoptera	Pyraloidea	Crambidae	797606974	25557254	2.49	93.33	31	97.4	61	0.6
Meganola_albula	ilMegAlbu1.1	DToL	GCA_936450015.1	Chromosomal	Lepidoptera	Noctuoidea	Nolidae	405261716	14254146	13.3	99.95	30	98.4	44	0.4	D. Boyes, I. Sims, D. Lees, A. Dove, University of Oxford and Wytham Woods Genome Acquisition Lab, Natural History Museum Genome Acquisition Lab, Darwin Tree of Life Barcoding collective, Wellcome Sanger Institute Tree of Life programme, Wellcome Sanger Institute Scientific Operations: DNA Pipelines collective, Tree of Life Core Informatics collective, Darwin Tree of Life Consortium, The genome s…
Melanargia_galathea	ilMelGala2.1	DToL	GCA_920104075.1	Chromosomal	Lepidoptera	Papilionoidea	Nymphalidae	606376002	25507680	9.25	99.74	24	98.3	74	0.5	R. Vila, K. Lohse, A. Hayward, D. Laetsch, Natural History Museum Genome Acquisition Lab, Darwin Tree of Life Barcoding collective, Wellcome Sanger Institute Tree of Life programme, Wellcome Sanger Institute Scientific Operations: DNA Pipelines collective, Tree of Life Core Informatics collective, Darwin Tree of Life Consortium, The genome sequence of the marbled white butterfly, Melanargia galat…
Melinaea_marsaeus_rileyi	ilMelMars1.1	DToL	GCA_918358865.1	Chromosomal	Lepidoptera	Papilionoidea	Nymphalidae	503506822	40333000	34.6	99.93	14	97.5	72	0.6
Melinaea_menophilus	ilMelMeno1.1	DToL	GCA_918358695.1	Chromosomal	Lepidoptera	Papilionoidea	Nymphalidae	496059382	23164123	17.4	99.92	21	98.8	63	0.6
Melitaea_cinxia	ilMelCinx1.1	DToL	GCA_905220565.1	Chromosomal	Lepidoptera	Papilionoidea	Nymphalidae	499413036	17325599	7.98	100	31	98.5	41	0.4	R. Vila, A. Hayward, K. Lohse, C. Wright, Darwin Tree of Life Barcoding collective, Wellcome Sanger Institute Tree of Life programme, Wellcome Sanger Institute Scientific Operations: DNA Pipelines collective, Tree of Life Core Informatics collective, Darwin Tree of Life Consortium, The genome sequence of the Glanville fritillary, Melitaea cinxia (Linnaeus, 1758). Wellcome Open Res. 6, 266 (2021).
Mellicta_athalia	ilMelAtha1.2	DToL	GCA_905220545.2	Chromosomal	Lepidoptera	Papilionoidea	Nymphalidae	609564786	20295254	9.81	99.85	31	98.6	89	0.7	A. Hayward, R. Vila, D. R. Laetsch, K. Lohse, T. Baril, Darwin Tree of Life Barcoding collective, Wellcome Sanger Institute Tree of Life programme, Wellcome Sanger Institute Scientific Operations: DNA Pipelines collective, Tree of Life Core Informatics collective, Darwin Tree of Life Consortium, The genome sequence of the heath fritillary, Melitaea athalia (Rottemburg, 1775). Wellcome Open Res. 6…
Mesoligia_furuncula	ilMesFuru1.1	DToL	GCA_916614155.1	Chromosomal	Lepidoptera	Noctuoidea	Noctuidae	889627388	30263258	4.7	99.65	31	98.9	62	0.5
Micropterix_aruncella	ilMicArun2.1	DToL	GCA_944548615.1	Chromosomal	Lepidoptera	Micropterigoidea	Micropterigidae	1079211800	35295981	0.54	96.49	30	75.8	191	1.4	P. W. H. Holland, J. Hammond, A. S. Holland, University of Oxford and Wytham Woods Genome Acquisition Lab, Darwin Tree of Life Barcoding collective, Wellcome Sanger Institute Tree of Life programme, Wellcome Sanger Institute Scientific Operations: DNA Pipelines collective, Tree of Life Core Informatics collective, Darwin Tree of Life Consortium, The genome sequence of the White-barred Gold, Micro…
Miltochrista_miniata	ilMilMini2.1	DToL	GCA_933228765.1	Chromosomal	Lepidoptera	Noctuoidea	Erebidae	1057002560	37487092	16.5	99.52	31	98.8	111	0.9
Mimas_tiliae	ilMimTili1.1	DToL	GCA_905332985.1	Chromosomal	Lepidoptera	Bombycoidea	Sphingidae	477981037	17899878	17.8	100	29	98.8	44	0.3	D. Boyes, P. W. H. Holland, University of Oxford and Wytham Woods Genome Acquisition Lab, Darwin Tree of Life Barcoding collective, Wellcome Sanger Institute Tree of Life programme, Wellcome Sanger Institute Scientific Operations: DNA Pipelines collective, Tree of Life Core Informatics collective, Darwin Tree of Life Consortium, The genome sequence of the lime hawk-moth, Mimas tiliae (Linnaeus, 1…
Mythimna_albipuncta	ilMytAlbi1.1	DToL	GCA_929112965.1	Chromosomal	Lepidoptera	Noctuoidea	Noctuidae	698566279	23908972	23.7	99.99	31	99.1	51	0.5
Mythimna_ferrago	ilMytFerr1.2	DToL	GCA_910589285.2	Chromosomal	Lepidoptera	Noctuoidea	Noctuidae	860988366	27874102	27.2	99.97	31	98.9	87	0.8	D. Boyes, University of Oxford and Wytham Woods Genome Acquisition Lab, Darwin Tree of Life Barcoding collective, Wellcome Sanger Institute Tree of Life programme, Wellcome Sanger Institute Scientific Operations: DNA Pipelines collective, Tree of Life Core Informatics collective, M. Gibbs, Darwin Tree of Life Consortium, The genome sequence of the clay, Mythimna ferrago (Fabricius, 1787). Wellcom…
Mythimna_impura	ilMytImpu1.2	DToL	GCA_905147345.2	Chromosomal	Lepidoptera	Noctuoidea	Noctuidae	949131758	30601083	23.3	99.64	31	98.9	99	0.8	D. Boyes, M. Gibbs, University of Oxford and Wytham Woods Genome Acquisition Lab, Darwin Tree of Life Barcoding collective, Wellcome Sanger Institute Tree of Life programme, Wellcome Sanger Institute Scientific Operations: DNA Pipelines collective, Tree of Life Core Informatics collective, Darwin Tree of Life Consortium, The genome sequence of the smoky wainscot, Mythimna impura (Hubner, 1808). W…
Mythimna_separata	ASM2088227v1	INSDC	GCA_020882275.1	Chromosomal	Lepidoptera	Noctuoidea	Noctuidae	700250022	23001230	3.4	99.81	31	98.8	76	0.7	D. Tong, L. Zhang, N. Wu, D. Xie, G. Fang, B. S. Coates, T. W. Sappington, Y. Liu, Y. Cheng, J. Xia, X. Jiang, S. Zhan, The oriental armyworm genome yields insights into the long-distance migration of noctuid moths. Cell Rep. 41, 111843 (2022).
Noctua_fimbriata	ilNocFimb1.1	DToL	GCA_905163415.1	Chromosomal	Lepidoptera	Noctuoidea	Noctuidae	573955380	18977511	4.38	99.82	31	99	74	0.6	P. W. H. Holland, University of Oxford and Wytham Woods Genome Acquisition Lab, Darwin Tree of Life Barcoding collective, Wellcome Sanger Institute Tree of Life programme, Wellcome Sanger Institute Scientific Operations: DNA Pipelines collective, Tree of Life Core Informatics collective, Darwin Tree of Life Consortium, The genome sequence of the broad-bordered yellow underwing, Noctua fimbriata (…
Noctua_janthe	ilNocJant1.1	DToL	GCA_910589295.1	Chromosomal	Lepidoptera	Noctuoidea	Noctuidae	532786062	18438343	18.4	99.99	31	98.8	59	0.5	D. Boyes, P. W. H. Holland, University of Oxford and Wytham Woods Genome Acquisition Lab, Darwin Tree of Life Barcoding collective, Wellcome Sanger Institute Tree of Life programme, Wellcome Sanger Institute Scientific Operations: DNA Pipelines collective, Tree of Life Core Informatics collective, Darwin Tree of Life Consortium, The genome sequence of the Lesser Broad-bordered Yellow Underwing, N…
Noctua_pronuba	ilNocPron1.1	DToL	GCA_905220335.1	Chromosomal	Lepidoptera	Noctuoidea	Noctuidae	529194529	17891575	16.2	99.89	31	98.8	65	0.5	D. Boyes, P. W. H. Holland, University of Oxford and Wytham Woods Genome Acquisition Lab, Darwin Tree of Life Barcoding collective, Wellcome Sanger Institute Tree of Life programme, Wellcome Sanger Institute Scientific Operations: DNA Pipelines collective, Tree of Life Core Informatics collective, Darwin Tree of Life Consortium, The genome sequence of the large yellow underwing, Noctua pronuba (L…
Notocelia_uddmanniana	ilNotUddm1.1	DToL	GCA_905163555.1	Chromosomal	Lepidoptera	Tortricoidea	Tortricidae	794123667	28990537	6.7	99.87	28	98.3	80	0.7	D. Boyes, P. W. H. Holland, University of Oxford and Wytham Woods Genome Acquisition Lab, Darwin Tree of Life Barcoding collective, Wellcome Sanger Institute Tree of Life programme, Wellcome Sanger Institute Scientific Operations: DNA Pipelines collective, Tree of Life Core Informatics collective, Darwin Tree of Life Consortium, The genome sequence of the bramble shoot moth, Notocelia uddmanniana…
Notodonta_dromedarius	ilNotDrom1.1	DToL	GCA_905147325.1	Chromosomal	Lepidoptera	Noctuoidea	Notodontidae	341992784	12059830	10.3	99.35	31	98.9	41	0.3	D. Boyes, P. W. H. Holland, University of Oxford and Wytham Woods Genome Acquisition Lab, Darwin Tree of Life Barcoding collective, Wellcome Sanger Institute Tree of Life programme, Wellcome Sanger Institute Scientific Operations: DNA Pipelines collective, Tree of Life Core Informatics collective, Darwin Tree of Life Consortium, The genome sequence of the iron prominent, Notodonta dromedarius (Li…
Notodonta_ziczac	ilNotZicz1.1	DToL	GCA_918843915.1	Chromosomal	Lepidoptera	Noctuoidea	Notodontidae	352061436	12722079	11.7	99.66	31	98.9	54	0.5	D. Boyes, University of Oxford and Wytham Woods Genome Acquisition Lab, Darwin Tree of Life Barcoding collective, Wellcome Sanger Institute Tree of Life programme, Wellcome Sanger Institute Scientific Operations: DNA Pipelines collective, Tree of Life Core Informatics collective, T. Lewin, Darwin Tree of Life Consortium, The genome sequence of the pebble prominent, Notodonta ziczac (Linnaeus, 175…
Nymphalis_polychloros	ilNymPoly1.2	DToL	GCA_905220585.2	Chromosomal	Lepidoptera	Papilionoidea	Nymphalidae	398112767	13933406	13.9	99.92	31	98.8	26	0.2	K. Lohse, D. Laetsch, R. Vila, Darwin Tree of Life Barcoding collective, Wellcome Sanger Institute Tree of Life programme, Wellcome Sanger Institute Scientific Operations: DNA Pipelines collective, Tree of Life Core Informatics collective, Darwin Tree of Life Consortium, The genome sequence of the large tortoiseshell, Nymphalis polychloros (Linnaeus, 1758). Wellcome Open Res. 6, 238 (2021).
Nymphalis_urticae	ilAglUrti1.2	DToL	GCA_905147175.2	Chromosomal	Lepidoptera	Papilionoidea	Nymphalidae	392818832	13174286	12.9	99.97	31	98.7	15	0.1	G. Bishop, S. Ebdon, K. Lohse, R. Vila, Darwin Tree of Life Barcoding collective, Wellcome Sanger Institute Tree of Life programme, Wellcome Sanger Institute Scientific Operations: DNA Pipelines collective, Tree of Life Core Informatics collective, Darwin Tree of Life Consortium, The genome sequence of the small tortoiseshell butterfly, Aglais urticae (Linnaeus, 1758). Wellcome Open Res. 6, 233 (…
Ochlodes_sylvanus	ilOchSylv3.1	DToL	GCA_905404295.1	Chromosomal	Lepidoptera	Papilionoidea	Hesperiidae	379686201	13557832	6.8	99.97	29	98.4	59	0.5	K. Lohse, A. Hayward, R. Vila, A. P. S. Carvalho, A. Y. Kawahara, Wellcome Sanger Institute Tree of Life programme, Wellcome Sanger Institute Scientific Operations: DNA Pipelines collective, Tree of Life Core Informatics collective, Darwin Tree of Life Consortium, The genome sequence of the Large Skipper, Ochlodes sylvanus, (Esper, 1777). Wellcome Open Res. 8, 75 (2023).
Ochropleura_plecta	ilOchPlec1.1	DToL	GCA_905475445.1	Chromosomal	Lepidoptera	Noctuoidea	Noctuidae	643962443	21894754	9.62	99.98	31	99	52	0.5
Omphaloscelis_lunosa	ilOmpLuno1.1	DToL	GCA_916610215.1	Chromosomal	Lepidoptera	Noctuoidea	Noctuidae	661874710	22138921	21.6	99.9	31	98.9	58	0.5
Operophtera_brumata	ilOpeBrum1.1	DToL	GCA_932527175.1	Chromosomal	Lepidoptera	Geometroidea	Geometridae	619179106	43329000	24.1	99.72	15	98	88	0.6
Opisthograptis_luteolata	ilOpiLute1.2	DToL	GCA_931315375.2	Chromosomal	Lepidoptera	Geometroidea	Geometridae	363201500	13236533	13.1	99.97	31	98.3	36	0.3	D. Boyes, University of Oxford and Wytham Woods Genome Acquisition Lab, Darwin Tree of Life Barcoding collective, Wellcome Sanger Institute Tree of Life programme, Wellcome Sanger Institute Scientific Operations: DNA Pipelines collective, Tree of Life Core Informatics collective, D. Phillips, Darwin Tree of Life Consortium, The genome sequence of the brimstone moth, Opisthograptis luteolata (Linn…
Orgyia_antiqua	ilOrgAnti1.1	DToL	GCA_916999025.1	Chromosomal	Lepidoptera	Noctuoidea	Erebidae	480110421	34414056	32	99.96	14	98.8	57	0.5
Pammene_fasciana	ilPamFasc1.1	DToL	GCA_911728535.1	Chromosomal	Lepidoptera	Tortricoidea	Tortricidae	564437882	20742756	16	99.94	28	98.2	109	0.9	D. Boyes, T. Lewin, University of Oxford and Wytham Woods Genome Acquisition Lab, Darwin Tree of Life Barcoding collective, Wellcome Sanger Institute Tree of Life programme, Wellcome Sanger Institute Scientific Operations: DNA Pipelines collective, Tree of Life Core Informatics collective, Darwin Tree of Life Consortium, The genome sequence of the acorn piercer, Pammene fasciana (Linnaeus, 1761).…
Pandemis_cinnamomeana	ilPanCinn1.1	DToL	GCA_932294345.1	Chromosomal	Lepidoptera	Tortricoidea	Tortricidae	426135498	15160100	11.7	99.84	30	98.5	46	0.4
Papilio_machaon	ilPapMach1.1	DToL	GCA_912999745.1	Chromosomal	Lepidoptera	Papilionoidea	Papilionidae	252129366	8777606	8.64	99.97	30	99.3	102	0.9	K. Lohse, A. Hayward, D. R. Laetsch, R. Vila, T. Yumnam, Wellcome Sanger Institute Tree of Life programme, Wellcome Sanger Institute Scientific Operations: DNA Pipelines collective, Tree of Life Core Informatics collective, Darwin Tree of Life Consortium, The genome sequence of the common yellow swallowtail, Papilio machaon (Linnaeus, 1758). Wellcome Open Res. 7, 261 (2022).
Parapoynx_stratiotata	ilParStra1.1	DToL	GCA_910589355.1	Chromosomal	Lepidoptera	Pyraloidea	Crambidae	478248748	17072597	13.8	99.98	30	98.4	39	0.4	D. Boyes, R. Chadd, P. Mulhair, University of Oxford and Wytham Woods Genome Acquisition Lab, Natural History Museum Genome Acquisition Lab, Darwin Tree of Life Barcoding collective, Wellcome Sanger Institute Tree of Life programme, Wellcome Sanger Institute Scientific Operations: DNA Pipelines collective, Tree of Life Core Informatics collective, Darwin Tree of Life Consortium, The genome sequen…
Pararge_aegeria	ilParAegt1.1	DToL	GCA_905163445.1	Chromosomal	Lepidoptera	Papilionoidea	Nymphalidae	516586240	19375358	19.4	99.39	28	98.6	46	0.4	K. Lohse, E. Taylor-Cox, Darwin Tree of Life Barcoding collective, Wellcome Sanger Institute Tree of Life programme, Wellcome Sanger Institute Scientific Operations: DNA Pipelines collective, Tree of Life Core Informatics collective, Darwin Tree of Life Consortium, The genome sequence of the speckled wood butterfly, Pararge aegeria (Linnaeus, 1758). Wellcome Open Res. 6, 287 (2021).
Peribatodes_rhomboidaria	ilPerRhom1.1	DToL	GCA_911728515.1	Chromosomal	Lepidoptera	Geometroidea	Geometridae	499728750	17104115	15.1	99.96	31	98.2	58	0.5
Phalera_bucephala	ilPhaBuce1.2	DToL	GCA_905147815.2	Chromosomal	Lepidoptera	Noctuoidea	Notodontidae	933147695	34116407	8.47	99.59	30	98.8	113	1	D. Boyes, P. W. H. Holland, University of Oxford and Wytham Woods Genome Acquisition Lab, Darwin Tree of Life Barcoding collective, Wellcome Sanger Institute Tree of Life programme, Wellcome Sanger Institute Scientific Operations: DNA Pipelines collective, Tree of Life Core Informatics collective, Darwin Tree of Life Consortium, The genome sequence of the buff-tip, Phalera bucephala (Linnaeus, 17…
Pheosia_gnoma	ilPheGnom1.1	DToL	GCA_905404115.1	Chromosomal	Lepidoptera	Noctuoidea	Notodontidae	271350489	9829711	7.54	99.93	31	98.8	44	0.4	D. Boyes, Z. Goate, University of Oxford and Wytham Woods Genome Acquisition Lab, Wellcome Sanger Institute Tree of Life programme, Wellcome Sanger Institute Scientific Operations: DNA Pipelines collective, Tree of Life Core Informatics collective, Darwin Tree of Life Consortium, The genome sequence of the Lesser Swallow Prominent, Pheosia gnoma (Fabricius, 1777). Wellcome Open Res. 8, 192 (2023).
Pheosia_tremula	ilPheTrem1.1	DToL	GCA_905333125.1	Chromosomal	Lepidoptera	Noctuoidea	Notodontidae	290221673	10632747	7.7	99.94	31	98.7	32	0.3	D. Boyes, P. W. H. Holland, University of Oxford and Wytham Woods Genome Acquisition Lab, Darwin Tree of Life Barcoding collective, Wellcome Sanger Institute Tree of Life programme, Wellcome Sanger Institute Scientific Operations: DNA Pipelines collective, Tree of Life Core Informatics collective, Darwin Tree of Life Consortium, The genome sequence of the swallow prominent, Pheosia tremula (Clerc…
Philereme_vetulata	ilPhiVetu1.1	DToL	GCA_918857605.1	Chromosomal	Lepidoptera	Geometroidea	Geometridae	771080484	12931513	6.3	99.92	67	98.4	104	0.9	D. Boyes, C. Tyler-Smith, University of Oxford and Wytham Woods Genome Acquisition Lab, Darwin Tree of Life Barcoding collective, Wellcome Sanger Institute Tree of Life programme, Wellcome Sanger Institute Scientific Operations: DNA Pipelines collective, Tree of Life Core Informatics collective, Darwin Tree of Life Consortium, The genome sequence of the Brown Scallop, Philereme vetulata (Denis an…
Phlogophora_meticulosa	ilPhlMeti2.2	DToL	GCA_905147745.2	Chromosomal	Lepidoptera	Noctuoidea	Noctuidae	538659867	18098236	17.3	99.97	31	97.2	51	0.5	D. Boyes, P. W. H. Holland, University of Oxford and Wytham Woods Genome Acquisition Lab, Darwin Tree of Life Barcoding collective, Wellcome Sanger Institute Tree of Life programme, Wellcome Sanger Institute Scientific Operations: DNA Pipelines collective, Tree of Life Core Informatics collective, Darwin Tree of Life Consortium, The genome sequence of the angle shades moth, Phlogophora meticulosa…
Phragmatobia_fuliginosa	ilPhrFuli1.1	DToL	GCA_932526445.1	Chromosomal	Lepidoptera	Noctuoidea	Erebidae	629457366	22865098	14.1	99.97	28	98.7	116	0.9	D. Boyes, O. T. Lewis, University of Oxford and Wytham Woods Genome Acquisition Lab, Darwin Tree of Life Barcoding collective, Wellcome Sanger Institute Tree of Life programme, Wellcome Sanger Institute Scientific Operations: DNA Pipelines collective, Tree of Life Core Informatics collective, Darwin Tree of Life Consortium, The genome sequence of the Ruby Tiger, Phragmatobia fuliginosa (Linnaeus,…
Pieris_brassicae	ilPieBrab1.1	DToL	GCA_905147105.1	Chromosomal	Lepidoptera	Papilionoidea	Pieridae	292341157	21549451	21.3	95.12	15	99	32	0.3	K. Lohse, A. Mackintosh, Darwin Tree of Life Barcoding collective, Wellcome Sanger Institute Tree of Life programme, Wellcome Sanger Institute Scientific Operations: DNA Pipelines collective, Tree of Life Core Informatics collective, Darwin Tree of Life Consortium, The genome sequence of the large white, Pieris brassicae (Linnaeus, 1758). Wellcome Open Res. 6, 262 (2021).
Pieris_napi	ilPieNapi4.1	DToL	GCA_905231885.1	Chromosomal	Lepidoptera	Papilionoidea	Pieridae	320004350	12982002	11.5	99.74	25	99	68	0.5	K. Lohse, A. Hayward, S. Ebdon, Darwin Tree of Life Barcoding collective, Wellcome Sanger Institute Tree of Life programme, Wellcome Sanger Institute Scientific Operations: DNA Pipelines collective, Tree of Life Core Informatics collective, Darwin Tree of Life Consortium, The genome sequences of the male and female green-veined white, Pieris napi (Linnaeus, 1758). Wellcome Open Res. 6, 288 (2021).
Pieris_rapae	ilPieRapa1.1	DToL	GCA_905147795.1	Chromosomal	Lepidoptera	Papilionoidea	Pieridae	256370197	10651053	10.7	99.84	25	98.8	38	0.4	K. Lohse, S. Ebdon, R. Vila, Darwin Tree of Life Barcoding collective, Wellcome Sanger Institute Tree of Life programme, Wellcome Sanger Institute Scientific Operations: DNA Pipelines collective, Tree of Life Core Informatics collective, Darwin Tree of Life Consortium, The genome sequence of the small white, Pieris rapae (Linnaeus, 1758). Wellcome Open Res. 6, 273 (2021).
Plebejus_argus	ilPleArgu1.2	DToL	GCA_905404155.2	Chromosomal	Lepidoptera	Papilionoidea	Lycaenidae	382120270	16721534	3.7	99.61	23	96.9	53	0.4	A. Hayward, K. Lohse, D. R. Laetsch, R. Vila, Wellcome Sanger Institute Tree of Life programme, Wellcome Sanger Institute Scientific Operations: DNA Pipelines collective, Tree of Life Core Informatics collective, E. Taluy, Darwin Tree of Life Consortium, The genome sequence of the silver-studded blue, Plebejus argus (Linnaeus, 1758). Wellcome Open Res. 7, 315 (2022).
Plutella_xylostella	ilPluXylo3.1	DToL	GCA_932276165.1	Chromosomal	Lepidoptera	Yponomeutoidea	Plutellidae	323337879	11339310	11	99.97	31	98	65	0.6
Polyommatus_icarus	ilPolIcar1.1	DToL	GCA_937595015.1	Chromosomal	Lepidoptera	Papilionoidea	Lycaenidae	511758028	21845677	5.52	99.89	23	97.2	74	0.5	K. Lohse, Wellcome Sanger Institute Tree of Life programme, Wellcome Sanger Institute Scientific Operations: DNA Pipelines collective, Tree of Life Core Informatics collective, Darwin Tree of Life Consortium, The genome sequence of the Common Blue, Polyommatus icarus (Rottemburg, 1775) [version 1; peer review: awaiting peer review]. Wellcome Open Res. 8, 72 (2023).
Protodeltote_pygarga	ilProPyga1.1	DToL	GCA_936450705.1	Chromosomal	Lepidoptera	Noctuoidea	Noctuidae	421684553	14964455	14.2	100	31	99	21	0.2
Ptilodon_capucinus	ilPtiCapc1.1	DToL	GCA_914767695.1	Chromosomal	Lepidoptera	Noctuoidea	Notodontidae	348711871	12643213	12.6	100	31	98.7	40	0.4
Pyrgus_malvae	ilPyrMalv3.1	DToL	GCA_911387765.1	Chromosomal	Lepidoptera	Papilionoidea	Hesperiidae	724649524	26976370	26	99.95	31	98.7	44	0.4	A. Hayward, R. Vila, K. Lohse, D. Laetsch, Darwin Tree of Life Barcoding collective, Wellcome Sanger Institute Tree of Life programme, Wellcome Sanger Institute Scientific Operations: DNA Pipelines collective, Tree of Life Core Informatics collective, Darwin Tree of Life Consortium, The genome sequence of the grizzled skipper, Pyrgus malvae (Linnaeus, 1758). Wellcome Open Res. 7, 114 (2022).
Schrankia_costaestrigalis	ilSchCost1.1	DToL	GCA_905475405.1	Chromosomal	Lepidoptera	Noctuoidea	Erebidae	571991991	20082482	14.4	99.91	31	97.5	55	0.5	D. Boyes, P. W. H. Holland, University of Oxford and Wytham Woods Genome Acquisition Lab, Darwin Tree of Life Barcoding collective, Wellcome Sanger Institute Tree of Life programme, Wellcome Sanger Institute Scientific Operations: DNA Pipelines collective, Tree of Life Core Informatics collective, Darwin Tree of Life Consortium, The genome sequence of the Pinion-streaked Snout, Schrankia costaest…
Selenia_dentaria	ilSelDent1.1	DToL	GCA_917880725.1	Chromosomal	Lepidoptera	Geometroidea	Geometridae	1030772253	35319394	20.1	99.85	30	98.7	132	1
Sesia_apiformis	ilSesApif2.1	DToL	GCA_914767545.1	Chromosomal	Lepidoptera	Sesioidea	Sesiidae	546808751	19957231	20	99.97	31	98.7	71	0.6
Sesia_bembeciformis	ilSesBemb1.1	DToL	GCA_943735995.1	Chromosomal	Lepidoptera	Sesioidea	Sesiidae	477151446	17397286	17.1	99.84	31	98.7	54	0.5	D. Boyes, W. B. V. Langdon, University of Oxford and Wytham Woods Genome Acquisition Lab, Darwin Tree of Life Barcoding collective, Wellcome Sanger Institute Tree of Life programme, Wellcome Sanger Institute Scientific Operations: DNA Pipelines collective, Tree of Life Core Informatics collective, Darwin Tree of Life Consortium, The genome sequence of the Lunar Hornet, Sesia bembeciformis (Hübner…
Spilarctia_lutea	ilSpiLutu1.1	DToL	GCA_916048165.1	Chromosomal	Lepidoptera	Noctuoidea	Erebidae	584787352	20170318	19.1	99.89	31	99	99	0.9	D. Boyes, P. W. H. Holland, University of Oxford and Wytham Woods Genome Acquisition Lab, Darwin Tree of Life Barcoding collective, Wellcome Sanger Institute Tree of Life programme, Wellcome Sanger Institute Scientific Operations: DNA Pipelines collective, Tree of Life Core Informatics collective, Darwin Tree of Life Consortium, The genome sequence of the Buff Ermine, Spilarctia lutea (Hufnagel, …
Spilosoma_lubricipeda	ilSpiLubr1.1	DToL	GCA_905220595.1	Chromosomal	Lepidoptera	Noctuoidea	Erebidae	587362176	21028324	20.6	99.97	30	98.8	77	0.7	D. Boyes, P. W. H. Holland, University of Oxford and Wytham Woods Genome Acquisition Lab, Darwin Tree of Life Barcoding collective, Wellcome Sanger Institute Tree of Life programme, Wellcome Sanger Institute Scientific Operations: DNA Pipelines collective, Tree of Life Core Informatics collective, Darwin Tree of Life Consortium, The genome sequence of the white ermine, Spilosoma lubricipeda Linna…
Spodoptera_exigua	QAU_Sexi_v1	INSDC	GCA_022315195.1	Chromosomal	Lepidoptera	Noctuoidea	Noctuidae	432125622	14842582	9.6	98.5	31	97.8	84	0.8	B. Zhang, B. Liu, C. Huang, L. Xing, Z. Li, C. Liu, H. Zhou, G. Zheng, J. Li, J. Han, Q. Yu, C. Yang, W. Qian, F. Wan, C. Li, A chromosome-level genome assembly of the beet armyworm Spodoptera exigua. Genomics. 115, 110571 (2023).
Spodoptera_frugiperda	ZJU_Sfru_1.1	INSDC	GCA_011064685.2	Chromosomal	Lepidoptera	Noctuoidea	Noctuidae	485954603	16346893	1.1	98.3	31	95.6	1353	12.7	H. Xiao, X. Ye, H. Xu, Y. Mei, Y. Yang, X. Chen, Y. Yang, T. Liu, Y. Yu, W. Yang, Z. Lu, F. Li, The genetic adaptations of fall armyworm Spodoptera frugiperda facilitated its rapid global dispersal and invasion. Mol. Ecol. Resour. 20, 1050–1068 (2020).
Spodoptera_litura	ASM270686v3	INSDC	GCA_002706865.3	Chromosomal	Lepidoptera	Noctuoidea	Noctuidae	429567674	13592034	0.07	94.04	31	99	47	0.4	T. Cheng, J. Wu, Y. Wu, R. V. Chilukuri, L. Huang, K. Yamamoto, L. Feng, W. Li, Z. Chen, H. Guo, J. Liu, S. Li, X. Wang, L. Peng, D. Liu, Y. Guo, B. Fu, Z. Li, C. Liu, Y. Chen, A. Tomar, F. Hilliou, N. Montagné, E. Jacquin-Joly, E. d’Alençon, R. K. Seth, R. K. Bhatnagar, A. Jouraku, T. Shiotsuki, K. Kadono-Okuda, A. Promboon, G. Smagghe, K. P. Arunkumar, H. Kishino, M. R. Goldsmith, Q. Feng, Q. X…
Stenoptilia_bipunctidactyla	ilSteBipu1.1	DToL	GCA_944452665.1	Chromosomal	Lepidoptera	Pterophoroidea	Pterophoridae	822897450	27025175	3.69	97.29	30	97.6	85	0.8	W. B. V. Langdon, University of Oxford and Wytham Woods Genome Acquisition Lab, Darwin Tree of Life Barcoding collective, Wellcome Sanger Institute Tree of Life programme, Wellcome Sanger Institute Scientific Operations: DNA Pipelines collective, Tree of Life Core Informatics collective, Darwin Tree of Life Consortium, The genome sequence of the Twin-spot Plume, Stenoptilia bipunctidactyla (Scopo…
Synanthedon_andrenaeformis	ilSynAndr1.1	DToL	GCA_936446665.1	Chromosomal	Lepidoptera	Sesioidea	Sesiidae	348160761	12514222	11.3	99.99	31	97.9	66	0.6
Synanthedon_myopaeformis	ilSynMyop1.1	DToL	GCA_944738685.1	Chromosomal	Lepidoptera	Sesioidea	Sesiidae	295689421	10766502	10.4	99.97	31	98	61	0.6
Synanthedon_vespiformis	ilSynVesp1.1	DToL	GCA_918317495.1	Chromosomal	Lepidoptera	Sesioidea	Sesiidae	287400900	10410606	10.3	99.99	31	98	67	0.6	D. Boyes, University of Oxford and Wytham Woods Genome Acquisition Lab, Darwin Tree of Life Barcoding collective, Wellcome Sanger Institute Tree of Life programme, Wellcome Sanger Institute Scientific Operations: DNA Pipelines collective, Tree of Life Core Informatics collective, D. Lees, Darwin Tree of Life Consortium, The genome sequence of the yellow-legged clearwing, Synanthedon vespiformis (…
Thera_britannica	ilTheBrit1.1	DToL	GCA_939531255.1	Chromosomal	Lepidoptera	Geometroidea	Geometridae	379777695	23200458	6.1	99.91	19	98.3	56	0.4	D. H. Boyes, University of Oxford and Wytham Woods Genome Acquisition Lab, Darwin Tree of Life Barcoding collective, Wellcome Sanger Institute Tree of Life programme, Wellcome Sanger Institute Scientific Operations: DNA Pipelines collective, Tree of Life Core Informatics collective, Darwin Tree of Life Consortium, The genome sequence of the Spruce Carpet Moth, Thera britannica (Turner, 1925)[vers…
Tholera_decimalis	ilThoDeci1.1	DToL	GCA_943138885.1	Chromosomal	Lepidoptera	Noctuoidea	Noctuidae	1320997691	44265000	9.4	99.89	31	99	116	0.9	D. Boyes, P. W. H. Holland, University of Oxford and Wytham Woods Genome Acquisition Lab, Darwin Tree of Life Barcoding collective, Wellcome Sanger Institute Tree of Life programme, Wellcome Sanger Institute Scientific Operations: DNA Pipelines collective, Tree of Life Core Informatics collective, Darwin Tree of Life Consortium, The genome sequence of the Feathered Gothic, Tholera decimalis (Poda…
Thyatira_batis	ilThyBati1.1	DToL	GCA_905147785.1	Chromosomal	Lepidoptera	Drepanoidea	Drepanidae	314798901	11052377	7.46	99.68	31	99	29	0.3	D. Boyes, P. W. H. Holland, University of Oxford and Wytham Woods Genome Acquisition Lab, Darwin Tree of Life Barcoding collective, Wellcome Sanger Institute Tree of Life programme, Wellcome Sanger Institute Scientific Operations: DNA Pipelines collective, Tree of Life Core Informatics collective, Darwin Tree of Life Consortium, The genome sequence of the peach blossom moth, Thyatira batis (Linna…
Thymelicus_sylvestris	ilThySylv1.1	DToL	GCA_911387775.1	Chromosomal	Lepidoptera	Papilionoidea	Hesperiidae	470727450	17253319	16.6	99.96	28	98.6	62	0.5	A. Hayward, R. Biscocho, Darwin Tree of Life Barcoding collective, Wellcome Sanger Institute Tree of Life programme, Wellcome Sanger Institute Scientific Operations: DNA Pipelines collective, Tree of Life Core Informatics collective, Darwin Tree of Life Consortium, The genome sequence of the small skipper, Thymelicus sylvestris (Poda, 1761). Wellcome Open Res. 7, 35 (2022)
Tinea_semifulvella	ilTinSemi1.1	DToL	GCA_910589645.1	Chromosomal	Lepidoptera	Tineoidea	Tineidae	596601316	12715305	12	100	45	95.4	88	0.8	D. Boyes, C. Boyes, University of Oxford and Wytham Woods Genome Acquisition Lab, Darwin Tree of Life Barcoding collective, Wellcome Sanger Institute Tree of Life programme, Wellcome Sanger Institute Scientific Operations: DNA Pipelines collective, Tree of Life Core Informatics collective, Darwin Tree of Life Consortium, The genome sequence of the Fulvous Clothes Moth, Tinea semifulvella (Haworth…
Tinea_trinotella	ilTinTrin1.1	DToL	GCA_905220615.1	Chromosomal	Lepidoptera	Tineoidea	Tineidae	371738977	13660558	13.7	99.98	30	94.7	91	0.8	D. Boyes, P. Chua, University of Oxford and Wytham Woods Genome Acquisition Lab, Darwin Tree of Life Barcoding collective, Wellcome Sanger Institute Tree of Life programme, Wellcome Sanger Institute Scientific Operations: DNA Pipelines collective, Tree of Life Core Informatics collective, Darwin Tree of Life Consortium, The genome sequence of the bird’s nest moth, Tinea trinotella (Thunberg, 1794…
Vanessa_atalanta	ilVanAtal1.2	DToL	GCA_905147765.2	Chromosomal	Lepidoptera	Papilionoidea	Nymphalidae	370436055	12792537	12.2	99.44	31	98.8	16	0.1	K. Lohse, A. García-Berro, G. Talavera, Darwin Tree of Life Barcoding collective, Wellcome Sanger Institute Tree of Life programme, Wellcome Sanger Institute Scientific Operations: DNA Pipelines collective, Tree of Life Core Informatics collective, Darwin Tree of Life Consortium, The genome sequence of the red admiral, Vanessa atalanta (Linnaeus, 1758). Wellcome Open Res. 6, 356 (2021).
Vanessa_cardui	ilVanCard2.2	DToL	GCA_905220365.2	Chromosomal	Lepidoptera	Papilionoidea	Nymphalidae	424813635	14615999	7.04	99.94	31	98.8	18	0.2	K. Lohse, C. Wright, G. Talavera, A. García-Berro, Darwin Tree of Life Barcoding collective, Wellcome Sanger Institute Tree of Life programme, Wellcome Sanger Institute Scientific Operations: DNA Pipelines collective, Tree of Life Core Informatics collective, Darwin Tree of Life Consortium, The genome sequence of the painted lady, Vanessa cardui Linnaeus 1758. Wellcome Open Res. 6, 324 (2021).
Watsonalla_binaria	ilWatBina1.1	DToL	GCA_929442735.1	Chromosomal	Lepidoptera	Drepanoidea	Drepanidae	333062894	11581856	11.6	99.95	31	98.6	41	0.4
Xestia_c-nigrum	ilXesCnig1.1	DToL	GCA_916618015.1	Chromosomal	Lepidoptera	Noctuoidea	Noctuidae	760318956	25717762	25	99.91	31	98.7	61	0.5	G. R. Broad, D. Boyes, University of Oxford and Wytham Woods Genome Acquisition Lab, Natural History Museum Genome Acquisition Lab, Darwin Tree of Life Barcoding collective, Wellcome Sanger Institute Tree of Life programme, Wellcome Sanger Institute Scientific Operations: DNA Pipelines collective, Tree of Life Core Informatics collective, Darwin Tree of Life Consortium, The genome sequence of the…
Xestia_sexstrigata	ilXesSexs1.1	DToL	GCA_941918905.1	Chromosomal	Lepidoptera	Noctuoidea	Noctuidae	638619631	21793951	11.7	99.99	31	99.1	50	0.5
Xestia_xanthographa	ilXesXant1.2	DToL	GCA_905147715.2	Chromosomal	Lepidoptera	Noctuoidea	Noctuidae	933882218	31247186	9.15	99.87	31	98.7	97	0.8	D. Boyes, P. W. H. Holland, University of Oxford and Wytham Woods Genome Acquisition Lab, Darwin Tree of Life Barcoding collective, Wellcome Sanger Institute Tree of Life programme, Wellcome Sanger Institute Scientific Operations: DNA Pipelines collective, Tree of Life Core Informatics collective, Darwin Tree of Life Consortium, The genome sequence of the square-spot rustic, Xestia xanthographa (…
Xylocampa_areola	ilXylAreo1.1	DToL	GCA_935421205.1	Chromosomal	Lepidoptera	Noctuoidea	Noctuidae	564568605	19946087	19.6	99.95	31	99.1	38	0.4	D. Lees, D. Boyes, Natural History Museum Genome Acquisition Lab, University of Oxford and Wytham Woods Genome Acquisition Lab, Darwin Tree of Life Barcoding collective, Wellcome Sanger Institute Tree of Life programme, Wellcome Sanger Institute Scientific Operations: DNA Pipelines collective, Tree of Life Core Informatics collective, Darwin Tree of Life Consortium, The genome sequence of the ear…
Yponomeuta_sedellus	ilYpoSedl1.1	DToL	GCA_934045075.1	Chromosomal	Lepidoptera	Yponomeutoidea	Ypsolophidae	657583382	23909508	2.77	99.73	31	97.5	54	0.5	D. Boyes, W. B. V. Langdon, University of Oxford and Wytham Woods Genome Acquisition Lab, Darwin Tree of Life Barcoding collective, Wellcome Sanger Institute Tree of Life programme, Wellcome Sanger Institute Scientific Operations: DNA Pipelines collective, Tree of Life Core Informatics collective, Darwin Tree of Life Consortium, The genome sequence of the Grey Ermine, Yponomeuta sedella (Treitsch…
Ypsolopha_scabrella	ilYpsScab1.1	DToL	GCA_910592155.1	Chromosomal	Lepidoptera	Yponomeutoidea	Ypsolophidae	853595150	29858840	26.5	99.97	30	98	183	1.6
Ypsolopha_sequella	ilYpsSequ2.1	DToL	GCA_934047225.1	Chromosomal	Lepidoptera	Yponomeutoidea	Ypsolophidae	866879050	28919749	20.8	98.75	30	98	127	1.1	D. Boyes, W. B. V. Langdon, University of Oxford and Wytham Woods Genome Acquisition Lab, Darwin Tree of Life Barcoding collective, Wellcome Sanger Institute Tree of Life programme, Wellcome Sanger Institute Scientific Operations: DNA Pipelines collective, Tree of Life Core Informatics collective, Darwin Tree of Life Consortium, The genome sequence of the Pied Smudge, Ypsolopha sequella (Clerck, …
Zeuzera_pyrina	ilZeuPyri1.1	DToL	GCA_907165235.1	Chromosomal	Lepidoptera	Cossoidea	Cossidae	686903256	24575201	23.5	99.97	31	98.7	34	0.3	D. Boyes, P. W. H. Holland, University of Oxford and Wytham Woods Genome Acquisition Lab, Darwin Tree of Life Barcoding collective, Wellcome Sanger Institute Tree of Life programme, Wellcome Sanger Institute Scientific Operations: DNA Pipelines collective, Tree of Life Core Informatics collective, Darwin Tree of Life Consortium, The genome sequence of the Leopard Moth, Zeuzera pyrina (Linnaeus, 1…
Zygaena_filipendulae	ilZygFili1.2	DToL	GCA_907165275.2	Chromosomal	Lepidoptera	Zygaenoidea	Zygaenidae	365946273	12640274	12.6	99.54	30	97.8	49	0.5	D. Boyes, L. M. Crowley, C. Skojec, D. Plotkin, A. Y. Kawahara, University of Oxford and Wytham Woods Genome Acquisition Lab, Darwin Tree of Life Barcoding collective, Wellcome Sanger Institute Tree of Life programme, Wellcome Sanger Institute Scientific Operations: DNA Pipelines collective, Tree of Life Core Informatics collective, Darwin Tree of Life Consortium, The genome sequence of the 6-spo…

## Sheet: Table S2 W chromosomes
Supplementary Table 2	W chromosome information	W chromosome information for each of the 210 lepidopteran genomes. For each genome, the table contains the assembly name, observed sex from the sample sequenced, sex chromosomes identified in the assembly, number of W contigs and size of the W (in Mb) for assemblies where a single contig was assigned as the W.
Species	Assembly_name	Observed_sex	Chr_in_assembly	Curated_allosomes	Number_W_contigs	Size_of_single_W_Mb
Colias_croceus	ilColCroc2.1	F	W	ZW	1	2.16499
Dryas_iulia_moderata	Diul.assembly.v1.1	F	W	ZW	1	2.16996
Aplocera_efformata	ilAplEffo1.1	F	W	ZW	1	2.98467
Pieris_rapae	ilPieRapa1.1	F	W	ZW	1	3.17646
Lobophora_halterata	ilLobHalt1.1	F	W	ZW	1	3.77841
Xestia_sexstrigata	ilXesSexs1.1	F	W	ZW	1	7.74245
Watsonalla_binaria	ilWatBina1.1	F	W	ZW	1	8.93478
Papilio_machaon	ilPapMach1.1	F	W	ZW	1	10.454
Clostera_curtula	ilCloCurt1.2	F	W	ZW	1	10.8435
Endotricha_flammealis	ilEndFlam1.2	F	W	ZW	1	12.2681
Craniophora_ligustri	ilCraLigu1.1	F	W	ZW	1	12.5747
Agrochola_macilenta	ilAgrMaci1.1	NOT_COLLECTED	W	ZW	1	12.8967
Nymphalis_urticae	ilAglUrti1.2	F	W	ZW	1	13.1548
Emmelina_monodactyla	ilEmmMono1.1	F	W	ZW	1	14.0914
Boloria_selene	ilBolSele5.2	F	W	ZW	1	15.1721
Diarsia_rubi	ilDiaRubi1.1	F	W	ZW	1	17.3143
Ochlodes_sylvanus	ilOchSylv3.1	F	W	ZW	1	18.2734
Eupsilia_transversa	ilEupTran1.1	F	W	ZW	1	18.6569
Laothoe_populi	ilLaoPopu1.1	F	W	ZW	1	19.3912
Acronicta_aceris	ilAcrAcer1.1	F	W	ZW	1	19.4579
Hecatera_dysodea	ilHecDyso1.2	F	W	ZW	1	19.6019
Noctua_pronuba	ilNocPron1.1	F	W	ZW	1	20.5541
Agriphila_geniculea	ilAgrGeni1.1	F	W	ZW	1	23.2101
Hesperia_comma	ilHesComm1.1	F	W	ZW	1	23.8561
Ochropleura_plecta	ilOchPlec1.1	F	W	ZW	1	23.9364
Hydraecia_micacea	ilHydMica1.1	F	W	ZW	1	26.5846
Autographa_pulchrina	ilAutPulc1.1	F	W	ZW	1	30.1695
Anthocharis_cardamines	ilAntCard3.1	F	W	ZW	11	NA
Autographa_gamma	ilAutGamm1.1	F	W	ZW	39	NA
Crocallis_elinguaria	ilCroElin1.1	F	W	ZW	7	NA
Dryobotodes_eremita	ilDryErem1.1	F	W	ZW	9	NA
Ectropis_grisescens	ASM1756216v1	F	W	ZW	40	NA
Eupithecia_abbreviata	ilEupAbbr2.1	F	W	ZW	21	NA
Griposia_aprilina	ilGriApri1.1	F	W	ZW	7	NA
Gymnoscelis_rufifasciata	ilGymRufi1.1	NOT_COLLECTED	W	ZW	7	NA
Hemaris_fuciformis	iHemFuc1.1	F	W	ZW	2	NA
Hipparchia_semele	ilHipSeme1.1	F	W	ZW	7	NA
Lasiommata_megera	ilLasMege1.1	F	W	ZW	6	NA
Limenitis_camilla	ilLimCami1.1	F	W	ZW	3	NA
Lysandra_bellargus	ilLysBell1.1	F	W	ZW	84	NA
Maniola_jurtina	ilManJurt1.1	F	W	ZW	2	NA
Marasmarcha_lunaedactyla	ilMarLuna1.1	F	W	ZW	4	NA
Melanargia_galathea	ilMelGala2.1	F	W	ZW	22	NA
Mellicta_athalia	ilMelAtha1.2	F	W	ZW	12	NA
Miltochrista_miniata	ilMilMini2.1	M	W	NA	NA	NA
Mythimna_ferrago	ilMytFerr1.2	F	W	ZW	8	NA
Mythimna_impura	ilMytImpu1.2	F	W	ZW	13	NA
Noctua_fimbriata	ilNocFimb1.1	F	W	ZW	17	NA
Nymphalis_polychloros	ilNymPoly1.2	F	W	ZW	6	NA
Omphaloscelis_lunosa	ilOmpLuno1.1	F	W	ZW	7	NA
Pararge_aegeria	ilParAegt1.1	F	W	ZW	9	NA
Phalera_bucephala	ilPhaBuce1.2	F	W	ZW	7	NA
Phlogophora_meticulosa	ilPhlMeti2.2	NOT_COLLECTED	W	ZW	14	NA
Pieris_brassicae	ilPieBrab1.1	F	W	ZW	9	NA
Spilarctia_lutea	ilSpiLutu1.1	F	W	ZW	8	NA
Vanessa_atalanta	ilVanAtal1.2	F	W	ZW	2	NA
Vanessa_cardui	ilVanCard2.2	F	W	ZW	5	NA
Xestia_xanthographa	ilXesXant1.2	F	W	ZW	13	NA
Zygaena_filipendulae	ilZygFili1.2	F	W	ZW	24	NA
Abrostola_tripartita	ilAbrTrip1.1	M	NA	NA	NA	NA
Acentria_ephemerella	ilAceEphe1.1	M	NA	NA	NA	NA
Acleris_emargana	ilAclEmar1.1	M	NA	NA	NA	NA
Acleris_sparsana	ilAclSpar1.1	M	NA	NA	NA	NA
Acrobasis_suavella	ilAcrSuav1.1	M	NA	NA	NA	NA
Agonopterix_arenella	ilAgoAren1.1	M	NA	NA	NA	NA
Agonopterix_subpropinquella	ilAgoSubp1.1	M	NA	NA	NA	NA
Agriopis_aurantiaria	ilAgrAura1.1	M	NA	NA	NA	NA
Agriopis_marginaria	ilAgrMarg1.1	M	NA	NA	NA	NA
Agriphila_tristella	ilAgrTris1.1	M	NA	NA	NA	NA
Agrochola_circellaris	ilAgrCirc1.1	M	NA	NA	NA	NA
Agrotis_puta	ilAgrPuta1.1	M	NA	NA	NA	NA
Allophyes_oxyacanthae	ilAllOxya1.1	M	NA	NA	NA	NA
Amphipyra_berbera	ilAmpBerb1.2	M	NA	NA	NA	NA
Amphipyra_tragopoginis	ilAmpTrag2.1	M	NA	NA	NA	NA
Apamea_monoglypha	ilApaMono1.2	M	NA	NA	NA	NA
Apeira_syringaria	ilApeSyri1.1	M	NA	NA	NA	NA
Aphantopus_hyperantus	iAphHyp1.2	M	NA	NA	NA	NA
Aporia_crataegi	ilApoCrat1.1	M	NA	NA	NA	NA
Aporophyla_lueneburgensis	ilApoLuen1.1	M	NA	NA	NA	NA
Apotomis_betuletana	ilApoBetu1.1	M	NA	NA	NA	NA
Apotomis_turbidana	ilApoTurb1.2	M	NA	NA	NA	NA
Aricia_agestis	ilAriAges1.1	M	NA	NA	NA	NA
Aricia_artaxerxes	ilAriArta2.1	M	NA	NA	NA	NA
Atethmia_centrago	ilAteCent1.3	M	NA	NA	NA	NA
Bembecia_ichneumoniformis	ilBemIchn1.1	M	NA	NA	NA	NA
Biston_betularia	ilBisBetu1.2	M	NA	NA	NA	NA
Blastobasis_adustella	ilBlaAdus2.1	F	NA	Z0	NA	NA
Blastobasis_lacticolella	ilBlaLact1.1	M	NA	NA	NA	NA
Bombyx_mori	Bmori_2016v1.0	M	NA	NA	NA	NA
Brachylomia_viminalis	ilBraVimi1.1	M	NA	NA	NA	NA
Brenthis_ino	SP_BI_364.v2_0	M	NA	NA	NA	NA
Calamotropha_paludella	ilCalPalu1.1	M	NA	NA	NA	NA
Campaea_margaritaria	ilCamMarg1.1	M	NA	NA	NA	NA
Caradrina_clavipalpis	ilCarClav1.1	M	NA	NA	NA	NA
Carcina_quercana	ilCarQuer1.2	M	NA	NA	NA	NA
Carposina_sasakii	ASM1460749v2	M	NA	NA	NA	NA
Carterocephalus_palaemon	ilCarPala2.1	M	NA	NA	NA	NA
Catocala_fraxini	ilCatFrax1.1	M	NA	NA	NA	NA
Celastrina_argiolus	ilCelArgi3.1	M	NA	NA	NA	NA
Chloroclysta_siterata	ilChlSite2.1	M	NA	NA	NA	NA
Chrysoteuchia_culmella	ilChrCulm1.1	M	NA	NA	NA	NA
Cosmia_trapezina	ilCosTrap1.2	M	NA	NA	NA	NA
Cyaniris_semiargus	ilCyaSemi1.1	M	NA	NA	NA	NA
Cydia_splendana	ilCydSple1.1	M	NA	NA	NA	NA
Deilephila_porcellus	ilDeiPorc1.2	M	NA	NA	NA	NA
Diachrysia_chrysitis	ilDiaChry1.1	M	NA	NA	NA	NA
Ecliptopera_silaceata	ilEclSila1.1	M	NA	NA	NA	NA
Eilema_depressum	ilEilDepe1.1	M	NA	NA	NA	NA
Eilema_sororcula	ilEilSoro1.1	M	NA	NA	NA	NA
Ennomos_fuscantarius	ilEnnFusc2.2	M	NA	NA	NA	NA
Ennomos_quercinarius	ilEnnQuei1.1	M	NA	NA	NA	NA
Epinotia_nisella	ilEpiNise2.1	M	NA	NA	NA	NA
Erannis_defoliaria	ilEraDefo1.1	M	NA	NA	NA	NA
Erebia_aethiops	ilEreAeth2.2	M	NA	NA	NA	NA
Erebia_ligea	ilEreLige1.2	M	NA	NA	NA	NA
Erynnis_tages	ilEryTage1.1	M	NA	NA	NA	NA
Euclidia_mi	ilEucMixx1.1	M	NA	NA	NA	NA
Eulithis_prunata	ilEulPrun1.1	M	NA	NA	NA	NA
Eupithecia_centaureata	ilEupCent1.1	M	NA	NA	NA	NA
Euplexia_lucipara	ilEupLuci1.1	M	NA	NA	NA	NA
Euproctis_similis	ilEupSimi1.2	M	NA	NA	NA	NA
Fabriciana_adippe	ilFabAdip1.1	F	NA	Z0	NA	NA
Furcula_furcula	ilFurFurc1.1	M	NA	NA	NA	NA
Glaucopsyche_alexis	ilGlaAlex1.1	M	NA	NA	NA	NA
Glyphotaelius_pellucidus	iiGlyPell1.1	M	NA	NA	NA	NA
Habrosyne_pyritoides	ilHabPyri1.1	M	NA	NA	NA	NA
Hedya_salicella	ilHedSali1.2	M	NA	NA	NA	NA
Heliconius_sara	iHelSar1.2	M	NA	NA	NA	NA
Helicoverpa_zea	ilHelZeax1.1	M	NA	NA	NA	NA
Hydriomena_furcata	ilHydFurc1.1	M	NA	NA	NA	NA
Hydropsyche_tenuis	HT1_wtdbg2_racon_pilon	M	NA	NA	NA	NA
Hylaea_fasciaria	ilHylFasc1.1	M	NA	NA	NA	NA
Hyles_euphorbiae	ilHylEuph1_pri	M	NA	NA	NA	NA
Hyles_vespertilio	myriam-sen2290-mb-hirise-a4l1o_03-26-2021	M	NA	NA	NA	NA
Hypena_proboscidalis	ilHypProb1.1	M	NA	NA	NA	NA
Hypsopygia_costalis	ilHypCost1.1	M	NA	NA	NA	NA
Idaea_aversata	ilIdaAver1.1	M	NA	NA	NA	NA
Inachis_io	ilAglIoxx1.1	M	NA	NA	NA	NA
Iphiclides_podalirius	IP_504.v2_0	M	NA	NA	NA	NA
Laspeyria_flexula	ilLasFlex1.1	M	NA	NA	NA	NA
Leptidea_sinapis	ilLepSina1.1	M	NA	NA	NA	NA
Limnephilus_lunatus	iiLimLuna2.2	M	NA	NA	NA	NA
Limnephilus_marmoratus	iiLimMarm1.1	M	NA	NA	NA	NA
Limnephilus_rhombicus	iiLimRhom1.1	M	NA	NA	NA	NA
Luperina_testacea	ilLupTest1.1	M	NA	NA	NA	NA
Lycaena_phlaeas	ilLycPhla1.2	M	NA	NA	NA	NA
Lymantria_monacha	ilLymMona1.2	M	NA	NA	NA	NA
Lysandra_coridon	ilLysCori1.1	M	NA	NA	NA	NA
Macaria_notata	ilMacNota1.1	M	NA	NA	NA	NA
Mamestra_brassicae	ilMamBras1.1	M	NA	NA	NA	NA
Manduca_sexta	JHU_Msex_v1.0	M	NA	NA	NA	NA
Marasmia_exigua	ASM1905959v1	M	NA	NA	NA	NA
Meganola_albula	ilMegAlbu1.1	M	NA	NA	NA	NA
Melinaea_marsaeus_rileyi	ilMelMars1.1	M	NA	NA	NA	NA
Melinaea_menophilus	ilMelMeno1.1	M	NA	NA	NA	NA
Melitaea_cinxia	ilMelCinx1.1	M	NA	NA	NA	NA
Mesoligia_furuncula	ilMesFuru1.1	M	NA	NA	NA	NA
Micropterix_aruncella	ilMicArun2.1	M	NA	NA	NA	NA
Mimas_tiliae	ilMimTili1.1	M	NA	NA	NA	NA
Mythimna_albipuncta	ilMytAlbi1.1	M	NA	NA	NA	NA
Noctua_janthe	ilNocJant1.1	M	NA	NA	NA	NA
Notocelia_uddmanniana	ilNotUddm1.1	M	NA	NA	NA	NA
Notodonta_dromedarius	ilNotDrom1.1	M	NA	NA	NA	NA
Notodonta_ziczac	ilNotZicz1.1	M	NA	NA	NA	NA
Operophtera_brumata	ilOpeBrum1.1	M	NA	NA	NA	NA
Opisthograptis_luteolata	ilOpiLute1.2	M	NA	NA	NA	NA
Orgyia_antiqua	ilOrgAnti1.1	M	NA	NA	NA	NA
Pammene_fasciana	ilPamFasc1.1	M	NA	NA	NA	NA
Pandemis_cinnamomeana	ilPanCinn1.1	M	NA	NA	NA	NA
Parapoynx_stratiotata	ilParStra1.1	M	NA	NA	NA	NA
Peribatodes_rhomboidaria	ilPerRhom1.1	M	NA	NA	NA	NA
Pheosia_gnoma	ilPheGnom1.1	M	NA	NA	NA	NA
Pheosia_tremula	ilPheTrem1.1	M	NA	NA	NA	NA
Philereme_vetulata	ilPhiVetu1.1	M	NA	NA	NA	NA
Phragmatobia_fuliginosa	ilPhrFuli1.1	M	NA	NA	NA	NA
Pieris_napi	ilPieNapi4.1	M	NA	NA	NA	NA
Plebejus_argus	ilPleArgu1.2	M	NA	NA	NA	NA
Plutella_xylostella	ilPluXylo3.1	M	NA	NA	NA	NA
Polyommatus_icarus	ilPolIcar1.1	M	NA	NA	NA	NA
Protodeltote_pygarga	ilProPyga1.1	M	NA	NA	NA	NA
Ptilodon_capucinus	ilPtiCapc1.1	M	NA	NA	NA	NA
Pyrgus_malvae	ilPyrMalv3.1	M	NA	NA	NA	NA
Schrankia_costaestrigalis	ilSchCost1.1	M	NA	NA	NA	NA
Selenia_dentaria	ilSelDent1.1	M	NA	NA	NA	NA
Sesia_apiformis	ilSesApif2.1	M	NA	NA	NA	NA
Sesia_bembeciformis	ilSesBemb1.1	M	NA	NA	NA	NA
Spilosoma_lubricipeda	ilSpiLubr1.1	M	NA	NA	NA	NA
Spodoptera_exigua	QAU_Sexi_v1	M	NA	NA	NA	NA
Spodoptera_litura	ASM270686v3	M	NA	NA	NA	NA
Stenoptilia_bipunctidactyla	ilSteBipu1.1	M	NA	NA	NA	NA
Synanthedon_andrenaeformis	ilSynAndr1.1	M	NA	NA	NA	NA
Synanthedon_myopaeformis	ilSynMyop1.1	M	NA	NA	NA	NA
Synanthedon_vespiformis	ilSynVesp1.1	M	NA	NA	NA	NA
Thera_britannica	ilTheBrit1.1	M	NA	NA	NA	NA
Tholera_decimalis	ilThoDeci1.1	M	NA	NA	NA	NA
Thyatira_batis	ilThyBati1.1	M	NA	NA	NA	NA
Thymelicus_sylvestris	ilThySylv1.1	M	NA	NA	NA	NA
Tinea_semifulvella	ilTinSemi1.1	M	NA	NA	NA	NA
Tinea_trinotella	ilTinTrin1.1	M	NA	NA	NA	NA
Xestia_c-nigrum	ilXesCnig1.1	M	NA	NA	NA	NA
Xylocampa_areola	ilXylAreo1.1	M	NA	NA	NA	NA
Yponomeuta_sedellus	ilYpoSedl1.1	M	NA	NA	NA	NA
Ypsolopha_scabrella	ilYpsScab1.1	M	NA	NA	NA	NA
Ypsolopha_sequella	ilYpsSequ2.1	M	NA	NA	NA	NA
Zeuzera_pyrina	ilZeuPyri1.1	M	NA	NA	NA	NA
Eueides_isabella	ASM1904947v1	UNKNOWN	UNKNOWN	UNKNOWN	UNKNOWN	UNKNOWN
Mythimna_separata	ASM2088227v1	UNKNOWN	UNKNOWN	UNKNOWN	UNKNOWN	UNKNOWN
Danaus_plexippus_plexippus	Dplex_v4	F	NA	UNKNOWN	UNKNOWN	UNKNOWN
Dendrolimus_kikuchii	ASM1992509v1	UNKNOWN	NA	UNKNOWN	UNKNOWN	UNKNOWN
Dendrolimus_punctatus	ASM1227379v1	F	NA	UNKNOWN	UNKNOWN	UNKNOWN
Ephestia_elutella	Eelu-V1	F	NA	UNKNOWN	UNKNOWN	UNKNOWN
Grapholita_molesta	ASM2267432v1	UNKNOWN	NA	UNKNOWN	NOT_ASSEMBLED	UNKNOWN
Hestina_assimilis	ASM2337388v1	F	NA	UNKNOWN	UNKNOWN	UNKNOWN
Leguminivora_glycinivorella	LegGlyc_1.1	NOT_COLLECTED	NA	UNKNOWN	UNKNOWN	UNKNOWN
Spodoptera_frugiperda	ZJU_Sfru_1.1	F	NA	ZW	UNKNOWN_NUM_OF_SCAFFOLDS	UNKNOWN_NUM_OF_SCAFFOLDS

## Sheet: Table S3 Gene annotations
Supplementary Table 3	Gene annotation information.	Gene annotation information per genome. The table specifies the accession number of each annotated genome, whether the annotation was generated using BRAKER2 or Genebuild, the number of coding genes, the number of mRNA transcripts and the generation date of each annotation is also listed to provide version information.
Species	Assembly_name	Genbank_assembly_accession	Generation_date	Order	Source	Annotation_method	Num_coding_genes	Num_mRNA_transcripts
Tinea_trinotella	ilTinTrin1.1	GCA_905220615.1	2021-11-01	Lepidoptera	DToL	Ensembl GeneBuild	9267	19116
Blastobasis_adustella	ilBlaAdus2.1	GCA_907269095.1	2021-11-01	Lepidoptera	DToL	Ensembl GeneBuild	9783	16138
Idaea_aversata	ilIdaAver1.1	GCA_907269075.1	2021-11-01	Lepidoptera	DToL	Ensembl GeneBuild	10165	16156
Blastobasis_lacticolella	ilBlaLact1.1	GCA_905147135.1	2021-11-01	Lepidoptera	DToL	Ensembl GeneBuild	10302	17296
Aporia_crataegi	ilApoCrat1.1	GCA_912999735.1	2021-11-01	Lepidoptera	DToL	Ensembl GeneBuild	10860	16704
Aplocera_efformata	ilAplEffo1.1	GCA_921293045.1	2022-07-01	Lepidoptera	DToL	Ensembl GeneBuild	11393	18155
Inachis_io	ilAglIoxx1.1	GCA_905147045.1	2021-05-01	Lepidoptera	DToL	Ensembl GeneBuild	11420	23610
Tinea_semifulvella	ilTinSemi1.1	GCA_910589645.1	2021-11-01	Lepidoptera	DToL	Ensembl GeneBuild	11516	18020
Pheosia_gnoma	ilPheGnom1.1	GCA_905404115.1	2021-11-01	Lepidoptera	DToL	Ensembl GeneBuild	11628	18167
Pheosia_tremula	ilPheTrem1.1	GCA_905333125.1	2021-11-01	Lepidoptera	DToL	Ensembl GeneBuild	11748	17438
Chloroclysta_siterata	ilChlSite2.1	GCA_932294275.1	2022-06-01	Lepidoptera	DToL	Ensembl GeneBuild	11814	18391
Parapoynx_stratiotata	ilParStra1.1	GCA_910589355.1	2021-11-01	Lepidoptera	DToL	Ensembl GeneBuild	11868	18549
Ennomos_quercinarius	ilEnnQuei1.1	GCA_910589525.1	2021-11-01	Lepidoptera	DToL	Ensembl GeneBuild	11875	18549
Hedya_salicella	ilHedSali1.2	GCA_905404275.2	2022-08-01	Lepidoptera	DToL	Ensembl GeneBuild	11961	18384
Micropterix_aruncella	ilMicArun2.1	GCA_944548615.1	2022-08-01	Lepidoptera	DToL	Ensembl GeneBuild	12064	17249
Abrostola_tripartita	ilAbrTrip1.1	GCA_905340225.1	2021-11-01	Lepidoptera	DToL	Ensembl GeneBuild	12092	18859
Pyrgus_malvae	ilPyrMalv3.1	GCA_911387765.1	2021-11-01	Lepidoptera	DToL	Ensembl GeneBuild	12096	20064
Clostera_curtula	ilCloCurt1.2	GCA_905475355.2	2022-03-01	Lepidoptera	DToL	Ensembl GeneBuild	12098	18735
Biston_betularia	ilBisBetu1.2	GCA_905404145.2	2022-03-01	Lepidoptera	DToL	Ensembl GeneBuild	12102	18907
Bembecia_ichneumoniformis	ilBemIchn1.1	GCA_910589475.1	2021-11-01	Lepidoptera	DToL	Ensembl GeneBuild	12114	19179
Nymphalis_polychloros	ilNymPoly1.2	GCA_905220585.2	2022-03-01	Lepidoptera	DToL	Ensembl GeneBuild	12190	20354
Notodonta_dromedarius	ilNotDrom1.1	GCA_905147325.1	2021-11-01	Lepidoptera	DToL	Ensembl GeneBuild	12193	19224
Celastrina_argiolus	ilCelArgi3.1	GCA_905187575.1	2021-05-01	Lepidoptera	DToL	Ensembl GeneBuild	12199	24102
Dryas_iulia_moderata	Diul.assembly.v1.1	GCA_019049465.1	2022-09-01	Lepidoptera	INSDC	Ensembl GeneBuild	12211	21224
Hecatera_dysodea	ilHecDyso1.2	GCA_905332915.2	2022-03-01	Lepidoptera	DToL	Ensembl GeneBuild	12213	19697
Pieris_brassicae	ilPieBrab1.1	GCA_905147105.1	2021-05-01	Lepidoptera	DToL	Ensembl GeneBuild	12229	27437
Ennomos_fuscantarius	ilEnnFusc2.2	GCA_905220475.2	2022-03-01	Lepidoptera	DToL	Ensembl GeneBuild	12236	21004
Thyatira_batis	ilThyBati1.1	GCA_905147785.1	2021-05-01	Lepidoptera	DToL	Ensembl GeneBuild	12238	18712
Euproctis_similis	ilEupSimi1.2	GCA_905147225.2	2022-03-01	Lepidoptera	DToL	Ensembl GeneBuild	12256	19041
Pararge_aegeria	ilParAegt1.1	GCA_905163445.1	2021-05-01	Lepidoptera	DToL	Ensembl GeneBuild	12288	26426
Nymphalis_urticae	ilAglUrti1.2	GCA_905147175.2	2022-03-01	Lepidoptera	DToL	Ensembl GeneBuild	12299	21048
Plebejus_argus	ilPleArgu1.2	GCA_905404155.2	2022-03-01	Lepidoptera	DToL	Ensembl GeneBuild	12351	19301
Lycaena_phlaeas	ilLycPhla1.2	GCA_905333005.2	2022-03-01	Lepidoptera	DToL	Ensembl GeneBuild	12386	21611
Pieris_rapae	ilPieRapa1.1	GCA_905147795.1	2021-05-01	Lepidoptera	DToL	Ensembl GeneBuild	12390	28265
Agriopis_marginaria	ilAgrMarg1.1	GCA_932305915.1	2022-06-01	Lepidoptera	DToL	Ensembl GeneBuild	12443	19394
Thera_britannica	ilTheBrit1.1	GCA_939531255.1	2022-06-01	Lepidoptera	DToL	Ensembl GeneBuild	12457	19711
Caradrina_clavipalpis	ilCarClav1.1	GCA_932526535.1	2022-06-01	Lepidoptera	DToL	Ensembl GeneBuild	12475	19376
Orgyia_antiqua	ilOrgAnti1.1	GCA_916999025.1	2022-02-01	Lepidoptera	DToL	Ensembl GeneBuild	12475	19295
Anthocharis_cardamines	ilAntCard3.1	GCA_905404175.1	2021-11-01	Lepidoptera	DToL	Ensembl GeneBuild	12477	22657
Limenitis_camilla	ilLimCami1.1	GCA_905147385.1	2021-11-01	Lepidoptera	DToL	Ensembl GeneBuild	12489	19728
Maniola_jurtina	ilManJurt1.1	GCA_905333055.1	2021-06-01	Lepidoptera	DToL	Ensembl GeneBuild	12502	25250
Eueides_isabella	ASM1904947v1	GCA_019049475.1	2022-09-01	Lepidoptera	INSDC	Ensembl GeneBuild	12520	20932
Phalera_bucephala	ilPhaBuce1.2	GCA_905147815.2	2022-01-01	Lepidoptera	DToL	Ensembl GeneBuild	12540	20247
Phlogophora_meticulosa	ilPhlMeti2.2	GCA_905147745.2	2022-07-01	Lepidoptera	DToL	Ensembl GeneBuild	12559	20707
Aporophyla_lueneburgensis	ilApoLuen1.1	GCA_932294355.1	2022-06-01	Lepidoptera	DToL	Ensembl GeneBuild	12580	19881
Aricia_artaxerxes	ilAriArta2.1	GCA_937612035.1	2022-06-01	Lepidoptera	DToL	Ensembl GeneBuild	12597	22299
Lasiommata_megera	ilLasMege1.1	GCA_928268935.1	2022-06-01	Lepidoptera	DToL	Ensembl GeneBuild	12606	22529
Melinaea_menophilus	ilMelMeno1.1	GCA_918358695.1	2022-07-01	Lepidoptera	DToL	Ensembl GeneBuild	12668	20874
Zygaena_filipendulae	ilZygFili1.2	GCA_907165275.2	2022-07-01	Lepidoptera	DToL	genebuid	12673	20871
Hyles_euphorbiae	ilHylEuph1_pri	GCA_023078785.1	2022-07-01	Lepidoptera	DToL	Ensembl GeneBuild	12677	20212
Aricia_agestis	ilAriAges1.1	GCA_905147365.1	2021-11-01	Lepidoptera	DToL	Ensembl GeneBuild	12688	21890
Melinaea_marsaeus_rileyi	ilMelMars1.1	GCA_918358865.1	2022-07-01	Lepidoptera	DToL	Ensembl GeneBuild	12747	21033
Tholera_decimalis	ilThoDeci1.1	GCA_943138885.1	2022-08-01	Lepidoptera	DToL	Ensembl GeneBuild	12771	20749
Catocala_fraxini	ilCatFrax1.1	GCA_930367265.1	2022-06-01	Lepidoptera	DToL	Ensembl GeneBuild	12813	20386
Craniophora_ligustri	ilCraLigu1.1	GCA_905163465.1	2021-11-01	Lepidoptera	DToL	Ensembl GeneBuild	12834	20671
Iphiclides_podalirius	IP_504.v2_0	GCA_933534255.1	2022-09-01	Lepidoptera	INSDC	Ensembl GeneBuild	12863	25054
Notodonta_ziczac	ilNotZicz1.1	GCA_918843915.1	2022-08-01	Lepidoptera	DToL	Ensembl GeneBuild	12888	22208
Mamestra_brassicae	ilMamBras1.1	GCA_905163435.1	2021-11-01	Lepidoptera	DToL	Ensembl GeneBuild	12891	20026
Vanessa_atalanta	ilVanAtal1.2	GCA_905147765.2	2021-11-01	Lepidoptera	DToL	Ensembl GeneBuild	12900	24665
Autographa_pulchrina	ilAutPulc1.1	GCA_905475315.1	2021-11-01	Lepidoptera	DToL	Ensembl GeneBuild	12916	21407
Mellicta_athalia	ilMelAtha1.2	GCA_905220545.2	2022-03-01	Lepidoptera	DToL	Ensembl GeneBuild	12946	21516
Amphipyra_berbera	ilAmpBerb1.2	GCA_910594945.2	2022-03-01	Lepidoptera	DToL	Ensembl GeneBuild	12986	20048
Hemaris_fuciformis	iHemFuc1.1	GCA_907164795.1	2021-11-01	Lepidoptera	DToL	Ensembl GeneBuild	13010	21015
Yponomeuta_sedellus	ilYpoSedl1.1	GCA_934045075.1	2022-08-01	Lepidoptera	DToL	genebuid	13010	20486
Melanargia_galathea	ilMelGala2.1	GCA_920104075.1	2022-01-01	Lepidoptera	DToL	Ensembl GeneBuild	13197	22015
Lysandra_bellargus	ilLysBell1.1	GCA_905333045.1	2021-11-01	Lepidoptera	DToL	Ensembl GeneBuild	13249	21189
Vanessa_cardui	ilVanCard2.2	GCA_905220365.2	2022-03-01	Lepidoptera	DToL	Ensembl GeneBuild	13265	23464
Laspeyria_flexula	ilLasFlex1.1	GCA_905147015.1	2021-11-01	Lepidoptera	DToL	Ensembl GeneBuild	13281	21301
Lysandra_coridon	ilLysCori1.1	GCA_905220515.1	2021-11-01	Lepidoptera	DToL	Ensembl GeneBuild	13334	21474
Phragmatobia_fuliginosa	ilPhrFuli1.1	GCA_932526445.1	2022-07-01	Lepidoptera	DToL	Ensembl GeneBuild	13338	19899
Polyommatus_icarus	ilPolIcar1.1	GCA_937595015.1	2022-06-01	Lepidoptera	DToL	Ensembl GeneBuild	13350	23612
Hypena_proboscidalis	ilHypProb1.1	GCA_905147285.1	2021-11-01	Lepidoptera	DToL	Ensembl GeneBuild	13352	21540
Amphipyra_tragopoginis	ilAmpTrag2.1	GCA_905220435.1	2021-11-01	Lepidoptera	DToL	Ensembl GeneBuild	13359	20685
Emmelina_monodactyla	ilEmmMono1.1	GCA_916618145.1	2021-11-01	Lepidoptera	DToL	Ensembl GeneBuild	13451	21384
Ochlodes_sylvanus	ilOchSylv3.1	GCA_905404295.1	2021-11-01	Lepidoptera	DToL	Ensembl GeneBuild	13451	24216
Euclidia_mi	ilEucMixx1.1	GCA_944739405.1	2022-08-01	Lepidoptera	DToL	Ensembl GeneBuild	13454	20568
Fabriciana_adippe	ilFabAdip1.1	GCA_905404265.1	2021-11-01	Lepidoptera	DToL	Ensembl GeneBuild	13536	23930
Autographa_gamma	ilAutGamm1.1	GCA_905146925.1	2022-10-01	Lepidoptera	DToL	Ensembl GeneBuild	13567	23394
Melitaea_cinxia	ilMelCinx1.1	GCA_905220565.1	2021-05-01	Lepidoptera	DToL	Ensembl GeneBuild	13666	29593
Mythimna_albipuncta	ilMytAlbi1.1	GCA_929112965.1	2022-06-01	Lepidoptera	DToL	Ensembl GeneBuild	13679	21804
Pieris_napi	ilPieNapi4.1	GCA_905231885.1	2022-03-01	Lepidoptera	DToL	Ensembl GeneBuild	13789	26707
Colias_croceus	ilColCroc2.1	GCA_905220415.1	2021-05-01	Lepidoptera	DToL	Ensembl GeneBuild	13830	30850
Xestia_xanthographa	ilXesXant1.2	GCA_905147715.2	2022-01-01	Lepidoptera	DToL	Ensembl GeneBuild	13879	22763
Thymelicus_sylvestris	ilThySylv1.1	GCA_911387775.1	2021-11-01	Lepidoptera	DToL	Ensembl GeneBuild	13941	29517
Lymantria_monacha	ilLymMona1.2	GCA_905163515.2	2022-03-01	Lepidoptera	DToL	Ensembl GeneBuild	13989	23395
Danaus_plexippus_plexippus	Dplex_v4	GCA_009731565.1	2022-09-01	Lepidoptera	INSDC	Ensembl GeneBuild	13994	27874
Mythimna_ferrago	ilMytFerr1.2	GCA_910589285.2	2022-03-01	Lepidoptera	DToL	Ensembl GeneBuild	13999	22162
Ephestia_elutella	Eelu-V1	GCA_018467065.1	2022-08-01	Lepidoptera	INSDC	Ensembl GeneBuild	14150	23388
Aphantopus_hyperantus	iAphHyp1.2	GCA_902806685.2	2021-11-01	Lepidoptera	DToL	Ensembl GeneBuild	14275	25265
Papilio_machaon	ilPapMach1.1	GCA_912999745.1	2021-11-01	Lepidoptera	DToL	Ensembl GeneBuild	14323	27922
Leptidea_sinapis	ilLepSina1.1	GCA_905404315.1	2021-11-01	Lepidoptera	DToL	Ensembl GeneBuild	14800	33288
Xestia_sexstrigata	ilXesSexs1.1	GCA_941918905.1	2022-07-01	Lepidoptera	DToL	genebuid	15104	25576
Agrotis_puta	ilAgrPuta1.1	GCA_943136025.1	2022-07-01	Lepidoptera	DToL	Ensembl GeneBuild	15136	24318
Erynnis_tages	ilEryTage1.1	GCA_905147235.1	2021-11-01	Lepidoptera	DToL	BRAKER2	15237	15416
Mythimna_impura	ilMytImpu1.2	GCA_905147345.2	2022-03-01	Lepidoptera	DToL	Ensembl GeneBuild	15441	24509
Synanthedon_vespiformis	ilSynVesp1.1	GCA_918317495.1	2022-09-01	Lepidoptera	DToL	BRAKER2	15525	15694
Carposina_sasakii	ASM1460749v2	GCA_014607495.2	2022-09-01	Lepidoptera	INSDC	Ensembl GeneBuild	15664	30572
Sesia_bembeciformis	ilSesBemb1.1	GCA_943735995.1	2022-08-01	Lepidoptera	DToL	BRAKER2	15843	16010
Synanthedon_myopaeformis	ilSynMyop1.1	GCA_944738685.1	2022-08-01	Lepidoptera	DToL	BRAKER2	15929	16108
Watsonalla_binaria	ilWatBina1.1	GCA_929442735.1	2022-06-01	Lepidoptera	DToL	BRAKER2	16002	16183
Opisthograptis_luteolata	ilOpiLute1.2	GCA_931315375.2	2022-07-01	Lepidoptera	DToL	BRAKER2	16004	16163
Eulithis_prunata	ilEulPrun1.1	GCA_918843925.1	2022-01-01	Lepidoptera	DToL	BRAKER2	16023	16208
Marasmia_exigua	ASM1905959v1	GCA_019059595.1	2022-09-01	Lepidoptera	INSDC	Ensembl GeneBuild	16164	27892
Sesia_apiformis	ilSesApif2.1	GCA_914767545.1	2021-12-01	Lepidoptera	DToL	BRAKER2	16358	16533
Campaea_margaritaria	ilCamMarg1.1	GCA_912999815.1	2021-12-01	Lepidoptera	DToL	BRAKER2	16403	16555
Cyaniris_semiargus	ilCyaSemi1.1	GCA_905187585.1	2021-12-01	Lepidoptera	DToL	BRAKER2	16408	16601
Mimas_tiliae	ilMimTili1.1	GCA_905332985.1	2021-12-01	Lepidoptera	DToL	BRAKER2	16541	16720
Eupithecia_abbreviata	ilEupAbbr2.1	GCA_943735965.1	2022-08-01	Lepidoptera	DToL	BRAKER2	16676	16876
Cydia_splendana	ilCydSple1.1	GCA_910591565.1	2021-11-01	Lepidoptera	DToL	Ensembl GeneBuild	16691	28386
Dendrolimus_kikuchii	ASM1992509v1	GCA_019925095.1	2022-09-01	Lepidoptera	INSDC	Ensembl GeneBuild	16751	28637
Ecliptopera_silaceata	ilEclSila1.1	GCA_932527185.1	2022-09-01	Lepidoptera	DToL	BRAKER2	16770	16974
Hestina_assimilis	ASM2337388v1	GCA_023373885.1	2022-09-01	Lepidoptera	INSDC	BRAKER2	16798	16988
Lobophora_halterata	ilLobHalt1.1	GCA_932526365.1	2022-06-01	Lepidoptera	DToL	BRAKER2	16820	17029
Brenthis_ino	SP_BI_364.v2_0	GCA_921882275.1	2022-09-01	Lepidoptera	INSDC	BRAKER2	16825	17019
Leguminivora_glycinivorella	LegGlyc_1.1	GCA_023078275.1	2022-09-01	Lepidoptera	INSDC	Ensembl GeneBuild	16935	32801
Laothoe_populi	ilLaoPopu1.1	GCA_905220505.1	2021-12-01	Lepidoptera	DToL	BRAKER2	16940	17118
Agriopis_aurantiaria	ilAgrAura1.1	GCA_914767915.1	2021-12-01	Lepidoptera	DToL	BRAKER2	16963	17104
Ptilodon_capucinus	ilPtiCapc1.1	GCA_914767695.1	2021-12-01	Lepidoptera	DToL	BRAKER2	16968	17172
Habrosyne_pyritoides	ilHabPyri1.1	GCA_907165245.1	2021-12-01	Lepidoptera	DToL	BRAKER2	17018	17239
Carterocephalus_palaemon	ilCarPala2.1	GCA_944567765.1	2022-08-01	Lepidoptera	DToL	BRAKER2	17032	17333
Plutella_xylostella	ilPluXylo3.1	GCA_932276165.1	2022-06-01	Lepidoptera	DToL	Ensembl GeneBuild	17190	34493
Hylaea_fasciaria	ilHylFasc1.1	GCA_905147375.1	2022-03-01	Lepidoptera	DToL	BRAKER2	17216	17406
Allophyes_oxyacanthae	ilAllOxya1.1	GCA_932294325.1	2022-06-01	Lepidoptera	DToL	BRAKER2	17301	17485
Hydriomena_furcata	ilHydFurc1.1	GCA_912999785.1	2021-12-01	Lepidoptera	DToL	BRAKER2	17324	17492
Synanthedon_andrenaeformis	ilSynAndr1.1	GCA_936446665.1	2022-06-01	Lepidoptera	DToL	BRAKER2	17371	17541
Ectropis_grisescens	ASM1756216v1	GCA_017562165.1	2022-09-01	Lepidoptera	INSDC	Ensembl GeneBuild	17382	28175
Operophtera_brumata	ilOpeBrum1.1	GCA_932527175.1	2022-06-01	Lepidoptera	DToL	BRAKER2	17480	17713
Hipparchia_semele	ilHipSeme1.1	GCA_933228805.1	2022-09-01	Lepidoptera	DToL	BRAKER2	17540	17738
Endotricha_flammealis	ilEndFlam1.2	GCA_905163395.2	2022-03-01	Lepidoptera	DToL	BRAKER2	17578	17781
Protodeltote_pygarga	ilProPyga1.1	GCA_936450705.1	2022-06-01	Lepidoptera	DToL	BRAKER2	17605	17764
Erannis_defoliaria	ilEraDefo1.1	GCA_905404285.1	2021-12-01	Lepidoptera	DToL	BRAKER2	17653	17797
Noctua_janthe	ilNocJant1.1	GCA_910589295.1	2021-12-01	Lepidoptera	DToL	BRAKER2	17653	17848
Manduca_sexta	JHU_Msex_v1.0	GCA_014839805.1	2022-08-01	Lepidoptera	INSDC	Ensembl GeneBuild	17731	30971
Crocallis_elinguaria	ilCroElin1.1	GCA_907269065.1	2021-12-01	Lepidoptera	DToL	BRAKER2	17741	17905
Acentria_ephemerella	ilAceEphe1.1	GCA_943193645.1	2022-07-01	Lepidoptera	DToL	BRAKER2	17748	17946
Gymnoscelis_rufifasciata	ilGymRufi1.1	GCA_929108375.1	2022-06-01	Lepidoptera	DToL	BRAKER2	17861	18077
Mythimna_separata	ASM2088227v1	GCA_020882275.1	2022-09-01	Lepidoptera	INSDC	Ensembl GeneBuild	17870	32689
Erebia_aethiops	ilEreAeth2.2	GCA_923060345.2	2022-07-01	Lepidoptera	DToL	BRAKER2	17884	18065
Noctua_pronuba	ilNocPron1.1	GCA_905220335.1	2021-12-01	Lepidoptera	DToL	BRAKER2	17919	18119
Boloria_selene	ilBolSele5.2	GCA_905231865.2	2021-12-01	Lepidoptera	DToL	BRAKER2	17930	18137
Apamea_monoglypha	ilApaMono1.2	GCA_911387795.2	2022-03-01	Lepidoptera	DToL	BRAKER2	17963	18157
Macaria_notata	ilMacNota1.1	GCA_927399415.1	2022-06-01	Lepidoptera	DToL	BRAKER2	17964	18126
Carcina_quercana	ilCarQuer1.2	GCA_910589575.2	2022-07-01	Lepidoptera	DToL	BRAKER2	17996	18150
Eupsilia_transversa	ilEupTran1.1	GCA_914767815.1	2021-12-01	Lepidoptera	DToL	BRAKER2	18065	18267
Luperina_testacea	ilLupTest1.1	GCA_927399505.1	2022-06-01	Lepidoptera	DToL	BRAKER2	18096	18298
Philereme_vetulata	ilPhiVetu1.1	GCA_918857605.1	2022-09-01	Lepidoptera	DToL	BRAKER2	18096	18269
Deilephila_porcellus	ilDeiPorc1.2	GCA_905220455.2	2022-03-01	Lepidoptera	DToL	BRAKER2	18147	18356
Erebia_ligea	ilEreLige1.2	GCA_917051295.2	2022-03-01	Lepidoptera	DToL	BRAKER2	18233	18419
Agonopterix_arenella	ilAgoAren1.1	GCA_927399405.1	2022-06-01	Lepidoptera	DToL	BRAKER2	18274	18462
Spilarctia_lutea	ilSpiLutu1.1	GCA_916048165.1	2021-12-01	Lepidoptera	DToL	BRAKER2	18304	18498
Agrochola_circellaris	ilAgrCirc1.1	GCA_914767755.1	2021-12-01	Lepidoptera	DToL	BRAKER2	18319	18499
Diachrysia_chrysitis	ilDiaChry1.1	GCA_932294365.1	2022-06-01	Lepidoptera	DToL	BRAKER2	18320	18552
Apeira_syringaria	ilApeSyri1.1	GCA_934044485.1	2022-09-01	Lepidoptera	DToL	BRAKER2	18426	18577
Peribatodes_rhomboidaria	ilPerRhom1.1	GCA_911728515.1	2021-12-01	Lepidoptera	DToL	BRAKER2	18486	18692
Noctua_fimbriata	ilNocFimb1.1	GCA_905163415.1	2022-03-01	Lepidoptera	DToL	BRAKER2	18553	18734
Eupithecia_centaureata	ilEupCent1.1	GCA_944547425.1	2022-08-01	Lepidoptera	DToL	BRAKER2	18717	18964
Hesperia_comma	ilHesComm1.1	GCA_905404135.1	2021-12-01	Lepidoptera	DToL	BRAKER2	18725	18967
Agrochola_macilenta	ilAgrMaci1.1	GCA_916701695.1	2022-01-01	Lepidoptera	DToL	BRAKER2	18769	18959
Agonopterix_subpropinquella	ilAgoSubp1.1	GCA_922987775.1	2022-09-01	Lepidoptera	DToL	BRAKER2	18796	18967
Xylocampa_areola	ilXylAreo1.1	GCA_935421205.1	2022-07-01	Lepidoptera	DToL	BRAKER2	18869	19064
Acronicta_aceris	ilAcrAcer1.1	GCA_910591435.1	2021-12-01	Lepidoptera	DToL	BRAKER2	18913	19106
Omphaloscelis_lunosa	ilOmpLuno1.1	GCA_916610215.1	2021-12-01	Lepidoptera	DToL	BRAKER2	18931	19123
Epinotia_nisella	ilEpiNise2.1	GCA_932294315.1	2022-06-01	Lepidoptera	DToL	BRAKER2	18952	19249
Hydraecia_micacea	ilHydMica1.1	GCA_914767645.1	2021-12-01	Lepidoptera	DToL	BRAKER2	18988	19169
Ochropleura_plecta	ilOchPlec1.1	GCA_905475445.1	2021-12-01	Lepidoptera	DToL	BRAKER2	19016	19223
Acrobasis_suavella	ilAcrSuav1.1	GCA_943193695.1	2022-07-01	Lepidoptera	DToL	BRAKER2	19101	19275
Glaucopsyche_alexis	ilGlaAlex1.1	GCA_905404095.1	2021-12-01	Lepidoptera	DToL	BRAKER2	19128	19321
Diarsia_rubi	ilDiaRubi1.1	GCA_932274075.1	2022-06-01	Lepidoptera	DToL	BRAKER2	19173	19371
Hypsopygia_costalis	ilHypCost1.1	GCA_937001555.1	2022-06-01	Lepidoptera	DToL	BRAKER2	19248	19419
Schrankia_costaestrigalis	ilSchCost1.1	GCA_905475405.1	2021-12-01	Lepidoptera	DToL	BRAKER2	19453	19668
Furcula_furcula	ilFurFurc1.1	GCA_911728495.1	2021-12-01	Lepidoptera	DToL	BRAKER2	19590	19758
Dryobotodes_eremita	ilDryErem1.1	GCA_917490735.1	2022-01-01	Lepidoptera	DToL	BRAKER2	19706	19901
Spilosoma_lubricipeda	ilSpiLubr1.1	GCA_905220595.1	2021-12-01	Lepidoptera	DToL	BRAKER2	19772	19961
Pandemis_cinnamomeana	ilPanCinn1.1	GCA_932294345.1	2022-06-01	Lepidoptera	DToL	BRAKER2	19832	20007
Griposia_aprilina	ilGriApri1.1	GCA_916610205.1	2021-12-01	Lepidoptera	DToL	BRAKER2	19932	20122
Eilema_depressum	ilEilDepe1.1	GCA_914767945.1	2021-12-01	Lepidoptera	DToL	BRAKER2	20038	20236
Cosmia_trapezina	ilCosTrap1.2	GCA_905163495.2	2022-03-01	Lepidoptera	DToL	BRAKER2	20130	20276
Brachylomia_viminalis	ilBraVimi1.1	GCA_937001585.1	2022-06-01	Lepidoptera	DToL	BRAKER2	20191	20380
Ypsolopha_sequella	ilYpsSequ2.1	GCA_934047225.1	2022-09-01	Lepidoptera	DToL	BRAKER2	20394	20557
Euplexia_lucipara	ilEupLuci1.1	GCA_921972225.1	2022-09-01	Lepidoptera	DToL	BRAKER2	20395	20590
Ypsolopha_scabrella	ilYpsScab1.1	GCA_910592155.1	2021-12-01	Lepidoptera	DToL	BRAKER2	20594	20761
Eilema_sororcula	ilEilSoro1.1	GCA_914829495.1	2021-12-01	Lepidoptera	DToL	BRAKER2	21093	21274
Pammene_fasciana	ilPamFasc1.1	GCA_911728535.1	2021-12-01	Lepidoptera	DToL	BRAKER2	21224	21492
Chrysoteuchia_culmella	ilChrCulm1.1	GCA_910589605.1	2021-12-01	Lepidoptera	DToL	BRAKER2	21251	21475
Atethmia_centrago	ilAteCent1.3	GCA_905333075.3	2022-03-01	Lepidoptera	DToL	BRAKER2	21345	21555
Dendrolimus_punctatus	ASM1227379v1	GCA_012273795.1	2022-08-01	Lepidoptera	INSDC	Ensembl GeneBuild	21382	41125
Selenia_dentaria	ilSelDent1.1	GCA_917880725.1	2022-09-01	Lepidoptera	DToL	BRAKER2	21390	21561
Calamotropha_paludella	ilCalPalu1.1	GCA_927399485.1	2022-06-01	Lepidoptera	DToL	BRAKER2	21500	21650
Acleris_emargana	ilAclEmar1.1	GCA_927399475.1	2022-06-01	Lepidoptera	DToL	BRAKER2	21548	21716
Marasmarcha_lunaedactyla	ilMarLuna1.1	GCA_923062675.1	2022-09-01	Lepidoptera	DToL	BRAKER2	21571	21756
Apotomis_betuletana	ilApoBetu1.1	GCA_932273695.1	2022-06-01	Lepidoptera	DToL	BRAKER2	21717	21968
Mesoligia_furuncula	ilMesFuru1.1	GCA_916614155.1	2021-12-01	Lepidoptera	DToL	BRAKER2	21903	22079
Acleris_sparsana	ilAclSpar1.1	GCA_923062465.1	2022-09-01	Lepidoptera	DToL	BRAKER2	22123	22280
Agriphila_geniculea	ilAgrGeni1.1	GCA_943789525.1	2022-08-01	Lepidoptera	DToL	BRAKER2	22132	22347
Stenoptilia_bipunctidactyla	ilSteBipu1.1	GCA_944452665.1	2022-08-01	Lepidoptera	DToL	BRAKER2	22137	22313
Apotomis_turbidana	ilApoTurb1.2	GCA_905147355.2	2022-03-01	Lepidoptera	DToL	BRAKER2	22646	22880
Agriphila_tristella	ilAgrTris1.1	GCA_928269145.1	2022-06-01	Lepidoptera	DToL	BRAKER2	22682	22923
Zeuzera_pyrina	ilZeuPyri1.1	GCA_907165235.1	2021-12-01	Lepidoptera	DToL	BRAKER2	22738	22892
Notocelia_uddmanniana	ilNotUddm1.1	GCA_905163555.1	2022-03-01	Lepidoptera	DToL	BRAKER2	23030	23237
Miltochrista_miniata	ilMilMini2.1	GCA_933228765.1	2022-09-01	Lepidoptera	DToL	BRAKER2	23879	24074

## Sheet: Table S4 Merian element definit
Supplementary Table 4	Assignment of 4,112 single copy orthologues to Merian elements.	Assignment of 4,112 single-copy orthologues to Merian elements. For each single-copy ortholog, the table specifies which Merian element it was assigned to by syngraph.
Ortholog	Assigned_Merian_element
7494at7088	M1
14573at7088	M1
5486at7088	M1
15450at7088	M16
12710at7088	M1
4360at7088	M1
6722at7088	M1
1550at7088	M1
4412at7088	M1
3183at7088	M1
1013at7088	M1
13604at7088	M1
12349at7088	M1
12679at7088	M1
5425at7088	M1
7622at7088	M1
4153at7088	M1
3480at7088	M1
326at7088	M1
3393at7088	M1
9695at7088	M1
7899at7088	M1
7497at7088	M1
3742at7088	M1
9337at7088	M1
9006at7088	M1
7053at7088	M1
1946at7088	M1
1927at7088	M1
799at7088	M1
6284at7088	M1
495at7088	M1
1661at7088	M1
3078at7088	M1
1667at7088	M1
14149at7088	M1
116at7088	M1
643at7088	M1
7921at7088	M1
13748at7088	M1
660at7088	M1
5674at7088	M1
632at7088	M1
11483at7088	M1
5622at7088	M1
7598at7088	M1
10445at7088	M1
5370at7088	M1
33at7088	M1
10014at7088	M1
13481at7088	M1
9730at7088	M1
408at7088	M1
10387at7088	M1
6450at7088	M1
4899at7088	M1
7024at7088	M1
5703at7088	M1
6871at7088	M1
6900at7088	M1
947at7088	M1
3931at7088	M1
5936at7088	M1
1501at7088	M1
8886at7088	M1
9803at7088	M1
2285at7088	M1
13308at7088	M1
13623at7088	M1
10796at7088	M1
4041at7088	M1
10456at7088	M1
7627at7088	M1
11100at7088	M1
1515at7088	M1
2236at7088	M1
12885at7088	M1
8625at7088	M1
7815at7088	M1
2359at7088	M1
3431at7088	M1
12671at7088	M1
8317at7088	M1
1417at7088	M1
5369at7088	M1
12453at7088	M1
5699at7088	M1
5166at7088	M1
3071at7088	M1
3889at7088	M1
627at7088	M1
10255at7088	M1
6321at7088	M1
3241at7088	M1
14916at7088	M1
6919at7088	M1
88at7088	M1
9260at7088	M1
4724at7088	M1
4352at7088	M1
6209at7088	M1
6637at7088	M1
1422at7088	M1
14706at7088	M1
11397at7088	M1
4300at7088	M1
7592at7088	M1
4477at7088	M1
10981at7088	M1
13041at7088	M1
11922at7088	M1
2149at7088	M1
1336at7088	M1
11547at7088	M1
11699at7088	M1
9481at7088	M1
3760at7088	M1
2679at7088	M1
1251at7088	M1
6180at7088	M1
303at7088	M1
1783at7088	M1
988at7088	M1
11106at7088	M1
57at7088	M1
5628at7088	M1
14456at7088	M1
5889at7088	M1
9759at7088	M1
9976at7088	M1
1700at7088	M1
6347at7088	M1
3269at7088	M1
5676at7088	M1
8633at7088	M1
7768at7088	M1
4002at7088	M1
800at7088	M1
5355at7088	M1
1874at7088	M1
3218at7088	M1
2194at7088	M1
4784at7088	M1
3631at7088	M1
1665at7088	M1
3825at7088	M1
1537at7088	M1
1120at7088	M1
9117at7088	M1
2744at7088	M1
4557at7088	M1
8685at7088	M1
6873at7088	M1
15036at7088	M1
1214at7088	M1
3680at7088	M1
10508at7088	M1
4320at7088	M1
9124at7088	M1
13904at7088	M1
1139at7088	M1
1742at7088	M1
7356at7088	M1
2926at7088	M1
13278at7088	M1
10660at7088	M1
11525at7088	M1
12813at7088	M1
4457at7088	M1
5974at7088	M1
10406at7088	M1
11599at7088	M1
10542at7088	M1
7742at7088	M4
11089at7088	M1
9025at7088	M1
3079at7088	M1
7314at7088	M1
11356at7088	M1
8916at7088	M1
1245at7088	M1
8769at7088	M1
3275at7088	M1
1304at7088	M1
15368at7088	M1
10713at7088	M1
2164at7088	M1
7721at7088	M1
4398at7088	M1
696at7088	M1
7267at7088	M1
8393at7088	M1
5832at7088	M1
7778at7088	M1
2386at7088	M1
2366at7088	M1
13651at7088	M1
1437at7088	M1
3040at7088	M1
455at7088	M1
136at7088	M1
5453at7088	M1
4878at7088	M1
2449at7088	M1
1273at7088	M1
4243at7088	M1
11493at7088	M1
7862at7088	M1
9236at7088	M1
3558at7088	M1
14548at7088	M1
10057at7088	M1
1648at7088	M1
5748at7088	M1
12173at7088	M1
8212at7088	M1
6528at7088	M24
1451at7088	M1
3084at7088	M1
6906at7088	M1
8846at7088	M1
5145at7088	M12
10683at7088	M1
658at7088	M1
2015at7088	M1
7618at7088	M1
26at7088	M1
2411at7088	M1
4527at7088	M1
4131at7088	M1
2805at7088	M1
2635at7088	M1
9534at7088	M1
1514at7088	M1
12960at7088	M1
2138at7088	M1
4932at7088	M1
3273at7088	M1
5708at7088	M1
9935at7088	M1
2596at7088	M1
1208at7088	M1
15151at7088	M1
1056at7088	M1
12347at7088	M1
12696at7088	M1
1523at7088	M1
5301at7088	M1
12967at7088	M1
7894at7088	M1
6006at7088	M1
613at7088	M1
34at7088	M1
8818at7088	M1
14249at7088	M1
3665at7088	M1
6788at7088	M1
10292at7088	M1
11451at7088	M1
3489at7088	M1
1625at7088	M1
3821at7088	M1
6062at7088	M1
9012at7088	M2
11142at7088	M2
12576at7088	M2
5798at7088	M2
7682at7088	M2
5964at7088	M2
2979at7088	M2
11761at7088	M2
9345at7088	M2
7307at7088	M2
8912at7088	M2
2304at7088	M2
14727at7088	M2
14549at7088	M2
13216at7088	M2
13250at7088	M2
7223at7088	M2
15080at7088	M5
5107at7088	M2
7084at7088	M2
5070at7088	M2
7787at7088	M2
3921at7088	M2
15225at7088	M2
11560at7088	M2
9737at7088	M2
14009at7088	M2
13782at7088	M2
9528at7088	M2
1728at7088	M2
6742at7088	M2
13565at7088	M2
12790at7088	M2
3675at7088	M2
9598at7088	M2
4471at7088	M2
5797at7088	M2
13109at7088	M2
7147at7088	M2
4010at7088	M2
2378at7088	M2
3667at7088	M2
1682at7088	M2
10721at7088	M2
3641at7088	M2
8277at7088	M2
7475at7088	M2
2259at7088	M2
1882at7088	M2
236at7088	M2
9952at7088	M2
12059at7088	M2
14326at7088	M2
4887at7088	M2
3963at7088	M2
5648at7088	M2
10926at7088	M2
998at7088	M2
7928at7088	M2
2603at7088	M2
1403at7088	M2
2363at7088	M2
2023at7088	M2
4493at7088	M2
1362at7088	M2
8957at7088	M2
2367at7088	M2
15973at7088	M2
11901at7088	M2
1075at7088	M2
6089at7088	M2
5693at7088	M2
2895at7088	M2
12008at7088	M2
7176at7088	M2
3666at7088	M2
5410at7088	M2
2972at7088	M2
7298at7088	M2
3152at7088	M2
1941at7088	M2
7067at7088	M2
9521at7088	M12
8120at7088	M2
3326at7088	M2
3387at7088	M2
7082at7088	M2
2454at7088	M2
1571at7088	M2
1922at7088	M2
332at7088	M2
11054at7088	M2
10740at7088	M2
2912at7088	M2
208at7088	M2
8976at7088	M2
4768at7088	M2
600at7088	M2
8274at7088	M2
3277at7088	M2
2949at7088	M2
9782at7088	M2
2545at7088	M2
10586at7088	M2
2715at7088	M2
9949at7088	M2
1490at7088	M2
210at7088	M2
4753at7088	M2
1432at7088	M2
3539at7088	M2
1787at7088	M2
3396at7088	M2
1253at7088	M2
12416at7088	M2
8742at7088	M2
1353at7088	M2
6951at7088	M2
13949at7088	M2
8841at7088	M2
11275at7088	M2
2517at7088	M2
4630at7088	M2
2158at7088	M2
13532at7088	M2
1421at7088	M2
14592at7088	M14
2891at7088	M2
2587at7088	M2
11864at7088	M2
2580at7088	M2
14724at7088	M2
8715at7088	M2
2652at7088	M2
11890at7088	M2
2981at7088	M2
1724at7088	M2
12444at7088	M2
9571at7088	M2
11581at7088	M2
3343at7088	M2
324at7088	M2
11833at7088	M2
1647at7088	M2
10397at7088	M2
10651at7088	M2
6119at7088	M2
14655at7088	M2
7523at7088	M2
672at7088	M2
730at7088	M2
5487at7088	M2
384at7088	M2
9511at7088	M2
3055at7088	M2
13093at7088	M2
10661at7088	M2
2124at7088	M2
6320at7088	M2
3029at7088	M2
14831at7088	M2
204at7088	M2
9205at7088	M2
14406at7088	M2
517at7088	M2
7058at7088	M3
1278at7088	M2
1543at7088	M2
7669at7088	M2
11396at7088	M2
10676at7088	M2
5193at7088	M2
718at7088	M2
8700at7088	M2
4869at7088	M2
10735at7088	M9
6365at7088	M9
4335at7088	M2
13398at7088	M2
742at7088	M2
4627at7088	M2
1027at7088	M2
692at7088	M2
860at7088	M2
1775at7088	M2
5128at7088	M2
14729at7088	M2
5570at7088	M2
8954at7088	M2
7773at7088	M2
8236at7088	M2
8986at7088	M2
4916at7088	M2
14497at7088	M2
1079at7088	M2
13168at7088	M2
9745at7088	M2
14540at7088	M2
13902at7088	M2
7905at7088	M2
3163at7088	M2
1136at7088	M2
4761at7088	M2
5249at7088	M2
13at7088	M13
13122at7088	M2
12403at7088	M2
9651at7088	M2
8219at7088	M2
8098at7088	M2
3743at7088	M2
12748at7088	M2
3859at7088	M2
10717at7088	M2
5584at7088	M2
2585at7088	M2
3419at7088	M2
9136at7088	M2
15248at7088	M2
5898at7088	M2
12418at7088	M2
11598at7088	M2
8427at7088	M2
2640at7088	M2
12815at7088	M2
2068at7088	M2
1718at7088	M2
6989at7088	M2
5394at7088	M2
6753at7088	M2
2351at7088	M2
4406at7088	M2
10269at7088	M2
780at7088	M2
5520at7088	M2
3799at7088	M20
11764at7088	M20
5250at7088	M20
4416at7088	M20
2568at7088	M20
7933at7088	M20
9836at7088	M20
3885at7088	M4
11662at7088	M20
8786at7088	M20
1904at7088	M20
12834at7088	M20
628at7088	M20
11501at7088	M20
6374at7088	M20
9548at7088	M20
795at7088	M20
5810at7088	M20
1644at7088	M20
7459at7088	M20
1881at7088	M20
11848at7088	M20
10186at7088	M20
8524at7088	M20
3548at7088	M20
13411at7088	M20
13224at7088	M20
598at7088	M20
2984at7088	M20
5256at7088	M20
478at7088	M20
8031at7088	M20
569at7088	M20
11111at7088	M20
7112at7088	M20
10916at7088	M20
5373at7088	M20
1326at7088	M20
4185at7088	M20
9441at7088	M20
11785at7088	M20
10699at7088	M20
8636at7088	M20
1009at7088	M20
5205at7088	M20
2269at7088	M20
10462at7088	M20
3684at7088	M20
8789at7088	M20
8751at7088	M20
7681at7088	M20
9595at7088	M20
1785at7088	M20
6606at7088	M20
5322at7088	M20
2287at7088	M20
13057at7088	M20
3990at7088	M20
6616at7088	M20
2756at7088	M20
2718at7088	M20
5690at7088	M20
12771at7088	M20
775at7088	M20
8842at7088	M20
9903at7088	M20
10536at7088	M20
9044at7088	M20
1950at7088	M20
853at7088	M20
4497at7088	M20
12829at7088	M20
13338at7088	M20
9125at7088	M20
8779at7088	M20
11587at7088	M20
7783at7088	M20
4067at7088	M20
12442at7088	M20
903at7088	M20
4318at7088	M20
3634at7088	M20
13424at7088	M20
6285at7088	M20
13047at7088	M20
11023at7088	M20
2137at7088	M20
2079at7088	M20
2424at7088	M20
206at7088	M20
10067at7088	M20
1885at7088	M20
4698at7088	M20
6077at7088	M20
4483at7088	M20
7062at7088	M20
4204at7088	M20
3709at7088	M20
7555at7088	M20
6796at7088	M20
8885at7088	M20
3197at7088	M20
1871at7088	M20
3899at7088	M20
15613at7088	M17
6918at7088	M20
835at7088	M17
8875at7088	M17
6703at7088	M17
1358at7088	M19
3504at7088	M17
4750at7088	M17
6783at7088	M17
4085at7088	M17
9818at7088	M17
5560at7088	M17
5147at7088	M17
4422at7088	M17
5795at7088	M17
4653at7088	M17
566at7088	M17
14536at7088	M17
11702at7088	M17
3433at7088	M17
15123at7088	M13
12012at7088	M17
11378at7088	M17
2643at7088	M17
4739at7088	M17
11799at7088	M17
5181at7088	M17
10939at7088	M17
13140at7088	M17
1576at7088	M17
1256at7088	M17
5740at7088	M17
5557at7088	M17
5361at7088	M30
7991at7088	M17
5016at7088	M17
6725at7088	M17
72at7088	M17
2618at7088	M17
4181at7088	M17
7478at7088	M17
6394at7088	M17
1218at7088	M17
1945at7088	M17
13198at7088	M17
2699at7088	M17
3417at7088	M17
9897at7088	M17
112at7088	M17
7071at7088	M17
3510at7088	M17
572at7088	M17
392at7088	M17
3595at7088	M17
12660at7088	M17
2133at7088	M17
1938at7088	M17
8628at7088	M17
8342at7088	M17
1940at7088	M17
1889at7088	M17
4934at7088	M17
15626at7088	M17
1004at7088	M17
4810at7088	M17
5094at7088	M17
961at7088	M17
13755at7088	M17
2775at7088	M17
14895at7088	M17
10650at7088	M17
4405at7088	M17
5342at7088	M17
7659at7088	M17
3339at7088	M17
10952at7088	M17
1670at7088	M17
1413at7088	M17
2931at7088	M17
11375at7088	M17
9781at7088	M17
13059at7088	M4
11921at7088	M17
8372at7088	M2
793at7088	M17
14421at7088	M17
1772at7088	M17
9630at7088	M17
6979at7088	M1
8065at7088	M17
2543at7088	M17
8915at7088	M17
2136at7088	M17
434at7088	M17
7263at7088	M17
10936at7088	M17
13010at7088	M17
1734at7088	M17
13464at7088	M17
8298at7088	M17
9866at7088	M17
10459at7088	M17
5571at7088	M17
11274at7088	M17
1237at7088	M17
13870at7088	M17
16071at7088	M17
1281at7088	M13
11311at7088	M17
5026at7088	M17
9665at7088	M17
11416at7088	M17
5002at7088	M17
14339at7088	M17
1131at7088	M17
1411at7088	M17
4990at7088	M17
5265at7088	M17
8981at7088	M17
15648at7088	M17
9619at7088	M17
4079at7088	M17
7449at7088	M17
10904at7088	M17
10244at7088	M17
9367at7088	M30
8908at7088	M17
2803at7088	M17
450at7088	M17
11507at7088	M17
2758at7088	M17
47at7088	M17
6657at7088	M17
11124at7088	M17
2833at7088	M17
16069at7088	M3
9967at7088	M3
9680at7088	M3
128at7088	M3
9647at7088	M3
9417at7088	M3
9470at7088	M3
7361at7088	M3
10476at7088	M3
2719at7088	M3
12148at7088	M3
3672at7088	M3
12322at7088	M3
3298at7088	M3
12895at7088	M13
4726at7088	M3
2733at7088	M3
2086at7088	M3
2455at7088	M3
1750at7088	M3
756at7088	M3
11594at7088	M3
11269at7088	M3
4959at7088	M3
3094at7088	M3
5881at7088	M3
12626at7088	M3
10878at7088	M3
3785at7088	M3
5219at7088	M3
3541at7088	M3
14758at7088	M3
6159at7088	M3
10335at7088	M3
15738at7088	M3
11537at7088	M3
11474at7088	M3
3067at7088	M13
1605at7088	M3
6826at7088	M3
3293at7088	M3
3997at7088	M3
12777at7088	M3
11703at7088	M3
9191at7088	M3
5303at7088	M3
924at7088	M3
2658at7088	M3
6240at7088	M3
1003at7088	M3
12731at7088	M3
4671at7088	M3
13134at7088	M3
254at7088	M3
5012at7088	M3
12810at7088	M3
9618at7088	M3
717at7088	M3
7355at7088	M3
6295at7088	M3
647at7088	M3
7106at7088	M3
13703at7088	M3
5650at7088	M3
2815at7088	M3
4778at7088	M3
1574at7088	M3
1465at7088	M3
11929at7088	M3
281at7088	M3
1107at7088	M3
4130at7088	M3
14018at7088	M3
8180at7088	M3
14697at7088	M29
5260at7088	M3
11144at7088	M3
616at7088	M8
2657at7088	M3
13445at7088	M3
2434at7088	M3
3671at7088	M3
11492at7088	M3
7204at7088	M3
893at7088	M3
5840at7088	M3
3207at7088	M3
7530at7088	M3
5149at7088	M3
9067at7088	M3
11312at7088	M3
3594at7088	M3
13067at7088	M3
6433at7088	M3
5535at7088	M3
2432at7088	M3
1525at7088	M3
2272at7088	M3
1178at7088	M3
3265at7088	M3
6628at7088	M3
11014at7088	M3
678at7088	M3
4371at7088	M3
64at7088	M3
13731at7088	M3
186at7088	M3
10827at7088	M3
11282at7088	M3
8034at7088	M3
4068at7088	M3
10425at7088	M3
11383at7088	M3
5866at7088	M3
6325at7088	M3
11426at7088	M3
3404at7088	M3
2at7088	M3
12406at7088	M3
8653at7088	M3
232at7088	M3
11484at7088	M3
350at7088	M3
383at7088	M3
589at7088	M3
3226at7088	M3
11608at7088	M3
1014at7088	M3
1893at7088	M3
2271at7088	M3
14072at7088	M3
2859at7088	M3
2653at7088	M3
11516at7088	M3
5806at7088	M3
1968at7088	M3
2440at7088	M3
499at7088	M3
9990at7088	M3
8136at7088	M3
9597at7088	M3
3460at7088	M3
3664at7088	M3
7829at7088	M3
10613at7088	M3
556at7088	M3
4688at7088	M3
1873at7088	M3
1443at7088	M3
2332at7088	M3
7882at7088	M12
8150at7088	M3
10707at7088	M3
7123at7088	M3
3869at7088	M3
8696at7088	M3
4605at7088	M3
12550at7088	M3
11346at7088	M3
981at7088	M3
3938at7088	M3
897at7088	M3
10738at7088	M3
5328at7088	M3
10183at7088	M3
11365at7088	M3
2802at7088	M3
1503at7088	M3
1511at7088	M3
8259at7088	M3
4719at7088	M3
6754at7088	M3
10347at7088	M3
5446at7088	M3
5056at7088	M3
6913at7088	M3
5021at7088	M3
5743at7088	M3
14278at7088	M3
11161at7088	M3
5822at7088	M3
4383at7088	M3
12426at7088	M3
5455at7088	M3
6523at7088	M3
461at7088	M3
1636at7088	M3
10392at7088	M3
6847at7088	M3
9127at7088	M3
15116at7088	M3
6156at7088	M3
826at7088	M3
11687at7088	M3
3689at7088	M3
12712at7088	M3
2230at7088	M3
14331at7088	M3
13185at7088	M3
8491at7088	M3
7967at7088	M3
5626at7088	M3
2338at7088	M3
6208at7088	M3
12024at7088	M3
8514at7088	M3
7092at7088	M3
10181at7088	M3
10068at7088	M3
49at7088	M3
11977at7088	M3
1595at7088	M3
412at7088	M3
11190at7088	M3
13289at7088	M3
1010at7088	M3
5184at7088	M3
12026at7088	M3
1811at7088	M3
1936at7088	M3
10124at7088	M3
4854at7088	M3
6101at7088	M3
60at7088	M8
12763at7088	M8
14365at7088	M8
7258at7088	M8
10243at7088	M8
3873at7088	M8
10151at7088	M8
8509at7088	M8
11423at7088	M8
8211at7088	M21
12029at7088	M8
10267at7088	M8
8849at7088	M8
13519at7088	M8
1530at7088	M8
7932at7088	M8
5885at7088	M8
1449at7088	M8
5483at7088	M13
558at7088	M8
8009at7088	M11
5500at7088	M8
5199at7088	M8
701at7088	M8
2160at7088	M8
8962at7088	M8
10693at7088	M8
15311at7088	M8
163at7088	M8
5937at7088	M1
11039at7088	M8
2557at7088	M8
13603at7088	M8
8860at7088	M8
2041at7088	M8
12830at7088	M8
3508at7088	M8
10829at7088	M8
1325at7088	M8
10977at7088	M8
4037at7088	M8
6093at7088	M8
2324at7088	M8
6751at7088	M8
12091at7088	M8
14982at7088	M8
7415at7088	M8
12680at7088	M8
5636at7088	M8
5702at7088	M8
7326at7088	M8
12320at7088	M8
10496at7088	M8
316at7088	M8
8630at7088	M8
516at7088	M8
13805at7088	M8
4864at7088	M8
2624at7088	M8
3563at7088	M8
1377at7088	M8
1089at7088	M8
3735at7088	M8
9162at7088	M8
7397at7088	M8
11767at7088	M8
4322at7088	M8
8673at7088	M8
12609at7088	M8
3842at7088	M8
14137at7088	M8
3451at7088	M8
9519at7088	M8
13188at7088	M8
14184at7088	M8
5523at7088	M8
1152at7088	M8
515at7088	M8
4811at7088	M8
10261at7088	M8
4744at7088	M8
12030at7088	M8
13655at7088	M8
14231at7088	M8
5599at7088	M8
2035at7088	M8
15737at7088	M8
3287at7088	M8
50at7088	M8
4487at7088	M8
4656at7088	M8
1984at7088	M8
3551at7088	M8
3888at7088	M8
4362at7088	M8
11511at7088	M8
3338at7088	M8
2928at7088	M8
4301at7088	M8
2690at7088	M8
13347at7088	M8
10947at7088	M8
5717at7088	M4
6909at7088	M8
5385at7088	M8
1510at7088	M8
13500at7088	M8
10334at7088	M8
8106at7088	M8
8386at7088	M8
2067at7088	M8
972at7088	M8
5168at7088	M8
9282at7088	M8
3602at7088	M8
5773at7088	M8
8008at7088	M8
1242at7088	M8
2334at7088	M8
3400at7088	M8
4267at7088	M8
14577at7088	M8
14138at7088	M8
13443at7088	M8
8990at7088	M8
4989at7088	M8
4059at7088	M8
2052at7088	M8
10296at7088	M8
10541at7088	M8
14213at7088	M8
6247at7088	M8
4993at7088	M8
6403at7088	M8
6050at7088	M8
5794at7088	M8
8324at7088	M8
11780at7088	M8
4969at7088	M8
6846at7088	M8
54at7088	M8
4891at7088	M8
3597at7088	M8
4709at7088	M8
5046at7088	M5
13174at7088	M8
12300at7088	M8
1801at7088	M8
13014at7088	M8
5643at7088	M8
8204at7088	M8
714at7088	M8
7090at7088	M8
14349at7088	M8
9830at7088	M8
4190at7088	M8
1934at7088	M8
3212at7088	M8
1753at7088	M8
498at7088	M8
9648at7088	M8
11571at7088	M8
3804at7088	M8
3290at7088	M8
2966at7088	M8
13943at7088	M8
5201at7088	M8
13097at7088	M8
6655at7088	M8
6780at7088	M8
12073at7088	M8
9748at7088	M8
1614at7088	M8
11288at7088	M9
9874at7088	M9
6091at7088	M9
2301at7088	M9
8890at7088	M9
11592at7088	M9
12510at7088	M9
7472at7088	M9
8798at7088	M9
10386at7088	M9
8487at7088	M9
3471at7088	M9
4469at7088	M9
13072at7088	M9
1431at7088	M9
2250at7088	M9
1707at7088	M9
4070at7088	M9
14251at7088	M9
7911at7088	M9
15440at7088	M9
12390at7088	M9
6518at7088	M9
7378at7088	M9
9535at7088	M9
13173at7088	M9
10250at7088	M9
11389at7088	M9
2614at7088	M9
1952at7088	M9
1047at7088	M9
5728at7088	M9
5733at7088	M9
2145at7088	M9
2816at7088	M9
3493at7088	M9
989at7088	M9
10219at7088	M9
7823at7088	M9
10326at7088	M9
11970at7088	M9
11056at7088	M9
6893at7088	M9
10013at7088	M9
6201at7088	M9
3580at7088	M1
8139at7088	M9
3131at7088	M9
242at7088	M9
1011at7088	M9
1372at7088	M9
8282at7088	M9
6991at7088	M9
978at7088	M9
13081at7088	M9
7984at7088	M9
12013at7088	M9
9113at7088	M9
3998at7088	M9
1085at7088	M9
1683at7088	M9
1070at7088	M9
4849at7088	M9
4223at7088	M9
13351at7088	M9
6985at7088	M9
4623at7088	M9
8280at7088	M9
9103at7088	M9
2409at7088	M9
14101at7088	M9
6289at7088	M9
7642at7088	M9
2860at7088	M9
10220at7088	M9
6486at7088	M9
6825at7088	M9
4950at7088	M9
5890at7088	M17
1586at7088	M9
10550at7088	M9
7308at7088	M9
562at7088	M9
4541at7088	M9
2073at7088	M9
9475at7088	M9
5299at7088	M9
8420at7088	M9
6438at7088	M9
4967at7088	M9
2884at7088	M9
9601at7088	M9
5950at7088	M9
8343at7088	M9
8644at7088	M9
3255at7088	M9
9241at7088	M9
966at7088	M9
8477at7088	M9
7133at7088	M9
1134at7088	M9
13533at7088	M9
160at7088	M9
10023at7088	M9
15125at7088	M9
5383at7088	M9
4524at7088	M9
5203at7088	M9
14417at7088	M9
13193at7088	M9
481at7088	M9
890at7088	M9
14623at7088	M9
4546at7088	M9
10906at7088	M9
6862at7088	M9
4752at7088	M9
10428at7088	M9
11796at7088	M9
1841at7088	M9
9623at7088	M9
8356at7088	M9
4789at7088	M9
2554at7088	M9
4200at7088	M9
845at7088	M9
8013at7088	M9
4816at7088	M9
12184at7088	M9
5975at7088	M9
9171at7088	M12
5507at7088	M9
14112at7088	M9
10988at7088	M9
11701at7088	M9
7432at7088	M9
9216at7088	M9
6579at7088	M9
2276at7088	M9
3250at7088	M9
1637at7088	M9
3925at7088	M9
11803at7088	M9
342at7088	M9
9062at7088	M9
11450at7088	M9
7670at7088	M9
4948at7088	M9
6335at7088	M9
9213at7088	M9
1547at7088	M9
3144at7088	M9
5093at7088	M9
8967at7088	M9
765at7088	M9
12736at7088	MZ
11619at7088	MZ
4078at7088	MZ
9768at7088	MZ
4089at7088	MZ
68at7088	MZ
2003at7088	MZ
2028at7088	M26
4275at7088	MZ
4176at7088	MZ
4799at7088	MZ
321at7088	MZ
7004at7088	MZ
96at7088	MZ
7429at7088	MZ
8132at7088	MZ
1355at7088	MZ
5837at7088	MZ
101at7088	MZ
113at7088	MZ
8529at7088	MZ
6108at7088	MZ
8571at7088	MZ
2234at7088	MZ
8793at7088	MZ
2696at7088	MZ
2173at7088	MZ
1066at7088	MZ
975at7088	MZ
2258at7088	MZ
11860at7088	MZ
3811at7088	MZ
2294at7088	MZ
9237at7088	MZ
391at7088	MZ
4333at7088	MZ
5828at7088	MZ
8778at7088	MZ
9101at7088	MZ
708at7088	MZ
4017at7088	MZ
2639at7088	MZ
15864at7088	MZ
2021at7088	MZ
2938at7088	MZ
3018at7088	MZ
3115at7088	MZ
11175at7088	MZ
6210at7088	MZ
5474at7088	MZ
9609at7088	MZ
7336at7088	MZ
6548at7088	MZ
4165at7088	MZ
5705at7088	MZ
1090at7088	MZ
5463at7088	MZ
2519at7088	MZ
6471at7088	MZ
2942at7088	MZ
9309at7088	MZ
4093at7088	MZ
14909at7088	MZ
10418at7088	MZ
5197at7088	MZ
4449at7088	MZ
360at7088	MZ
6432at7088	MZ
2110at7088	MZ
1789at7088	MZ
7574at7088	MZ
3237at7088	MZ
639at7088	MZ
27at7088	MZ
4533at7088	MZ
8469at7088	MZ
2442at7088	MZ
2201at7088	MZ
5030at7088	MZ
7410at7088	MZ
7360at7088	MZ
5980at7088	MZ
8052at7088	MZ
8377at7088	MZ
4848at7088	MZ
6818at7088	MZ
840at7088	MZ
11650at7088	MZ
6230at7088	MZ
37at7088	MZ
212at7088	MZ
7722at7088	MZ
4414at7088	MZ
1032at7088	MZ
506at7088	MZ
8882at7088	MZ
13375at7088	MZ
578at7088	MZ
266at7088	MZ
1662at7088	MZ
4167at7088	MZ
4473at7088	MZ
2019at7088	MZ
270at7088	MZ
4955at7088	MZ
8327at7088	MZ
8313at7088	MZ
1038at7088	MZ
781at7088	MZ
14318at7088	MZ
559at7088	MZ
5732at7088	MZ
12572at7088	MZ
10768at7088	MZ
1709at7088	MZ
10948at7088	MZ
14319at7088	MZ
1at7088	MZ
5443at7088	MZ
3656at7088	MZ
3447at7088	MZ
1144at7088	MZ
2331at7088	MZ
7260at7088	MZ
7989at7088	MZ
752at7088	MZ
3003at7088	MZ
7940at7088	MZ
16647at7088	MZ
13223at7088	M11
790at7088	MZ
3686at7088	MZ
11428at7088	MZ
3245at7088	MZ
4616at7088	MZ
2428at7088	MZ
3384at7088	MZ
2321at7088	MZ
3165at7088	MZ
10698at7088	M5
2510at7088	MZ
8100at7088	MZ
9662at7088	MZ
9793at7088	MZ
14433at7088	MZ
9210at7088	MZ
389at7088	MZ
3800at7088	MZ
10202at7088	MZ
4866at7088	MZ
3795at7088	MZ
7272at7088	MZ
4624at7088	MZ
2273at7088	MZ
5567at7088	MZ
8733at7088	MZ
5852at7088	MZ
3668at7088	MZ
13194at7088	M5
6602at7088	M5
10792at7088	M5
10102at7088	M5
7446at7088	M5
11881at7088	M5
7277at7088	M5
4880at7088	M5
10096at7088	M5
11664at7088	M5
8370at7088	M5
9222at7088	M5
12831at7088	M5
787at7088	M5
723at7088	M5
3424at7088	M5
7900at7088	M5
7025at7088	M5
46at7088	M5
2621at7088	M5
179at7088	M5
4481at7088	M5
8258at7088	M5
614at7088	M5
3012at7088	M5
13117at7088	M5
13394at7088	M5
9770at7088	M5
15500at7088	M5
8177at7088	M5
10694at7088	M5
1275at7088	M5
9604at7088	M5
12821at7088	M5
13859at7088	M5
10079at7088	M5
10626at7088	M5
6903at7088	M5
7664at7088	M5
11372at7088	M5
14887at7088	M5
1086at7088	M5
8877at7088	M5
3496at7088	M5
3110at7088	M5
2178at7088	M5
9777at7088	M5
15223at7088	M5
11063at7088	M5
695at7088	M5
2830at7088	M5
2987at7088	M5
183at7088	M5
7561at7088	M5
1953at7088	M5
396at7088	M5
10581at7088	M5
4632at7088	M5
10865at7088	M5
1306at7088	M5
11462at7088	M5
1609at7088	M5
3564at7088	M5
15190at7088	M5
8862at7088	M5
10452at7088	M5
15831at7088	M5
4499at7088	M5
2798at7088	M5
7456at7088	M5
8937at7088	M5
10516at7088	M5
16103at7088	M5
899at7088	M5
1320at7088	M5
10940at7088	M5
14636at7088	M5
9099at7088	M5
3388at7088	M5
13169at7088	M5
3598at7088	M5
7595at7088	M5
11029at7088	M5
1488at7088	M5
10125at7088	M5
11669at7088	M5
10812at7088	M5
3251at7088	M5
6373at7088	M5
6at7088	M5
4227at7088	M5
6239at7088	M5
11607at7088	M5
1473at7088	M5
2051at7088	M5
9271at7088	M5
9102at7088	M5
4740at7088	M5
1607at7088	M5
14273at7088	M5
1200at7088	M5
4555at7088	M5
2327at7088	M5
3882at7088	M5
51at7088	M5
2750at7088	M5
12084at7088	M5
11752at7088	M5
2629at7088	M5
4306at7088	M5
8015at7088	M5
2143at7088	M5
6571at7088	M5
7201at7088	M5
14556at7088	M5
5724at7088	M5
7774at7088	M5
1005at7088	M5
6926at7088	M1
12016at7088	M5
1165at7088	M5
9047at7088	M5
196at7088	M5
1531at7088	M5
318at7088	M5
8344at7088	M5
9810at7088	M5
12517at7088	M5
12095at7088	M5
401at7088	M5
6175at7088	M5
6817at7088	M5
2031at7088	M5
6330at7088	M5
8635at7088	M5
2796at7088	M5
3219at7088	M5
4718at7088	M5
2415at7088	M5
563at7088	M5
4141at7088	M5
6597at7088	M5
14928at7088	M5
3306at7088	M5
3912at7088	M5
6573at7088	M5
4244at7088	M5
13200at7088	M5
1396at7088	M5
9780at7088	M5
5120at7088	M5
1806at7088	M5
11710at7088	M5
1391at7088	M5
2730at7088	M5
3517at7088	M5
1234at7088	M5
443at7088	M5
41at7088	M5
8471at7088	M5
8515at7088	M5
5130at7088	M5
8953at7088	M5
8396at7088	M5
5651at7088	M5
6162at7088	M5
3at7088	M5
8365at7088	M5
10024at7088	M5
5327at7088	M5
12904at7088	M5
13612at7088	M5
5969at7088	M5
11336at7088	M5
12004at7088	M5
5036at7088	M12
15673at7088	M5
15552at7088	M5
9388at7088	M5
8273at7088	M5
12036at7088	M5
3167at7088	M5
11295at7088	M5
14327at7088	M3
9395at7088	M12
9837at7088	M12
7088at7088	M12
8406at7088	M12
7608at7088	M12
3348at7088	M12
7777at7088	M12
5364at7088	M12
7044at7088	M12
12496at7088	M12
2772at7088	M12
14141at7088	M12
2384at7088	M12
14104at7088	M12
4052at7088	M12
583at7088	M12
14011at7088	M12
56at7088	M12
3047at7088	M12
15205at7088	M12
662at7088	M12
10423at7088	M12
6013at7088	M12
12471at7088	M12
909at7088	M12
3494at7088	M12
6420at7088	M12
6487at7088	M12
6830at7088	M12
9549at7088	M12
12896at7088	M12
1960at7088	M12
3075at7088	M12
7706at7088	M24
15162at7088	M12
3123at7088	M12
201at7088	M12
12113at7088	M13
6332at7088	M12
9657at7088	M12
4064at7088	M12
2447at7088	M12
1418at7088	M12
968at7088	M12
7419at7088	M12
445at7088	M12
9715at7088	M12
12276at7088	M12
5922at7088	M12
12117at7088	M12
7119at7088	M12
7431at7088	M12
14709at7088	M12
13020at7088	M12
1298at7088	M12
4893at7088	M12
9899at7088	M12
7370at7088	M12
7674at7088	M12
494at7088	M12
818at7088	M12
15320at7088	M12
14335at7088	M12
3874at7088	M12
11380at7088	M12
5009at7088	M12
9031at7088	M12
2156at7088	M12
9435at7088	M12
5716at7088	M12
3453at7088	M12
794at7088	M12
2122at7088	M12
9360at7088	M12
13483at7088	M12
14404at7088	M12
3524at7088	M12
9131at7088	M12
8777at7088	M12
2834at7088	M12
8055at7088	M12
1068at7088	M12
15672at7088	M12
10593at7088	M12
6243at7088	M12
2177at7088	M12
6757at7088	M12
1398at7088	M12
12920at7088	M12
7635at7088	M12
6226at7088	M12
15226at7088	M12
2761at7088	M12
367at7088	M12
13358at7088	M12
7544at7088	M12
20at7088	M12
5694at7088	M12
14938at7088	M12
9265at7088	M12
8186at7088	M12
12154at7088	M12
6594at7088	M12
13936at7088	M26
608at7088	M12
9336at7088	M12
11923at7088	M12
3745at7088	M12
1395at7088	M12
7342at7088	M12
14061at7088	M12
7705at7088	M12
518at7088	M12
2943at7088	M12
9846at7088	M12
464at7088	M12
8122at7088	M12
13549at7088	M12
2289at7088	M12
10821at7088	M12
11177at7088	M12
6047at7088	M20
7513at7088	M12
8107at7088	M12
552at7088	M12
5362at7088	M12
11011at7088	M12
3145at7088	M12
9819at7088	M12
43at7088	M12
14106at7088	M12
1764at7088	M12
10933at7088	M12
5625at7088	M12
4069at7088	M12
6855at7088	M12
724at7088	M12
8050at7088	M12
12472at7088	M12
1587at7088	M12
10239at7088	M12
2666at7088	M12
5833at7088	M12
5835at7088	M12
7976at7088	M12
2552at7088	M12
325at7088	M4
11067at7088	M4
6081at7088	M4
12738at7088	M4
6896at7088	M4
7041at7088	M4
10546at7088	M8
7060at7088	M4
5317at7088	M4
13414at7088	M4
2747at7088	M4
4305at7088	M4
7427at7088	M4
13049at7088	M4
6899at7088	M4
8770at7088	M4
1846at7088	M4
10447at7088	M4
11334at7088	M4
10291at7088	M4
8235at7088	M4
7331at7088	M4
10240at7088	M4
14849at7088	M4
8993at7088	M4
6343at7088	M4
3726at7088	M4
11221at7088	M4
486at7088	M4
2599at7088	M4
9169at7088	M4
7953at7088	M4
8901at7088	M4
9333at7088	M4
3911at7088	M4
2835at7088	M4
3129at7088	M4
4325at7088	M4
140at7088	M4
3600at7088	M4
9817at7088	M4
9731at7088	M4
271at7088	M4
7376at7088	M4
6216at7088	M4
11165at7088	M4
2566at7088	M4
8432at7088	M4
10318at7088	M4
8352at7088	M4
14167at7088	M4
12765at7088	M4
8550at7088	M4
841at7088	M4
4451at7088	M4
9061at7088	M4
2329at7088	M4
9914at7088	M4
12861at7088	M4
12136at7088	M4
5563at7088	M4
1500at7088	M4
13803at7088	M4
5819at7088	M4
3402at7088	M4
3749at7088	M4
5404at7088	M4
5938at7088	M4
4208at7088	M4
6109at7088	M4
3587at7088	M4
9881at7088	M4
4949at7088	M4
13554at7088	M4
9402at7088	M4
1744at7088	M4
1955at7088	M4
13008at7088	M4
6264at7088	M4
5078at7088	M4
1819at7088	M4
10669at7088	M4
772at7088	M4
3430at7088	M4
11518at7088	M4
12422at7088	M4
11090at7088	M4
10822at7088	M4
12241at7088	M4
4036at7088	M4
1033at7088	M4
5293at7088	M4
7481at7088	M4
10799at7088	M4
1206at7088	M4
731at7088	M4
4237at7088	M4
14156at7088	M4
3727at7088	M4
14395at7088	M4
7678at7088	M4
15379at7088	M4
8340at7088	M4
5044at7088	M4
5190at7088	M4
14598at7088	M4
6336at7088	M4
1299at7088	M4
3779at7088	M4
12505at7088	M4
3401at7088	M4
2255at7088	M4
11350at7088	M4
1812at7088	M4
13638at7088	M4
4235at7088	M4
1761at7088	M4
4842at7088	M4
11215at7088	M4
4090at7088	M4
74at7088	M4
10573at7088	M4
7696at7088	M4
1913at7088	M4
8536at7088	M4
6938at7088	M4
2139at7088	M4
7813at7088	M4
468at7088	M4
3479at7088	M4
9840at7088	M4
5586at7088	M4
15016at7088	M4
14920at7088	M4
386at7088	M4
4837at7088	M4
4331at7088	M4
2797at7088	M4
14701at7088	M4
13829at7088	M4
8067at7088	M4
7830at7088	M4
7838at7088	M4
3221at7088	M4
2318at7088	M4
8819at7088	M4
2910at7088	M4
5775at7088	M4
2948at7088	M4
3153at7088	M4
14179at7088	M4
8638at7088	M4
7288at7088	M4
8214at7088	M4
8974at7088	M4
4621at7088	M4
11293at7088	M4
3658at7088	M4
15247at7088	M4
12217at7088	M4
3128at7088	M4
4417at7088	M4
6122at7088	M4
9232at7088	M4
7184at7088	M4
3155at7088	M4
11198at7088	M4
6809at7088	M4
6061at7088	M4
193at7088	M4
11101at7088	M4
2240at7088	M4
13314at7088	M4
8817at7088	M4
3567at7088	M4
11335at7088	M4
1167at7088	M4
10896at7088	M4
8642at7088	M4
14753at7088	M7
7699at7088	M7
4554at7088	M7
2999at7088	M7
14230at7088	M7
1295at7088	M7
821at7088	M7
8864at7088	M25
9956at7088	M7
13793at7088	M7
950at7088	M7
5413at7088	M7
2774at7088	M7
5488at7088	M7
511at7088	M7
10001at7088	M7
10598at7088	M7
8255at7088	M7
13019at7088	M7
3725at7088	M7
12185at7088	M7
7719at7088	M7
15508at7088	M7
1368at7088	M7
1809at7088	M7
133at7088	M7
5611at7088	M7
5281at7088	M7
844at7088	M7
2030at7088	M7
7163at7088	M7
802at7088	M7
4123at7088	M7
11353at7088	M7
13310at7088	M7
8467at7088	M7
10174at7088	M7
11390at7088	M7
1441at7088	M7
8301at7088	M7
1324at7088	M7
6074at7088	M7
7492at7088	M7
[truncated: 2,114 more rows]

## Sheet: Table S5 Syngraph
Supplementary Table 5	Inferred fusion and fission events with syngraph	Fusion and fission events across the 196 lepidopteran species that have undergone simple fusions and/or fissions, inferred using syngraph. For each inferred fusion or fission event, the table contains the parent and child node where the event occurred, the multiplicity of the event (defined as the number of events), and the Merian elements involved in the event.
parent_node	child_node	event	mutliplicity	cluster	ref_chr_Mcinx
n15	n20	fusion	1	M24,MZ	HG992209.1,HG992232.1
n29	Hedya_salicella	fusion	1	M1,M17,M20,MZ	HG992209.1,HG992211.1,HG992212.1
n29	Hedya_salicella	fusion	1	M2,M29	HG992239.1,HG992210.1
n29	Hedya_salicella	fusion	1	M18,M26,M30	HG992231.1,HG992220.1,HG992236.1
n32	Zygaena_filipendulae	fusion	1	M30,M31	HG992234.1,HG992236.1
n59	Agonopterix_subpropinquella	fusion	1	M13,M4,MZ	HG992209.1,HG992223.1,HG992230.1
n59	Agonopterix_subpropinquella	fusion	1	M19,M21	HG992233.1,HG992225.1
n220	Erebia_aethiops	fusion	1	M13,M6	HG992230.1,HG992218.1
n220	Erebia_aethiops	fusion	1	M11,M28	HG992235.1,HG992227.1
n220	Erebia_aethiops	fusion	1	M18,MZ	HG992220.1,HG992209.1
n220	Erebia_aethiops	fusion	1	M10,M24	HG992226.1,HG992232.1
n220	Erebia_aethiops	fusion	1	M17,M20,M30	HG992236.1,HG992211.1
n220	Erebia_aethiops	fusion	1	M16,M25	HG992238.1,HG992221.1
n220	Erebia_aethiops	fusion	1	M23,M9	HG992228.1,HG992215.1
n220	Erebia_aethiops	fusion	1	M12,M21	HG992225.1,HG992216.1
n220	Erebia_aethiops	fusion	1	M22,M7	HG992222.1,HG992219.1
n220	Erebia_aethiops	fusion	1	M27,M31	HG992237.1,HG992234.1
n188	Melanargia_galathea	fusion	1	M24,M25	HG992238.1,HG992232.1
n188	Melanargia_galathea	fusion	1	M14,M29,M31	HG992239.1,HG992234.1,HG992229.1
n188	Melanargia_galathea	fusion	1	M10,M12	HG992226.1,HG992216.1
n188	Melanargia_galathea	fusion	1	M27,M7	HG992237.1,HG992219.1
n188	Melanargia_galathea	fusion	1	M13,M28	HG992235.1,HG992230.1
n164	Pararge_aegeria	fusion	1	M23,M25	HG992238.1,HG992228.1
n262	Heliconius_sara	fusion	1	M1,M27	HG992237.1,HG992212.1
n262	Heliconius_sara	fusion	1	M24,M5	HG992217.1,HG992232.1
n262	Heliconius_sara	fusion	1	M2,M26	HG992231.1,HG992210.1
n262	Heliconius_sara	fusion	1	M29,M3	HG992239.1,HG992214.1
n262	Heliconius_sara	fusion	1	M16,M28	HG992235.1,HG992221.1
n262	Heliconius_sara	fusion	1	M30,M8	HG992236.1,HG992213.1
n262	Heliconius_sara	fusion	1	M23,M9	HG992228.1,HG992215.1
n262	Heliconius_sara	fusion	1	M12,M31	HG992234.1,HG992216.1
n262	Heliconius_sara	fusion	1	M25,M4	HG992238.1,HG992223.1
n262	Heliconius_sara	fusion	1	M19,M6	HG992233.1,HG992218.1
n94	Anthocharis_cardamines	fusion	1	M29,M6	HG992239.1,HG992218.1
n113	Parapoynx_stratiotata	fusion	1	M29,M31	HG992239.1,HG992234.1
n99	Acrobasis_suavella	fusion	1	M13,MZ	HG992230.1,HG992209.1
n175	Selenia_dentaria	fusion	1	M27,M6	HG992237.1,HG992218.1
n201	Crocallis_elinguaria	fusion	1	M1,M7	HG992219.1,HG992212.1
n201	Crocallis_elinguaria	fusion	1	M16,M24	HG992221.1,HG992232.1
n201	Crocallis_elinguaria	fusion	1	M18,M3	HG992220.1,HG992214.1
n201	Crocallis_elinguaria	fusion	1	M5,M6	HG992218.1,HG992217.1
n201	Crocallis_elinguaria	fusion	1	M12,M15	HG992224.1,HG992216.1
n201	Crocallis_elinguaria	fusion	1	M19,M4	HG992233.1,HG992223.1
n201	Crocallis_elinguaria	fusion	1	M11,M16,M24	HG992221.1,HG992232.1,HG992227.1
n201	Crocallis_elinguaria	fusion	1	M23,M30	HG992228.1,HG992236.1
n201	Crocallis_elinguaria	fusion	1	M13,M21	HG992230.1,HG992225.1
n201	Crocallis_elinguaria	fusion	1	M10,M31	HG992234.1,HG992226.1
n201	Crocallis_elinguaria	fusion	1	M22,M27	HG992237.1,HG992222.1
n201	Crocallis_elinguaria	fusion	1	M14,M28	HG992235.1,HG992229.1
n201	Crocallis_elinguaria	fusion	1	M13,M21,M26	HG992225.1,HG992230.1,HG992231.1
n201	Crocallis_elinguaria	fusion	1	M12,M15,M25	HG992224.1,HG992216.1,HG992238.1
n201	Crocallis_elinguaria	fusion	1	M14,M28,M29	HG992229.1,HG992235.1,HG992239.1
n275	Eupithecia_centaureata	fusion	1	M1,M6	HG992218.1,HG992212.1
n275	Eupithecia_centaureata	fission	2	M1,M6	HG992218.1,HG992212.1
n207	Laothoe_populi	fusion	1	M29,M4	HG992239.1,HG992223.1
n180	Manduca_sexta	fusion	1	M17,M20,M29	HG992239.1,HG992211.1
n287	n305	fusion	1	M26,MZ	HG992231.1,HG992209.1
n375	Agrochola_circellaris	fusion	1	M30,M5	HG992236.1,HG992217.1
n160	Phalera_bucephala	fusion	1	M22,MZ	HG992222.1,HG992209.1
n140	Furcula_furcula	fusion	1	M30,MZ	HG992236.1,HG992209.1
n140	Furcula_furcula	fusion	1	M10,M30,MZ	HG992236.1,HG992209.1,HG992226.1
n123	Clostera_curtula	fusion	1	M25,MZ	HG992238.1,HG992209.1
n123	Clostera_curtula	fusion	1	M30,M31	HG992234.1,HG992236.1
n17	n22	fusion	1	M13,M5	HG992230.1,HG992217.1
n17	n22	fusion	1	M18,M26	HG992231.1,HG992220.1
n223	Boloria_selene	fusion	1	M26,MZ	HG992231.1,HG992209.1
n223	Fabriciana_adippe	fusion	1	M25,MZ	HG992238.1,HG992209.1
n223	Fabriciana_adippe	fusion	1	M12,M30	HG992236.1,HG992216.1
n165	Limenitis_camilla	fusion	1	M19,M28	HG992235.1,HG992233.1
n166	Hestina_assimilis	fusion	1	M14,MZ	HG992229.1,HG992209.1
n125	n143	fusion	1	M14,M29	HG992239.1,HG992229.1
n125	n143	fusion	1	M19,M26	HG992231.1,HG992233.1
n105	Danaus_plexippus_plexippus	fusion	1	M14,MZ	HG992229.1,HG992209.1
n195	n227	fusion	1	M4,MZ	HG992223.1,HG992209.1
n167	Polyommatus_icarus	fusion	1	M24,MZ	HG992209.1,HG992232.1
n145	Plebejus_argus	fusion	1	M13,M28,M31	HG992234.1,HG992235.1,HG992230.1
n146	Celastrina_argiolus	fission	1	M8	HG992213.1
n146	Glaucopsyche_alexis	fusion	1	M13,MZ	HG992209.1,HG992230.1
n93	n106	fusion	1	M1,M19	HG992233.1,HG992212.1
n93	n106	fusion	1	M25,M5	HG992238.1,HG992217.1
n93	n106	fusion	1	M12,M29	HG992239.1,HG992216.1
n93	n106	fusion	1	M18,M30	HG992236.1,HG992220.1
n93	n106	fusion	1	M11,M23	HG992228.1,HG992227.1
n93	n106	fusion	1	M14,M26	HG992231.1,HG992229.1
n93	n106	fusion	1	M28,M31	HG992235.1,HG992234.1
n129	Hesperia_comma	fusion	1	M24,MZ	HG992209.1,HG992232.1
n110	Thymelicus_sylvestris	fusion	1	M26,MZ	HG992231.1,HG992209.1
n95	n110	fusion	1	M14,M30	HG992229.1,HG992236.1
n95	n110	fusion	1	M27,M29	HG992239.1,HG992237.1
n47	n64	fusion	1	M25,M29	HG992239.1,HG992238.1
n269	Agriopis_aurantiaria	fusion	1	M26,M28	HG992231.1,HG992235.1
n269	Agriopis_marginaria	fusion	1	M24,M28	HG992235.1,HG992232.1
n269	Agriopis_marginaria	fusion	1	M24,M27,M28	HG992232.1,HG992235.1,HG992237.1
n230	Erannis_defoliaria	fusion	1	M13,M24	HG992230.1,HG992232.1
n230	Erannis_defoliaria	fusion	1	M25,M29	HG992239.1,HG992238.1
n151	Macaria_notata	fusion	1	M30,M7	HG992236.1,HG992219.1
n151	Macaria_notata	fusion	1	M21,M31	HG992234.1,HG992225.1
n151	Macaria_notata	fusion	1	M26,M29	HG992239.1,HG992231.1
n151	Macaria_notata	fission	1	M17,M20	HG992211.1
n138	Dendrolimus_kikuchii	fusion	1	M31,MZ	HG992234.1,HG992209.1
n308	Spilosoma_lubricipeda	fusion	1	M25,MZ	HG992238.1,HG992209.1
n288	Phragmatobia_fuliginosa	fusion	1	M24,MZ	HG992209.1,HG992232.1
n288	Phragmatobia_fuliginosa	fusion	1	M19,M22	HG992233.1,HG992222.1
n288	Phragmatobia_fuliginosa	fusion	1	M19,M22,M24,MZ	HG992209.1,HG992222.1,HG992233.1,HG992232.1
n8	Limnephilus_marmoratus	fusion	1	M26,M7	HG992231.1,HG992219.1
n8	Limnephilus_marmoratus	fission	1	M26,M7	HG992231.1,HG992219.1
n4	Limnephilus_lunatus	fusion	1	M1,M24	HG992232.1,HG992212.1
n4	Limnephilus_lunatus	fusion	1	M10,M16	HG992226.1,HG992221.1
n4	Limnephilus_lunatus	fusion	1	M11,M21	HG992225.1,HG992227.1
n4	Limnephilus_lunatus	fusion	1	M15,M23,M9	HG992215.1,HG992228.1,HG992224.1
n4	Limnephilus_lunatus	fusion	1	M18,M22	HG992222.1,HG992220.1
n4	Limnephilus_lunatus	fusion	1	M26,M5	HG992231.1,HG992217.1
n4	Limnephilus_lunatus	fusion	1	M3,M4	HG992214.1,HG992223.1
n4	Limnephilus_lunatus	fusion	1	M6,M7	HG992219.1,HG992218.1
n4	Limnephilus_lunatus	fusion	1	M12,M8	HG992213.1,HG992216.1
n4	Limnephilus_lunatus	fusion	1	M14,M2	HG992229.1,HG992210.1
n4	Limnephilus_lunatus	fusion	1	M13,M25,M29	HG992238.1,HG992230.1,HG992239.1
n4	Limnephilus_lunatus	fusion	1	M13,M17,M20,M25,M29	HG992230.1,HG992238.1,HG992239.1,HG992211.1
n4	Limnephilus_lunatus	fusion	1	M10,M16,M17,M20	HG992221.1,HG992226.1,HG992211.1
n4	Limnephilus_lunatus	fusion	1	M26,M28,M5	HG992231.1,HG992217.1,HG992235.1
n4	Limnephilus_lunatus	fusion	1	M12,M27,M8	HG992213.1,HG992216.1,HG992237.1
n62	Emmelina_monodactyla	fusion	1	M26,M5	HG992231.1,HG992217.1
n62	Emmelina_monodactyla	fusion	1	M25,M29	HG992239.1,HG992238.1
n62	n78	fusion	1	M22,MZ	HG992222.1,HG992209.1
n33	n45	fusion	1	M13,MZ	HG992230.1,HG992209.1
n149	Agriphila_geniculea	fusion	1	M10,M4	HG992223.1,HG992226.1
n149	Agriphila_geniculea	fusion	1	M30,MZ	HG992236.1,HG992209.1
n149	Agriphila_tristella	fusion	1	M2,M24	HG992210.1,HG992232.1
n149	Agriphila_tristella	fusion	1	M18,M6	HG992220.1,HG992218.1
n149	Agriphila_tristella	fusion	1	M17,M19,M20	HG992233.1,HG992211.1
n149	Agriphila_tristella	fusion	1	M22,M8	HG992222.1,HG992213.1
n149	Agriphila_tristella	fusion	1	M29,M9	HG992239.1,HG992215.1
n149	Agriphila_tristella	fusion	1	M10,MZ	HG992209.1,HG992226.1
n149	Agriphila_tristella	fusion	1	M4,M7	HG992219.1,HG992223.1
n149	Agriphila_tristella	fusion	1	M13,M23	HG992228.1,HG992230.1
n114	Calamotropha_paludella	fusion	1	M23,MZ	HG992228.1,HG992209.1
n137	Bombyx_mori	fusion	1	M16,M29	HG992239.1,HG992221.1
n137	Bombyx_mori	fusion	1	M31,M4	HG992234.1,HG992223.1
n137	Bombyx_mori	fusion	1	M27,M30	HG992237.1,HG992236.1
n137	n156	fusion	1	M24,M25	HG992238.1,HG992232.1
n137	n156	fusion	1	M30,M9	HG992236.1,HG992215.1
n122	n138	fusion	1	M16,M29	HG992239.1,HG992221.1
n304	Ecliptopera_silaceata	fusion	1	M28,M30	HG992236.1,HG992235.1
n304	Ecliptopera_silaceata	fusion	1	M29,MZ	HG992239.1,HG992209.1
n304	Eulithis_prunata	fusion	1	M30,M31	HG992234.1,HG992236.1
n213	Euproctis_similis	fusion	1	M24,M6	HG992218.1,HG992232.1
n213	Euproctis_similis	fusion	1	M17,M20,M30	HG992236.1,HG992211.1
n213	Euproctis_similis	fusion	1	M16,M27	HG992237.1,HG992221.1
n213	Euproctis_similis	fusion	1	M14,M19	HG992233.1,HG992229.1
n213	Euproctis_similis	fusion	1	M31,MZ	HG992234.1,HG992209.1
n213	Euproctis_similis	fusion	1	M18,M25	HG992238.1,HG992220.1
n213	Euproctis_similis	fusion	1	M28,M29	HG992235.1,HG992239.1
n213	Euproctis_similis	fusion	1	M13,M23	HG992228.1,HG992230.1
n213	Euproctis_similis	fusion	1	M26,M28,M29	HG992239.1,HG992235.1,HG992231.1
n213	Orgyia_antiqua	fusion	1	M1,M2	HG992210.1,HG992212.1
n213	Orgyia_antiqua	fusion	1	M24,MZ	HG992209.1,HG992232.1
n213	Orgyia_antiqua	fusion	1	M12,M3	HG992216.1,HG992214.1
n213	Orgyia_antiqua	fusion	1	M17,M20,M29	HG992239.1,HG992211.1
n213	Orgyia_antiqua	fusion	1	M16,M9	HG992215.1,HG992221.1
n213	Orgyia_antiqua	fusion	1	M19,M8	HG992233.1,HG992213.1
n213	Orgyia_antiqua	fusion	1	M14,M21	HG992225.1,HG992229.1
n213	Orgyia_antiqua	fusion	1	M5,M7	HG992219.1,HG992217.1
n213	Orgyia_antiqua	fusion	1	M10,M4	HG992226.1,HG992223.1
n213	Orgyia_antiqua	fusion	1	M15,M18	HG992224.1,HG992220.1
n213	Orgyia_antiqua	fusion	1	M31,M6	HG992234.1,HG992218.1
n213	Orgyia_antiqua	fusion	1	M11,M22	HG992222.1,HG992227.1
n213	Orgyia_antiqua	fusion	1	M24,M30,MZ	HG992209.1,HG992232.1,HG992236.1
n213	Orgyia_antiqua	fusion	1	M13,M26	HG992231.1,HG992230.1
n213	Orgyia_antiqua	fusion	1	M23,M28	HG992235.1,HG992228.1
n213	Orgyia_antiqua	fusion	1	M25,M27	HG992238.1,HG992237.1
n213	Orgyia_antiqua	fusion	1	M17,M20,M25,M27,M29	HG992238.1,HG992239.1,HG992237.1,HG992211.1
n184	Lymantria_monacha	fusion	1	M24,MZ	HG992209.1,HG992232.1
n184	Lymantria_monacha	fusion	1	M29,M30	HG992236.1,HG992239.1
n184	Lymantria_monacha	fusion	1	M25,M27	HG992238.1,HG992237.1
n124	Meganola_albula	fusion	1	M31,MZ	HG992234.1,HG992209.1
n303	Chloroclysta_siterata	fusion	1	M23,M28,M31	HG992234.1,HG992228.1,HG992235.1
n303	Chloroclysta_siterata	fusion	1	M13,M24	HG992230.1,HG992232.1
n303	Chloroclysta_siterata	fusion	1	M15,M8	HG992224.1,HG992213.1
n303	Chloroclysta_siterata	fusion	1	M21,M25	HG992225.1,HG992238.1
n303	Chloroclysta_siterata	fusion	1	M12,M30	HG992236.1,HG992216.1
n303	Chloroclysta_siterata	fusion	1	M19,M6	HG992233.1,HG992218.1
n303	Chloroclysta_siterata	fusion	1	M10,M27	HG992237.1,HG992226.1
n303	Chloroclysta_siterata	fusion	1	M22,M26	HG992231.1,HG992222.1
n303	Chloroclysta_siterata	fusion	1	M10,M27,M29	HG992226.1,HG992237.1,HG992239.1
n303	Thera_britannica	fusion	1	M28,M31,M7	HG992234.1,HG992219.1,HG992235.1
n303	Thera_britannica	fusion	1	M3,M30	HG992236.1,HG992214.1
n303	Thera_britannica	fusion	1	M24,M8	HG992213.1,HG992232.1
n303	Thera_britannica	fusion	1	M16,M9	HG992215.1,HG992221.1
n303	Thera_britannica	fusion	1	M15,M5	HG992224.1,HG992217.1
n303	Thera_britannica	fusion	1	M10,M12	HG992226.1,HG992216.1
n303	Thera_britannica	fusion	1	M14,M6	HG992229.1,HG992218.1
n303	Thera_britannica	fusion	1	M13,M19	HG992233.1,HG992230.1
n303	Thera_britannica	fusion	1	M23,M27	HG992237.1,HG992228.1
n303	Thera_britannica	fusion	1	M26,M29	HG992239.1,HG992231.1
n277	n303	fusion	1	M28,M31	HG992234.1,HG992235.1
n277	n303	fusion	1	M11,M4	HG992227.1,HG992223.1
n236	Hydriomena_furcata	fusion	1	M29,M7	HG992239.1,HG992219.1
n236	Hydriomena_furcata	fusion	1	M31,M6	HG992234.1,HG992218.1
n236	Hydriomena_furcata	fusion	1	M13,M14	HG992229.1,HG992230.1
n136	Idaea_aversata	fusion	1	M31,MZ	HG992234.1,HG992209.1
n14	n17	fusion	1	M17,M20,MZ	HG992209.1,HG992211.1
n6	Tinea_trinotella	fusion	1	M29,MZ	HG992239.1,HG992209.1
n2	Micropterix_aruncella	fusion	1	M11,MZ	HG992227.1,HG992209.1
n2	n6	fusion	1	M17,M20	HG992211.1,HG992211.1

## Sheet: Table S6 LFFF
Supplementary Table 6	Inferred fusion and fission events with LFFF.	Fusion and fission events across the 196 lepidopteran species which have undergone simple fusions and/or fissions, inferred using Lep Fusion Fission Finder (LFFF). For each inferred fusion or fission event, the table contains the node where the event occurred, the species. That have experienced the event and the Merian elements involved in the event.
Merians	tips	child_node	Event
M13,MZ	Acrobasis_suavella	Acrobasis_suavella	fusion
M19,M21	Agonopterix_subpropinquella	Agonopterix_subpropinquella	fusion
M13,M4,MZ	Agonopterix_subpropinquella	Agonopterix_subpropinquella	fusion
M26,M28	Agriopis_aurantiaria	Agriopis_aurantiaria	fusion
M24,M27,M28	Agriopis_marginaria	Agriopis_marginaria	fusion
[('M24', 'M27'), ('M24', 'M28'), ('M27', 'M28')]	Agriopis_marginaria	Agriopis_marginaria	fusion
M10,M4	Agriphila_geniculea	Agriphila_geniculea	fusion
M30,MZ	Agriphila_geniculea	Agriphila_geniculea	fusion
M4,M7	Agriphila_tristella	Agriphila_tristella	fusion
M10,MZ	Agriphila_tristella	Agriphila_tristella	fusion
M2,M24	Agriphila_tristella	Agriphila_tristella	fusion
M22,M8	Agriphila_tristella	Agriphila_tristella	fusion
M18,M6	Agriphila_tristella	Agriphila_tristella	fusion
M29,M9	Agriphila_tristella	Agriphila_tristella	fusion
M13,M23	Agriphila_tristella	Agriphila_tristella	fusion
M17,M19,M20	Agriphila_tristella	Agriphila_tristella	fusion
M30,M5	Agrochola_circellaris	Agrochola_circellaris	fusion
M29,M6	Anthocharis_cardamines	Anthocharis_cardamines	fusion
M26,MZ	Boloria_selene	Boloria_selene	fusion
M31,M4	Bombyx_mori	Bombyx_mori	fusion
M16,M29	Bombyx_mori	Bombyx_mori	fusion
M27,M30	Bombyx_mori	Bombyx_mori	fusion
M23,MZ	Calamotropha_paludella	Calamotropha_paludella	fusion
M8	Celastrina_argiolus	Celastrina_argiolus	fission
M19,M6	Chloroclysta_siterata	Chloroclysta_siterata	fusion
M15,M8	Chloroclysta_siterata	Chloroclysta_siterata	fusion
M12,M30	Chloroclysta_siterata	Chloroclysta_siterata	fusion
M13,M24	Chloroclysta_siterata	Chloroclysta_siterata	fusion
M22,M26	Chloroclysta_siterata	Chloroclysta_siterata	fusion
M21,M25	Chloroclysta_siterata	Chloroclysta_siterata	fusion
M23,M28,M31	Chloroclysta_siterata	Chloroclysta_siterata	fusion
M10,M27,M29	Chloroclysta_siterata	Chloroclysta_siterata	fusion
[('M10', 'M27'), ('M10', 'M29'), ('M27', 'M29')]	Chloroclysta_siterata	Chloroclysta_siterata	fusion
M25,MZ	Clostera_curtula	Clostera_curtula	fusion
M30,M31	Clostera_curtula	Clostera_curtula	fusion
M5,M6	Crocallis_elinguaria	Crocallis_elinguaria	fusion
M1,M7	Crocallis_elinguaria	Crocallis_elinguaria	fusion
M18,M3	Crocallis_elinguaria	Crocallis_elinguaria	fusion
M19,M4	Crocallis_elinguaria	Crocallis_elinguaria	fusion
M10,M31	Crocallis_elinguaria	Crocallis_elinguaria	fusion
M22,M27	Crocallis_elinguaria	Crocallis_elinguaria	fusion
M23,M30	Crocallis_elinguaria	Crocallis_elinguaria	fusion
M14,M28,M29	Crocallis_elinguaria	Crocallis_elinguaria	fusion
M12,M15,M25	Crocallis_elinguaria	Crocallis_elinguaria	fusion
M13,M21,M26	Crocallis_elinguaria	Crocallis_elinguaria	fusion
M11,M16,M24	Crocallis_elinguaria	Crocallis_elinguaria	fusion
[('M14', 'M28'), ('M14', 'M29'), ('M28', 'M29')]	Crocallis_elinguaria	Crocallis_elinguaria	fusion
[('M12', 'M15'), ('M12', 'M25'), ('M15', 'M25')]	Crocallis_elinguaria	Crocallis_elinguaria	fusion
[('M13', 'M21'), ('M13', 'M26'), ('M21', 'M26')]	Crocallis_elinguaria	Crocallis_elinguaria	fusion
[('M11', 'M16'), ('M11', 'M24'), ('M16', 'M24')]	Crocallis_elinguaria	Crocallis_elinguaria	fusion
M14,MZ	Danaus_plexippus_plexippus	Danaus_plexippus_plexippus	fusion
M31,MZ	Dendrolimus_kikuchii	Dendrolimus_kikuchii	fusion
M29,MZ	Ecliptopera_silaceata	Ecliptopera_silaceata	fusion
M28,M30	Ecliptopera_silaceata	Ecliptopera_silaceata	fusion
M26,M5	Emmelina_monodactyla	Emmelina_monodactyla	fusion
M25,M29	Emmelina_monodactyla	Emmelina_monodactyla	fusion
M25,M29	Erannis_defoliaria	Erannis_defoliaria	fusion
M13,M24	Erannis_defoliaria	Erannis_defoliaria	fusion
M18,MZ	Erebia_aethiops	Erebia_aethiops	fusion
M13,M6	Erebia_aethiops	Erebia_aethiops	fusion
M22,M7	Erebia_aethiops	Erebia_aethiops	fusion
M23,M9	Erebia_aethiops	Erebia_aethiops	fusion
M11,M28	Erebia_aethiops	Erebia_aethiops	fusion
M10,M24	Erebia_aethiops	Erebia_aethiops	fusion
M12,M21	Erebia_aethiops	Erebia_aethiops	fusion
M16,M25	Erebia_aethiops	Erebia_aethiops	fusion
M27,M31	Erebia_aethiops	Erebia_aethiops	fusion
M17,M20,M30	Erebia_aethiops	Erebia_aethiops	fusion
M30,M31	Eulithis_prunata	Eulithis_prunata	fusion
M1,M6	Eupithecia_centaureata	Eupithecia_centaureata	fusion
M1	Eupithecia_centaureata	Eupithecia_centaureata	fission
M6	Eupithecia_centaureata	Eupithecia_centaureata	fission
M31,MZ	Euproctis_similis	Euproctis_similis	fusion
M24,M6	Euproctis_similis	Euproctis_similis	fusion
M13,M23	Euproctis_similis	Euproctis_similis	fusion
M14,M19	Euproctis_similis	Euproctis_similis	fusion
M18,M25	Euproctis_similis	Euproctis_similis	fusion
M16,M27	Euproctis_similis	Euproctis_similis	fusion
M17,M20,M30	Euproctis_similis	Euproctis_similis	fusion
M26,M28,M29	Euproctis_similis	Euproctis_similis	fusion
[('M26', 'M28'), ('M26', 'M29'), ('M28', 'M29')]	Euproctis_similis	Euproctis_similis	fusion
M25,MZ	Fabriciana_adippe	Fabriciana_adippe	fusion
M12,M30	Fabriciana_adippe	Fabriciana_adippe	fusion
M10,M30,MZ	Furcula_furcula	Furcula_furcula	fusion
[('M10', 'M30'), ('M10', 'MZ'), ('M30', 'MZ')]	Furcula_furcula	Furcula_furcula	fusion
M13,MZ	Glaucopsyche_alexis	Glaucopsyche_alexis	fusion
M2,M29	Hedya_salicella	Hedya_salicella	fusion
M18,M26,M30	Hedya_salicella	Hedya_salicella	fusion
M1,M17,M20,MZ	Hedya_salicella	Hedya_salicella	fusion
M23,M9	Heliconius_sara	Heliconius_sara	fusion
M19,M6	Heliconius_sara	Heliconius_sara	fusion
M29,M3	Heliconius_sara	Heliconius_sara	fusion
M24,M5	Heliconius_sara	Heliconius_sara	fusion
M2,M26	Heliconius_sara	Heliconius_sara	fusion
M1,M27	Heliconius_sara	Heliconius_sara	fusion
M30,M8	Heliconius_sara	Heliconius_sara	fusion
M25,M4	Heliconius_sara	Heliconius_sara	fusion
M16,M28	Heliconius_sara	Heliconius_sara	fusion
M12,M31	Heliconius_sara	Heliconius_sara	fusion
M24,MZ	Hesperia_comma	Hesperia_comma	fusion
M14,MZ	Hestina_assimilis	Hestina_assimilis	fusion
M31,M6	Hydriomena_furcata	Hydriomena_furcata	fusion
M29,M7	Hydriomena_furcata	Hydriomena_furcata	fusion
M13,M14	Hydriomena_furcata	Hydriomena_furcata	fusion
M31,MZ	Idaea_aversata	Idaea_aversata	fusion
M29,M4	Laothoe_populi	Laothoe_populi	fusion
M19,M28	Limenitis_camilla	Limenitis_camilla	fusion
M3,M4	Limnephilus_lunatus	Limnephilus_lunatus	fusion
M6,M7	Limnephilus_lunatus	Limnephilus_lunatus	fusion
M14,M2	Limnephilus_lunatus	Limnephilus_lunatus	fusion
M19,M31	Limnephilus_lunatus	Limnephilus_lunatus	fusion
M18,M22	Limnephilus_lunatus	Limnephilus_lunatus	fusion
M11,M21	Limnephilus_lunatus	Limnephilus_lunatus	fusion
M26,M28,M5	Limnephilus_lunatus	Limnephilus_lunatus	fusion
M12,M27,M8	Limnephilus_lunatus	Limnephilus_lunatus	fusion
M1,M24,M30	Limnephilus_lunatus	Limnephilus_lunatus	fusion
M15,M23,M9	Limnephilus_lunatus	Limnephilus_lunatus	fusion
M10,M16,M17	Limnephilus_lunatus	Limnephilus_lunatus	fusion
M13,M20,M25,M29	Limnephilus_lunatus	Limnephilus_lunatus	fusion
[('M26', 'M28'), ('M26', 'M5'), ('M28', 'M5')]	Limnephilus_lunatus	Limnephilus_lunatus	fusion
[('M12', 'M27'), ('M12', 'M8'), ('M27', 'M8')]	Limnephilus_lunatus	Limnephilus_lunatus	fusion
[('M1', 'M24'), ('M1', 'M30'), ('M24', 'M30')]	Limnephilus_lunatus	Limnephilus_lunatus	fusion
[('M10', 'M16'), ('M10', 'M17'), ('M16', 'M17')]	Limnephilus_lunatus	Limnephilus_lunatus	fusion
M26,M7	Limnephilus_marmoratus	Limnephilus_marmoratus	fusion
M7	Limnephilus_marmoratus	Limnephilus_marmoratus	fission
M24,MZ	Lymantria_monacha	Lymantria_monacha	fusion
M25,M27	Lymantria_monacha	Lymantria_monacha	fusion
M29,M30	Lymantria_monacha	Lymantria_monacha	fusion
M30,M7	Macaria_notata	Macaria_notata	fusion
M21,M31	Macaria_notata	Macaria_notata	fusion
M26,M29	Macaria_notata	Macaria_notata	fusion
M20	Macaria_notata	Macaria_notata	fission
M17,M20,M29	Manduca_sexta	Manduca_sexta	fusion
M31,MZ	Meganola_albula	Meganola_albula	fusion
M27,M7	Melanargia_galathea	Melanargia_galathea	fusion
M13,M28	Melanargia_galathea	Melanargia_galathea	fusion
M10,M12	Melanargia_galathea	Melanargia_galathea	fusion
M24,M25	Melanargia_galathea	Melanargia_galathea	fusion
M14,M29,M31	Melanargia_galathea	Melanargia_galathea	fusion
M11,MZ	Micropterix_aruncella	Micropterix_aruncella	fusion
M15,M9	Glyphotaelius_pellucidus, Limnephilus_lunatus, Limnephilus_marmoratus, Limnephilus_rhombicus	n1	fusion
M25,M29	Glyphotaelius_pellucidus, Limnephilus_lunatus, Limnephilus_marmoratus, Limnephilus_rhombicus	n1	fusion
M25,M5	Aricia_agestis, Aricia_artaxerxes, Celastrina_argiolus, Cyaniris_semiargus, Glaucopsyche_alexis, Lycaena_phlaeas, Plebejus_argus, Polyommatus_icarus	n106	fusion
M1,M19	Aricia_agestis, Aricia_artaxerxes, Celastrina_argiolus, Cyaniris_semiargus, Glaucopsyche_alexis, Lycaena_phlaeas, Plebejus_argus, Polyommatus_icarus	n106	fusion
M28,M31	Aricia_agestis, Aricia_artaxerxes, Celastrina_argiolus, Cyaniris_semiargus, Glaucopsyche_alexis, Lycaena_phlaeas, Plebejus_argus, Polyommatus_icarus	n106	fusion
M12,M29	Aricia_agestis, Aricia_artaxerxes, Celastrina_argiolus, Cyaniris_semiargus, Glaucopsyche_alexis, Lycaena_phlaeas, Plebejus_argus, Polyommatus_icarus	n106	fusion
M18,M30	Aricia_agestis, Aricia_artaxerxes, Celastrina_argiolus, Cyaniris_semiargus, Glaucopsyche_alexis, Lycaena_phlaeas, Plebejus_argus, Polyommatus_icarus	n106	fusion
M11,M23	Aricia_agestis, Aricia_artaxerxes, Celastrina_argiolus, Cyaniris_semiargus, Glaucopsyche_alexis, Lycaena_phlaeas, Plebejus_argus, Polyommatus_icarus	n106	fusion
M14,M26	Aricia_agestis, Aricia_artaxerxes, Celastrina_argiolus, Cyaniris_semiargus, Glaucopsyche_alexis, Lycaena_phlaeas, Plebejus_argus, Polyommatus_icarus	n106	fusion
M14,M30	Hesperia_comma, Ochlodes_sylvanus, Thymelicus_sylvestris	n110	fusion
M27,M29	Hesperia_comma, Ochlodes_sylvanus, Thymelicus_sylvestris	n110	fusion
M16,M29	Dendrolimus_kikuchii, Dendrolimus_punctatus	n138	fusion
M19,M26	Aphantopus_hyperantus, Erebia_aethiops, Erebia_ligea, Hipparchia_semele, Lasiommata_megera, Maniola_jurtina, Melanargia_galathea, Pararge_aegeria	n143	fusion
M14,M29	Aphantopus_hyperantus, Erebia_aethiops, Erebia_ligea, Hipparchia_semele, Lasiommata_megera, Maniola_jurtina, Melanargia_galathea, Pararge_aegeria	n143	fusion
M30,M9	Deilephila_porcellus, Hemaris_fuciformis, Hyles_euphorbiae, Hyles_vespertilio, Laothoe_populi, Manduca_sexta, Mimas_tiliae	n156	fusion
M24,M25	Deilephila_porcellus, Hemaris_fuciformis, Hyles_euphorbiae, Hyles_vespertilio, Laothoe_populi, Manduca_sexta, Mimas_tiliae	n156	fusion
M17,M20,MZ	Acleris_emargana, Acleris_sparsana, Apotomis_betuletana, Apotomis_turbidana, Cydia_splendana, Epinotia_nisella, Grapholita_molesta, Hedya_salicella, Leguminivora_glycinivorella, Notocelia_uddmanniana, Pammene_fasciana, Pandemis_cinnamomeana	n17	fusion
M24,MZ	Ypsolopha_scabrella, Ypsolopha_sequella	n20	fusion
M13,M5	Apotomis_betuletana, Apotomis_turbidana, Cydia_splendana, Epinotia_nisella, Grapholita_molesta, Hedya_salicella, Leguminivora_glycinivorella, Notocelia_uddmanniana, Pammene_fasciana	n22	fusion
M18,M26	Apotomis_betuletana, Apotomis_turbidana, Cydia_splendana, Epinotia_nisella, Grapholita_molesta, Hedya_salicella, Leguminivora_glycinivorella, Notocelia_uddmanniana, Pammene_fasciana	n22	fusion
M4,MZ	Aricia_agestis, Aricia_artaxerxes	n227	fusion
M11,M4	Chloroclysta_siterata, Thera_britannica	n303	fusion
M28,M31	Chloroclysta_siterata, Thera_britannica	n303	fusion
M26,MZ	Eilema_depressum, Eilema_sororcula	n305	fusion
M13,MZ	Agonopterix_arenella, Agonopterix_subpropinquella, Blastobasis_adustella, Blastobasis_lacticolella, Carcina_quercana	n45	fusion
M17,M20	Abrostola_tripartita, Acentria_ephemerella, Acleris_emargana, Acleris_sparsana, Acrobasis_suavella, Acronicta_aceris, Agonopterix_arenella, Agonopterix_subpropinquella, Agriopis_aurantiaria, Agriopis_marginaria, Agriphila_geniculea, Agriphila_tristella, Agrochola_circellaris, Agrochola_macilenta, Agrotis_puta, Allophyes_oxyacanthae, Amphipyra_berbera, Amphipyra_tragopoginis, Anthocharis_cardamine…	n6	fusion
M25,M29	Iphiclides_podalirius, Papilio_machaon	n64	fusion
M22,MZ	Marasmarcha_lunaedactyla, Stenoptilia_bipunctidactyla	n78	fusion
M5,M7	Orgyia_antiqua	Orgyia_antiqua	fusion
M1,M2	Orgyia_antiqua	Orgyia_antiqua	fusion
M12,M3	Orgyia_antiqua	Orgyia_antiqua	fusion
M19,M8	Orgyia_antiqua	Orgyia_antiqua	fusion
M10,M4	Orgyia_antiqua	Orgyia_antiqua	fusion
M16,M9	Orgyia_antiqua	Orgyia_antiqua	fusion
M31,M6	Orgyia_antiqua	Orgyia_antiqua	fusion
M23,M28	Orgyia_antiqua	Orgyia_antiqua	fusion
M13,M26	Orgyia_antiqua	Orgyia_antiqua	fusion
M11,M22	Orgyia_antiqua	Orgyia_antiqua	fusion
M15,M18	Orgyia_antiqua	Orgyia_antiqua	fusion
M14,M21	Orgyia_antiqua	Orgyia_antiqua	fusion
M24,M30,MZ	Orgyia_antiqua	Orgyia_antiqua	fusion
M17,M20,M25,M27,M29	Orgyia_antiqua	Orgyia_antiqua	fusion
[('M24', 'M30'), ('M24', 'MZ'), ('M30', 'MZ')]	Orgyia_antiqua	Orgyia_antiqua	fusion
[('M25', 'M27'), ('M25', 'M29'), ('M27', 'M29')]	Orgyia_antiqua	Orgyia_antiqua	fusion
[('M25', 'M27'), ('M25', 'M29'), ('M27', 'M29')]	Orgyia_antiqua	Orgyia_antiqua	fusion
M29,M31	Parapoynx_stratiotata	Parapoynx_stratiotata	fusion
M23,M25	Pararge_aegeria	Pararge_aegeria	fusion
M22,MZ	Phalera_bucephala	Phalera_bucephala	fusion
M19,M22,M24,MZ	Phragmatobia_fuliginosa	Phragmatobia_fuliginosa	fusion
[('M19', 'M22'), ('M19', 'M24'), ('M19', 'MZ'), ('M22', 'M24'), ('M22', 'MZ'), ('M24', 'MZ')]	Phragmatobia_fuliginosa	Phragmatobia_fuliginosa	fusion
[('M19', 'M22'), ('M19', 'M24'), ('M19', 'MZ'), ('M22', 'M24'), ('M22', 'MZ'), ('M24', 'MZ')]	Phragmatobia_fuliginosa	Phragmatobia_fuliginosa	fusion
M13,M28,M31	Plebejus_argus	Plebejus_argus	fusion
M24,MZ	Polyommatus_icarus	Polyommatus_icarus	fusion
M27,M6	Selenia_dentaria	Selenia_dentaria	fusion
M25,MZ	Spilosoma_lubricipeda	Spilosoma_lubricipeda	fusion
M16,M9	Thera_britannica	Thera_britannica	fusion
M3,M30	Thera_britannica	Thera_britannica	fusion
M15,M5	Thera_britannica	Thera_britannica	fusion
M24,M8	Thera_britannica	Thera_britannica	fusion
M14,M6	Thera_britannica	Thera_britannica	fusion
M10,M12	Thera_britannica	Thera_britannica	fusion
M26,M29	Thera_britannica	Thera_britannica	fusion
M13,M19	Thera_britannica	Thera_britannica	fusion
M23,M27	Thera_britannica	Thera_britannica	fusion
M28,M31,M7	Thera_britannica	Thera_britannica	fusion
M26,MZ	Thymelicus_sylvestris	Thymelicus_sylvestris	fusion
M29,MZ	Tinea_trinotella	Tinea_trinotella	fusion
M30,M31	Zygaena_filipendulae	Zygaena_filipendulae	fusion

## Sheet: Table S7 Syngraph complex speci
Supplementary Table 7	Inferred fusion and fission events with syngraph for highly rearranged species.	Fusion and fission events inferred with syngraph for highly rearranged lepidopteran species. The table contains the set of fusions and fissions for the 14 species which have either undergone numerous fission events, or complex fusion and fission events. For each inferred fusion or fission event, the table contains the parent and child node where the event occurred, the multiplicity of the event (…
parent	node	event	mutliplicity	cluster	ref_chr_Mcinx
n199	Pieris_brassicae	fusion	1	M17,M20,M9,M1,M5,M7, M3,M7,M4,M18	HG992211.1,HG992215.1,HG992212.1,HG992217.1,HG992219.1, HG992214.1,HG992219.1,HG992223.1,HG992220.1
n199	Pieris_brassicae	fusion	1	M26,M12,M3,M11,M1, M8,M26,M28	HG992231.1,HG992216.1,HG992214.1,HG992227.1,HG992212.1, HG992213.1,HG992231.1,HG992235.1
n199	Pieris_brassicae	fusion	1	M1,M9,M23,M4, M18,M8,M7	HG992212.1,HG992215.1,HG992228.1,HG992223.1, HG992220.1,HG992213.1,HG992219.1
n199	Pieris_brassicae	fusion	1	M17,M20,M1,M9, M22,M19	HG992211.1,HG992212.1,HG992215.1, HG992222.1,HG992233.1
n199	Pieris_brassicae	fusion	1	M12,M24,M15,M17,M20, M13,M21,M23	HG992216.1,HG992232.1,HG992224.1,HG992211.1, HG992230.1,HG992225.1,HG992228.1
n199	Pieris_brassicae	fusion	1	M19,M2,M5, M21,M17,M20,M18,M9	HG992233.1,HG992210.1,HG992217.1, HG992225.1,HG992211.1,HG992220.1,HG992215.1
n199	Pieris_brassicae	fusion	1	M16,M27,M5, M24,M3,M11	HG992221.1,HG992237.1,HG992217.1, HG992232.1,HG992214.1,HG992227.1
n199	Pieris_brassicae	fusion	1	M8,M31, M7,M4,M21,M28,M10,M25	HG992213.1,HG992234.1, HG992219.1,HG992223.1,HG992225.1,HG992235.1,HG992226.1,HG992238.1
n199	Pieris_brassicae	fusion	1	M6,M14,M13, M6,M4	HG992218.1,HG992229.1,HG992230.1, HG992218.1,HG992223.1
n199	Pieris_brassicae	fusion	1	M14,M16,M10, M15	HG992229.1,HG992221.1,HG992226.1, HG992224.1
n9	Tinea_semifulvella	fission	2	M1	HG992212.1
n9	Tinea_semifulvella	fission	1	M2	HG992210.1
n9	Tinea_semifulvella	fission	1	M17,M20	HG992211.1
n9	Tinea_semifulvella	fission	1	M8	HG992213.1
n9	Tinea_semifulvella	fission	1	M5	HG992217.1
n9	Tinea_semifulvella	fission	1	M4	HG992223.1
n9	Tinea_semifulvella	fission	1	M7	HG992219.1
n9	Tinea_semifulvella	fission	1	M18	HG992220.1
n9	Tinea_semifulvella	fission	1	M6	HG992218.1
n9	Tinea_semifulvella	fission	1	M11	HG992227.1
n9	Tinea_semifulvella	fission	1	M21	HG992225.1
n9	Tinea_semifulvella	fission	1	M15	HG992224.1
n9	Tinea_semifulvella	fission	1	M10	HG992226.1
n9	Tinea_semifulvella	fission	1	M22	HG992222.1
n213	Apeira_syringaria	fusion	1	M1, M3	HG992212.1, HG992214.1
n213	Apeira_syringaria	fusion	1	M2, M23	HG992210.1, HG992228.1
n213	Apeira_syringaria	fusion	1	M17,M20, M8	HG992211.1, HG992213.1
n213	Apeira_syringaria	fusion	1	M16, M7	HG992221.1, HG992219.1
n213	Apeira_syringaria	fusion	1	M9, M25	HG992215.1, HG992238.1
n213	Apeira_syringaria	fusion	1	M5, M24	HG992217.1, HG992232.1
n213	Apeira_syringaria	fusion	1	M12, M15	HG992216.1, HG992224.1
n213	Apeira_syringaria	fusion	1	M4, M18	HG992223.1, HG992220.1
n213	Apeira_syringaria	fusion	1	M6, M10	HG992218.1, HG992226.1
n213	Apeira_syringaria	fusion	1	M11, M14	HG992227.1, HG992229.1
n213	Apeira_syringaria	fusion	1	M21, M8,M17,M20	HG992225.1, HG992213.1,HG992211.1
n213	Apeira_syringaria	fusion	1	M22, M13	HG992222.1, HG992230.1
n213	Apeira_syringaria	fusion	1	MZ, M19	HG992209.1, HG992233.1
n213	Apeira_syringaria	fusion	1	M31, M1,M3	HG992234.1, HG992212.1,HG992214.1
n213	Apeira_syringaria	fusion	1	M29, M6,M10	HG992239.1, HG992218.1,HG992226.1
n213	Apeira_syringaria	fusion	1	M18,M4, M13,M22	HG992220.1,HG992223.1, HG992230.1,HG992222.1
n213	Apeira_syringaria	fusion	1	M11,M14, M8,M17,M20,M21	HG992227.1,HG992229.1, HG992213.1,HG992211.1,HG992225.1
n213	Apeira_syringaria	fusion	1	M1,M3,M31, M6,M10,M29	HG992212.1,HG992214.1,HG992234.1, HG992218.1,HG992226.1,HG992239.1
n213	Apeira_syringaria	fusion	1	M13,M18,M22,M4, M6,M1,M10,M3,M31,M29	HG992230.1,HG992220.1,HG992222.1,HG992223.1, HG992218.1,HG992212.1,HG992226.1,HG992214.1,HG992234.1,HG992239.1
n213	Apeira_syringaria	fusion	1	M8,M17,M20,M11,M21,M14, M6,M1,M22,M18,M4,M29,M13,M10,M3,M31	HG992213.1,HG992211.1,HG992227.1,HG992225.1,HG992229.1, HG992218.1,HG992212.1,HG992222.1,HG992220.1,HG992223.1,HG992239.1,HG992230.1,HG992226.1,HG992214.1,HG992234.1
n213	Apeira_syringaria	fission	1	M23,M2	HG992228.1,HG992210.1
n213	Apeira_syringaria	fission	2	M16,M7	HG992221.1,HG992219.1
n213	Apeira_syringaria	fission	1	M25,M9	HG992238.1,HG992215.1
n213	Apeira_syringaria	fission	1	M24,M5	HG992232.1,HG992217.1
n213	Apeira_syringaria	fission	2	M12,M15	HG992216.1,HG992224.1
n213	Apeira_syringaria	fission	11	M6,M1,M8,M21,M17,M20,M22,M18,M4,M11,M14,M29,M13,M10,M3,M31	HG992218.1,HG992212.1,HG992213.1,HG992225.1,HG992211.1,HG992222.1,HG992220.1,HG992223.1,HG992227.1,HG992229.1,HG992239.1,HG992230.1,HG992226.1,HG992214.1,HG992234.1
n213	Selenia_dentaria	fusion	1	M6, M27	HG992218.1, HG992237.1
n280	Brenthis_ino	fusion	1	M1, M2	HG992212.1, HG992210.1
n280	Brenthis_ino	fusion	1	M3, M8	HG992214.1, HG992213.1
n280	Brenthis_ino	fusion	1	M12,M30, M15	HG992216.1,HG992236.1, HG992224.1
n280	Brenthis_ino	fusion	1	M7, M17,M20	HG992219.1, HG992211.1
n280	Brenthis_ino	fusion	1	M10, M5	HG992226.1, HG992217.1
n280	Brenthis_ino	fusion	1	M22, M19	HG992222.1, HG992233.1
n280	Brenthis_ino	fusion	1	M24, M8,M3	HG992232.1, HG992213.1,HG992214.1
n280	Brenthis_ino	fusion	1	M16, M17,M20,M7	HG992221.1, HG992211.1,HG992219.1
n280	Brenthis_ino	fusion	1	M9, M11	HG992215.1, HG992227.1
n280	Brenthis_ino	fusion	1	M4, M12,M15,M30	HG992223.1, HG992216.1,HG992224.1,HG992236.1
n280	Brenthis_ino	fusion	1	M18, M1,M2	HG992220.1, HG992212.1,HG992210.1
n280	Brenthis_ino	fusion	1	M6, M26	HG992218.1, HG992231.1
n280	Brenthis_ino	fusion	1	M21, M1,M2,M18	HG992225.1, HG992212.1,HG992210.1,HG992220.1
n280	Brenthis_ino	fusion	1	M13, M31	HG992230.1, HG992234.1
n280	Brenthis_ino	fusion	1	M14, M29	HG992229.1, HG992239.1
n280	Brenthis_ino	fusion	1	M23, M27	HG992228.1, HG992237.1
n280	Brenthis_ino	fusion	1	M28, M13,M31	HG992235.1, HG992230.1,HG992234.1
n280	Brenthis_ino	fusion	1	M10,M5, M1,M2,M21,M18	HG992226.1,HG992217.1, HG992212.1,HG992210.1,HG992225.1,HG992220.1
n280	Brenthis_ino	fusion	1	M19,M22, M24,M8,M3	HG992233.1,HG992222.1, HG992232.1,HG992213.1,HG992214.1
n280	Brenthis_ino	fusion	1	M16,M17,M20,M7, M24,M8,M22,M3,M19	HG992221.1,HG992211.1,HG992219.1, HG992232.1,HG992213.1,HG992222.1,HG992214.1,HG992233.1
n280	Brenthis_ino	fusion	1	M12,M15,M4,M30, M2,M1,M21,M5,M18,M10	HG992216.1,HG992224.1,HG992223.1,HG992236.1, HG992210.1,HG992212.1,HG992225.1,HG992217.1,HG992220.1,HG992226.1
n280	Brenthis_ino	fusion	1	M29,M14, M2,M1,M21,M5,M18,M4,M12,M15,M10,M30	HG992239.1,HG992229.1, HG992210.1,HG992212.1,HG992225.1,HG992217.1,HG992220.1,HG992223.1,HG992216.1,HG992224.1,HG992226.1,HG992236.1
n280	Brenthis_ino	fusion	1	M27,M23, M16,M8,M7,M17,M20,M22,M24,M19,M3	HG992237.1,HG992228.1, HG992221.1,HG992213.1,HG992219.1,HG992211.1,HG992222.1,HG992232.1,HG992233.1,HG992214.1
n280	Brenthis_ino	fusion	1	M2,M1,M21,M5,M18,M4,M12,M15,M14,M29,M10,M30, M16,M8,M7,M17,M20,M22,M27,M24,M23,M19,M3	HG992210.1,HG992212.1,HG992225.1,HG992217.1,HG992220.1,HG992223.1,HG992216.1,HG992224.1,HG992229.1,HG992239.1,HG992226.1,HG992236.1, HG992221.1,HG992213.1,HG992219.1,HG992211.1,HG992222.1,HG992237.1,HG992232.1,HG992228.1,HG992233.1,HG992214.1
n280	Brenthis_ino	fission	9	M16,M2,M1,M8,M21,M7,M17,M20,M5,M22,M18,M27,M4,M12,M15,M14,M29,M10,M24,M19,M23,M3,M30	HG992221.1,HG992210.1,HG992212.1,HG992213.1,HG992225.1,HG992219.1,HG992211.1,HG992217.1,HG992222.1,HG992220.1,HG992237.1,HG992223.1,HG992216.1,HG992224.1,HG992229.1,HG992239.1,HG992226.1,HG992232.1,HG992233.1,HG992228.1,HG992214.1,HG992236.1
n245	Lysandra_bellargus	fission	1	M1	HG992212.1
n245	Lysandra_bellargus	fission	1	M13	HG992230.1
n245	Lysandra_bellargus	fission	1	M25,M5	HG992238.1,HG992217.1
n245	Lysandra_bellargus	fission	1	M11,M23	HG992227.1,HG992228.1
n245	Lysandra_bellargus	fission	1	M15	HG992224.1
n245	Lysandra_bellargus	fission	1	M22	HG992222.1
n245	Lysandra_coridon	fusion	1	M16, MZ	HG992221.1, HG992209.1
n245	Lysandra_coridon	fission	3	M1	HG992212.1
n245	Lysandra_coridon	fission	1	M24	HG992232.1
n245	Lysandra_coridon	fission	1	M19,M1	HG992233.1,HG992212.1
n245	Lysandra_coridon	fission	1	M2	HG992210.1
n245	Lysandra_coridon	fission	1	M2	HG992210.1
n245	Lysandra_coridon	fission	3	M13	HG992230.1
n245	Lysandra_coridon	fission	1	M26,M14	HG992231.1,HG992229.1
n245	Lysandra_coridon	fission	1	M17,M20	HG992211.1
n245	Lysandra_coridon	fission	1	M17,M20	HG992211.1
n245	Lysandra_coridon	fission	1	M3	HG992214.1
n245	Lysandra_coridon	fission	1	M16	HG992221.1
n245	Lysandra_coridon	fission	1	M3	HG992214.1
n245	Lysandra_coridon	fission	1	M8	HG992213.1
n245	Lysandra_coridon	fission	1	M8	HG992213.1
n245	Lysandra_coridon	fission	1	M9	HG992215.1
n245	Lysandra_coridon	fission	1	M9	HG992215.1
n245	Lysandra_coridon	fission	3	M25,M5	HG992238.1,HG992217.1
n245	Lysandra_coridon	fission	2	M12	HG992216.1
n245	Lysandra_coridon	fission	1	M29,M12	HG992239.1,HG992216.1
n245	Lysandra_coridon	fission	1	M4	HG992223.1
n245	Lysandra_coridon	fission	1	M4	HG992223.1
n245	Lysandra_coridon	fission	1	M7	HG992219.1
n245	Lysandra_coridon	fission	1	M18,M30	HG992220.1,HG992236.1
n245	Lysandra_coridon	fission	1	M18	HG992220.1
n245	Lysandra_coridon	fission	1	M6	HG992218.1
n245	Lysandra_coridon	fission	1	M6	HG992218.1
n245	Lysandra_coridon	fission	5	M11,M23	HG992227.1,HG992228.1
n245	Lysandra_coridon	fission	1	M21	HG992225.1
n245	Lysandra_coridon	fission	1	M21	HG992225.1
n245	Lysandra_coridon	fission	3	M15	HG992224.1
n245	Lysandra_coridon	fission	1	M10	HG992226.1
n245	Lysandra_coridon	fission	1	M10	HG992226.1
n245	Lysandra_coridon	fission	2	M22	HG992222.1
n245	Lysandra_coridon	fission	1	M14,M26	HG992229.1,HG992231.1
n245	Lysandra_coridon	fission	2	M28,M31	HG992235.1,HG992234.1
n245	Lysandra_coridon	fission	1	M27	HG992237.1
n245	Lysandra_coridon	fission	1	MZ,M16	HG992209.1,HG992221.1
n152	Melinaea_marsaeus_rileyi	fusion	1	M1,M21,M9,M4,M3,M11,M16, M6,M18,M10,M12,M8,M22,M17,M20,M5,M11,M14,M30	HG992212.1,HG992225.1,HG992215.1,HG992223.1,HG992214.1,HG992227.1,HG992221.1, HG992218.1,HG992220.1,HG992226.1,HG992216.1,HG992213.1,HG992222.1,HG992211.1,HG992217.1,HG992227.1,HG992229.1,HG992236.1
n152	Melinaea_marsaeus_rileyi	fusion	1	M16,M10,M17,M20,M14,M2,M1,M6,M13,M18, M22,M16,M21	HG992221.1,HG992226.1,HG992211.1,HG992229.1,HG992210.1,HG992212.1,HG992218.1,HG992230.1,HG992220.1, HG992222.1,HG992221.1,HG992225.1
n152	Melinaea_marsaeus_rileyi	fusion	1	M1,M26,M23,M22, M7,M24	HG992212.1,HG992231.1,HG992228.1,HG992222.1, HG992219.1,HG992232.1
n152	Melinaea_marsaeus_rileyi	fusion	1	M12,M17,M20,M15,M11,M8,M4, M26,M5	HG992216.1,HG992211.1,HG992224.1,HG992227.1,HG992213.1,HG992223.1, HG992231.1,HG992217.1
n152	Melinaea_marsaeus_rileyi	fusion	1	M12,M27,M17,M20, M1,M21,M6,M9,M18,M10,M12,M8,M4,M22,M3,M11,M16,M17,M20,M5,M14,M30	HG992216.1,HG992237.1,HG992211.1, HG992212.1,HG992225.1,HG992218.1,HG992215.1,HG992220.1,HG992226.1,HG992216.1,HG992213.1,HG992223.1,HG992222.1,HG992214.1,HG992227.1,HG992221.1,HG992211.1,HG992217.1,HG992229.1,HG992236.1
n152	Melinaea_marsaeus_rileyi	fusion	1	M15, M16,M10,M17,M20,M14,M2,M1,M22,M6,M13,M18,M21	HG992224.1, HG992221.1,HG992226.1,HG992211.1,HG992229.1,HG992210.1,HG992212.1,HG992222.1,HG992218.1,HG992230.1,HG992220.1,HG992225.1
n152	Melinaea_marsaeus_rileyi	fission	2	M1,M21,M6,M9,M18,M27,M12,M11,M16,M8,M10,M3,M14,M4,M30,M17,M20,M22,M5	HG992212.1,HG992225.1,HG992218.1,HG992215.1,HG992220.1,HG992237.1,HG992216.1,HG992227.1,HG992221.1,HG992213.1,HG992226.1,HG992214.1,HG992229.1,HG992223.1,HG992236.1,HG992211.1,HG992222.1,HG992217.1
n152	Melinaea_marsaeus_rileyi	fission	1	M16,M10,M17,M20,M15,M14,M2,M1,M22,M6,M13,M18,M21	HG992221.1,HG992226.1,HG992211.1,HG992224.1,HG992229.1,HG992210.1,HG992212.1,HG992222.1,HG992218.1,HG992230.1,HG992220.1,HG992225.1
n152	Melinaea_menophilus	fusion	1	M1,M26,M23,M22, M13,M8,M21,M5,M16,M9,M2,M7	HG992212.1,HG992231.1,HG992228.1,HG992222.1, HG992230.1,HG992213.1,HG992225.1,HG992217.1,HG992221.1,HG992215.1,HG992210.1,HG992219.1
n152	Melinaea_menophilus	fusion	1	M24,M9,M5,M30,M22,M31, M12,M27,M17,M20	HG992232.1,HG992215.1,HG992217.1,HG992236.1,HG992222.1,HG992234.1, HG992216.1,HG992237.1,HG992211.1
n152	Melinaea_menophilus	fusion	1	M6,M2,M26,M3,M29,M21,M19,M23,M11,M15,M17,M20,M28, M26,M5	HG992218.1,HG992210.1,HG992231.1,HG992214.1,HG992239.1,HG992225.1,HG992233.1,HG992228.1,HG992227.1,HG992224.1,HG992211.1,HG992235.1, HG992231.1,HG992217.1
n152	Melinaea_menophilus	fusion	1	M27,M10,M25,M4,M3,M14, M7,M24	HG992237.1,HG992226.1,HG992238.1,HG992223.1,HG992214.1,HG992229.1, HG992219.1,HG992232.1
n152	Melinaea_menophilus	fusion	1	M22,M16,M21, M6,M2,M26,M3,M5,M29,M21,M19,M23,M11,M15,M17,M20,M28	HG992222.1,HG992221.1,HG992225.1, HG992218.1,HG992210.1,HG992231.1,HG992214.1,HG992217.1,HG992239.1,HG992225.1,HG992233.1,HG992228.1,HG992227.1,HG992224.1,HG992211.1,HG992235.1
n152	Melinaea_menophilus	fusion	1	M7, M15	HG992219.1, HG992224.1
n152	Melinaea_menophilus	fusion	1	M13,M1,M8,M26,M21,M23,M5,M22,M16,M9,M2,M7, M12,M27,M5,M31,M24,M22,M9,M17,M20,M30	HG992230.1,HG992212.1,HG992213.1,HG992231.1,HG992225.1,HG992228.1,HG992217.1,HG992222.1,HG992221.1,HG992215.1,HG992210.1,HG992219.1, HG992216.1,HG992237.1,HG992217.1,HG992234.1,HG992232.1,HG992222.1,HG992215.1,HG992211.1,HG992236.1
n152	Melinaea_menophilus	fission	2	M16,M10,M17,M20,M14,M2,M1,M6,M13,M18	HG992221.1,HG992226.1,HG992211.1,HG992229.1,HG992210.1,HG992212.1,HG992218.1,HG992230.1,HG992220.1
n152	Melinaea_menophilus	fission	1	M6,M18,M10,M12,M8,M22,M17,M20,M5,M11,M14,M30	HG992218.1,HG992220.1,HG992226.1,HG992216.1,HG992213.1,HG992222.1,HG992211.1,HG992217.1,HG992227.1,HG992229.1,HG992236.1
n152	Melinaea_menophilus	fission	1	M24,M27,M25,M4,M7,M14,M3,M10	HG992232.1,HG992237.1,HG992238.1,HG992223.1,HG992219.1,HG992229.1,HG992214.1,HG992226.1
n152	Melinaea_menophilus	fission	3	M6,M2,M26,M22,M3,M5,M29,M21,M19,M23,M11,M15,M17,M20,M28,M16	HG992218.1,HG992210.1,HG992231.1,HG992222.1,HG992214.1,HG992217.1,HG992239.1,HG992225.1,HG992233.1,HG992228.1,HG992227.1,HG992224.1,HG992211.1,HG992235.1,HG992221.1
n152	Melinaea_menophilus	fission	4	M12,M13,M1,M8,M26,M21,M23,M5,M22,M27,M16,M31,M24,M9,M2,M7,M17,M20,M30	HG992216.1,HG992230.1,HG992212.1,HG992213.1,HG992231.1,HG992225.1,HG992228.1,HG992217.1,HG992222.1,HG992237.1,HG992221.1,HG992234.1,HG992232.1,HG992215.1,HG992210.1,HG992219.1,HG992211.1,HG992236.1
n130	Danaus_plexippus_plexippus	fusion	1	M14, MZ	HG992229.1, HG992209.1
n130	n152	fusion	1	M1, M2	HG992212.1, HG992210.1
n130	n152	fusion	1	M24, M9	HG992232.1, HG992215.1
n130	n152	fusion	1	M17,M20, M3	HG992211.1, HG992214.1
n130	n152	fusion	1	M16, M8	HG992221.1, HG992213.1
n130	n152	fusion	1	M5, M12	HG992217.1, HG992216.1
n130	n152	fusion	1	M4, M18	HG992223.1, HG992220.1
n130	n152	fusion	1	M7, M21	HG992219.1, HG992225.1
n130	n152	fusion	1	M6, M11	HG992218.1, HG992227.1
n130	n152	fusion	1	M30, M10	HG992236.1, HG992226.1
n130	n152	fusion	1	M15, M23	HG992224.1, HG992228.1
n130	n152	fusion	1	M22, M14	HG992222.1, HG992229.1
n130	n152	fusion	1	M13, M1,M2	HG992230.1, HG992212.1,HG992210.1
n130	n152	fusion	1	M19, M28	HG992233.1, HG992235.1
n130	n152	fusion	1	M26, M29	HG992231.1, HG992239.1
n130	n152	fusion	1	M27, M25	HG992237.1, HG992238.1
n130	n152	fusion	1	MZ, M21,M7	HG992209.1, HG992225.1,HG992219.1
n130	n152	fusion	1	M31, M24,M9	HG992234.1, HG992232.1,HG992215.1
n130	n152	fusion	1	M17,M20,M3, M16,M8	HG992211.1,HG992214.1, HG992221.1,HG992213.1
n130	n152	fusion	1	M12,M5, M18,M4	HG992216.1,HG992217.1, HG992220.1,HG992223.1
n130	n152	fusion	1	M6,M11, M10,M30	HG992218.1,HG992227.1, HG992226.1,HG992236.1
n130	n152	fusion	1	M15,M23, M22,M14	HG992224.1,HG992228.1, HG992222.1,HG992229.1
n130	n152	fusion	1	M13,M1,M2, M19,M28	HG992230.1,HG992212.1,HG992210.1, HG992233.1,HG992235.1
n130	n152	fusion	1	M26,M29, MZ,M21,M7	HG992231.1,HG992239.1, HG992209.1,HG992225.1,HG992219.1
n130	n152	fusion	1	M27,M25, M16,M17,M20,M8,M3	HG992237.1,HG992238.1, HG992221.1,HG992211.1,HG992213.1,HG992214.1
n130	n152	fusion	1	M24,M9,M31, M12,M5,M18,M4	HG992232.1,HG992215.1,HG992234.1, HG992216.1,HG992217.1,HG992220.1,HG992223.1
n130	n152	fusion	1	M6,M10,M11,M30, M15,M14,M23,M22	HG992218.1,HG992226.1,HG992227.1,HG992236.1, HG992224.1,HG992229.1,HG992228.1,HG992222.1
n130	n152	fusion	1	M13,M1,M2,M19,M28, MZ,M26,M21,M7,M29	HG992230.1,HG992212.1,HG992210.1,HG992233.1,HG992235.1, HG992209.1,HG992231.1,HG992225.1,HG992219.1,HG992239.1
n130	n152	fusion	1	M16,M27,M17,M20,M8,M25,M3, M12,M24,M9,M5,M18,M4,M31	HG992221.1,HG992237.1,HG992211.1,HG992213.1,HG992238.1,HG992214.1, HG992216.1,HG992232.1,HG992215.1,HG992217.1,HG992220.1,HG992223.1,HG992234.1
n130	n152	fusion	1	M6,M10,M11,M15,M23,M14,M22,M30, MZ,M2,M21,M26,M7,M1,M29,M13,M19,M28	HG992218.1,HG992226.1,HG992227.1,HG992224.1,HG992228.1,HG992229.1,HG992222.1,HG992236.1, HG992209.1,HG992210.1,HG992225.1,HG992231.1,HG992219.1,HG992212.1,HG992239.1,HG992230.1,HG992233.1,HG992235.1
n130	n152	fusion	1	M16,M8,M17,M20,M5,M9,M18,M27,M4,M12,M25,M24,M3,M31, M6,MZ,M2,M21,M7,M26,M1,M22,M11,M15,M29,M14,M13,M10,M19,M23,M28,M30	HG992221.1,HG992213.1,HG992211.1,HG992217.1,HG992215.1,HG992220.1,HG992237.1,HG992223.1,HG992216.1,HG992238.1,HG992232.1,HG992214.1,HG992234.1, HG992218.1,HG992209.1,HG992210.1,HG992225.1,HG992219.1,HG992231.1,HG992212.1,HG992222.1,HG992227.1,HG992224.1,HG992239.1,HG992229.1,HG992230.1,HG992226.1,HG992233.1,HG992228.1,HG992235.1,HG992236.1
n130	n152	fission	16	MZ,M2,M8,M6,M5,M9,M22,M18,M25,M11,M14,M12,M10,M26,M21,M24,M3,M4,M19,M1,M17,M20,M15,M7,M13,M28,M27,M16,M29,M23,M30,M31	HG992209.1,HG992210.1,HG992213.1,HG992218.1,HG992217.1,HG992215.1,HG992222.1,HG992220.1,HG992238.1,HG992227.1,HG992229.1,HG992216.1,HG992226.1,HG992231.1,HG992225.1,HG992232.1,HG992214.1,HG992223.1,HG992233.1,HG992212.1,HG992211.1,HG992224.1,HG992219.1,HG992230.1,HG992235.1,HG992237.1,HG992221.1,HG992239.1,HG992228.1,HG992236.1,HG992234.1
n298	Operophtera_brumata	fusion	1	M24, M2	HG992232.1, HG992210.1
n298	Operophtera_brumata	fusion	1	M17,M20, M11	HG992211.1, HG992227.1
n298	Operophtera_brumata	fusion	1	M16, M12	HG992221.1, HG992216.1
n298	Operophtera_brumata	fusion	1	M5, M22	HG992217.1, HG992222.1
n298	Operophtera_brumata	fusion	1	M4, M7	HG992223.1, HG992219.1
n298	Operophtera_brumata	fusion	1	M18, M10	HG992220.1, HG992226.1
n298	Operophtera_brumata	fusion	1	M6, M21	HG992218.1, HG992225.1
n298	Operophtera_brumata	fusion	1	M30, M21	HG992236.1, HG992225.1
n298	Operophtera_brumata	fusion	1	M15, M26	HG992224.1, HG992231.1
n298	Operophtera_brumata	fusion	1	M13, M3	HG992230.1, HG992214.1
n298	Operophtera_brumata	fusion	1	M14, M23	HG992229.1, HG992228.1
n298	Operophtera_brumata	fusion	1	M31, M27	HG992234.1, HG992237.1
n298	Operophtera_brumata	fusion	1	M19, M16,M12	HG992233.1, HG992221.1,HG992216.1
n298	Operophtera_brumata	fusion	1	M29, M28	HG992239.1, HG992235.1
n298	Operophtera_brumata	fusion	1	MZ, M22,M5	HG992209.1, HG992222.1,HG992217.1
n298	Operophtera_brumata	fusion	1	M25, M7,M4	HG992238.1, HG992219.1,HG992223.1
n298	Operophtera_brumata	fusion	1	M28, M21,M30	HG992235.1, HG992225.1,HG992236.1
n298	Operophtera_brumata	fusion	1	M25, M17,M20,M11	HG992238.1, HG992211.1,HG992227.1
n298	Operophtera_brumata	fusion	1	M2,M24, M13,M3	HG992210.1,HG992232.1, HG992230.1,HG992214.1
n298	Operophtera_brumata	fusion	1	M10,M18, M26,M15	HG992226.1,HG992220.1, HG992231.1,HG992224.1
n298	Operophtera_brumata	fusion	1	M6,M21, M14,M23	HG992218.1,HG992225.1, HG992229.1,HG992228.1
n298	Operophtera_brumata	fusion	1	M27,M31, M12,M16,M19	HG992237.1,HG992234.1, HG992216.1,HG992221.1,HG992233.1
n298	Operophtera_brumata	fusion	1	M29,M28, MZ,M22,M5	HG992239.1,HG992235.1, HG992209.1,HG992222.1,HG992217.1
n298	Operophtera_brumata	fusion	1	M7,M4,M25, M21,M30,M28	HG992219.1,HG992223.1,HG992238.1, HG992225.1,HG992236.1,HG992235.1
n298	Operophtera_brumata	fusion	1	M25,M17,M20,M11, M6,M21,M23,M14	HG992238.1,HG992211.1,HG992227.1, HG992218.1,HG992225.1,HG992228.1,HG992229.1
n298	Operophtera_brumata	fusion	1	M13,M2,M24,M3, M10,M26,M15,M18	HG992230.1,HG992210.1,HG992232.1,HG992214.1, HG992226.1,HG992231.1,HG992224.1,HG992220.1
n298	Operophtera_brumata	fusion	1	M16,M12,M27,M31,M19, MZ,M22,M5,M29,M28	HG992221.1,HG992216.1,HG992237.1,HG992234.1,HG992233.1, HG992209.1,HG992222.1,HG992217.1,HG992239.1,HG992235.1
n298	Operophtera_brumata	fusion	1	M21,M7,M4,M25,M30,M28, M26,M18,M2,M13,M10,M15,M24,M3	HG992225.1,HG992219.1,HG992223.1,HG992238.1,HG992236.1,HG992235.1, HG992231.1,HG992220.1,HG992210.1,HG992230.1,HG992226.1,HG992224.1,HG992232.1,HG992214.1
n298	Operophtera_brumata	fusion	1	M6,M17,M20,M25,M11,M14,M23,M21, M12,MZ,M16,M22,M27,M5,M31,M19,M29,M28	HG992218.1,HG992211.1,HG992238.1,HG992227.1,HG992229.1,HG992228.1,HG992225.1, HG992216.1,HG992209.1,HG992221.1,HG992222.1,HG992237.1,HG992217.1,HG992234.1,HG992233.1,HG992239.1,HG992235.1
n298	Operophtera_brumata	fusion	1	M26,M21,M7,M18,M2,M4,M25,M13,M10,M15,M24,M3,M28,M30, M6,M16,MZ,M17,M20,M22,M27,M12,M5,M21,M11,M29,M14,M19,M23,M25,M28,M31	HG992231.1,HG992225.1,HG992219.1,HG992220.1,HG992210.1,HG992223.1,HG992238.1,HG992230.1,HG992226.1,HG992224.1,HG992232.1,HG992214.1,HG992235.1,HG992236.1, HG992218.1,HG992221.1,HG992209.1,HG992211.1,HG992222.1,HG992237.1,HG992216.1,HG992217.1,HG992225.1,HG992227.1,HG992239.1,HG992229.1,HG992233.1,HG992228.1,HG992238.1,HG992235.1,HG992234.1
n298	Operophtera_brumata	fission	11	M16,M6,MZ,M26,M21,M7,M17,M20,M22,M18,M27,M2,M4,M12,M5,M25,M11,M14,M29,M13,M10,M15,M19,M23,M24,M3,M28,M31,M30	HG992221.1,HG992218.1,HG992209.1,HG992231.1,HG992225.1,HG992219.1,HG992211.1,HG992222.1,HG992220.1,HG992237.1,HG992210.1,HG992223.1,HG992216.1,HG992217.1,HG992238.1,HG992227.1,HG992229.1,HG992239.1,HG992230.1,HG992226.1,HG992224.1,HG992233.1,HG992228.1,HG992232.1,HG992214.1,HG992235.1,HG992234.1,HG992236.1
n298	Philereme_vetulata	fusion	1	M12, M13	HG992216.1, HG992230.1
n298	Philereme_vetulata	fission	3	M1	HG992212.1
n298	Philereme_vetulata	fission	2	M24	HG992232.1
n298	Philereme_vetulata	fission	3	M2	HG992210.1
n298	Philereme_vetulata	fission	3	M17,M20	HG992211.1
n298	Philereme_vetulata	fission	2	M16	HG992221.1
n298	Philereme_vetulata	fission	1	M9	HG992215.1
n298	Philereme_vetulata	fission	3	M5	HG992217.1
n298	Philereme_vetulata	fission	1	M4	HG992223.1
n298	Philereme_vetulata	fission	1	M7	HG992219.1
n298	Philereme_vetulata	fission	1	M18	HG992220.1
n298	Philereme_vetulata	fission	2	M6	HG992218.1
n298	Philereme_vetulata	fission	3	M11	HG992227.1
n298	Philereme_vetulata	fission	1	M15	HG992224.1
n298	Philereme_vetulata	fission	2	M10	HG992226.1
n298	Philereme_vetulata	fission	2	M22	HG992222.1
n298	Philereme_vetulata	fission	1	M23	HG992228.1
n298	Philereme_vetulata	fission	1	M29	HG992239.1
n298	Philereme_vetulata	fission	3	M12,M13	HG992216.1,HG992230.1
n255	n298	fission	1	M28	HG992235.1
n255	n298	fission	1	M25	HG992238.1
n255	n298	fission	1	M21	HG992225.1
n148	Aporia_crataegi	fusion	1	M12,M1, M18,M17,M20	HG992216.1,HG992212.1, HG992220.1,HG992211.1
n148	Aporia_crataegi	fusion	1	M1,M18,M4, M2,M5	HG992212.1,HG992220.1,HG992223.1, HG992210.1,HG992217.1
n148	Aporia_crataegi	fusion	1	M24,M15, M6	HG992232.1,HG992224.1, HG992218.1
n148	Aporia_crataegi	fusion	1	M2,M10,M11, M8	HG992210.1,HG992226.1,HG992227.1, HG992213.1
n148	Aporia_crataegi	fusion	1	M17,M20,M9, M12	HG992211.1,HG992215.1, HG992216.1
n148	Aporia_crataegi	fusion	1	M17,M20,M23, M5,M27	HG992211.1,HG992228.1, HG992217.1,HG992237.1
n148	Aporia_crataegi	fusion	1	M9,M7, M24	HG992215.1,HG992219.1, HG992232.1
n148	Aporia_crataegi	fusion	1	M7,M26,M28,M25, M21,M10	HG992219.1,HG992231.1,HG992235.1,HG992238.1, HG992225.1,HG992226.1
n148	Aporia_crataegi	fusion	1	M15, M5	HG992224.1, HG992217.1
n148	Aporia_crataegi	fusion	1	M26,M11, M12,M17,M20,M9	HG992231.1,HG992227.1, HG992216.1,HG992211.1,HG992215.1
n148	Aporia_crataegi	fusion	1	M14,M10, M1,M18,M2,M4,M5	HG992229.1,HG992226.1, HG992212.1,HG992220.1,HG992210.1,HG992223.1,HG992217.1
n148	Aporia_crataegi	fusion	1	M22, M8	HG992222.1, HG992213.1
n148	Aporia_crataegi	fusion	1	M1, M21,M7,M25,M28,M10,M26	HG992212.1, HG992225.1,HG992219.1,HG992238.1,HG992235.1,HG992226.1,HG992231.1
n148	Aporia_crataegi	fusion	1	M17,M20, M21	HG992211.1, HG992225.1
n148	Aporia_crataegi	fusion	1	M3, M16	HG992214.1, HG992221.1
n148	Aporia_crataegi	fusion	1	M16, M12,M17,M20,M26,M9,M11	HG992221.1, HG992216.1,HG992211.1,HG992231.1,HG992215.1,HG992227.1
n148	Aporia_crataegi	fusion	1	M3, M17,M20,M5,M23,M27	HG992214.1, HG992211.1,HG992217.1,HG992228.1,HG992237.1
n148	Aporia_crataegi	fusion	1	M3, M1,M14,M18,M10,M2,M4,M5	HG992214.1, HG992212.1,HG992229.1,HG992220.1,HG992226.1,HG992210.1,HG992223.1,HG992217.1
n148	Aporia_crataegi	fusion	1	M8, M7	HG992213.1, HG992219.1
n148	Aporia_crataegi	fusion	1	M4, M15,M5	HG992223.1, HG992224.1,HG992217.1
n148	Aporia_crataegi	fusion	1	M7, M12,M16,M17,M20,M26,M9,M11	HG992219.1, HG992216.1,HG992221.1,HG992211.1,HG992231.1,HG992215.1,HG992227.1
n148	Aporia_crataegi	fusion	1	M18, M6,M24,M15	HG992220.1, HG992218.1,HG992232.1,HG992224.1
n148	Aporia_crataegi	fusion	1	M6, M13	HG992218.1, HG992230.1
n148	Aporia_crataegi	fusion	1	M11, M14	HG992227.1, HG992229.1
n148	Aporia_crataegi	fusion	1	M13, M8,M7	HG992230.1, HG992213.1,HG992219.1
n148	Aporia_crataegi	fusion	1	M31, M29	HG992234.1, HG992239.1
n148	Aporia_crataegi	fusion	1	M23, M22,M8	HG992228.1, HG992222.1,HG992213.1
n148	Aporia_crataegi	fusion	1	M23, M19	HG992228.1, HG992233.1
n148	Aporia_crataegi	fusion	1	M19, M3,M16	HG992233.1, HG992214.1,HG992221.1
n148	Aporia_crataegi	fusion	1	M27, M21,M17,M20	HG992237.1, HG992225.1,HG992211.1
n148	Aporia_crataegi	fusion	1	M12,M18,M1,M17,M20, M24,M9,M7	HG992216.1,HG992220.1,HG992212.1,HG992211.1, HG992232.1,HG992215.1,HG992219.1
n148	Aporia_crataegi	fusion	1	M8,M2,M10,M11, M19,M23	HG992213.1,HG992210.1,HG992226.1,HG992227.1, HG992233.1,HG992228.1
n148	Aporia_crataegi	fusion	1	M1,M21,M7,M25,M28,M10,M26, M12,M16,M17,M20,M26,M9,M7,M11	HG992212.1,HG992225.1,HG992219.1,HG992238.1,HG992235.1,HG992226.1,HG992231.1, HG992216.1,HG992221.1,HG992211.1,HG992231.1,HG992215.1,HG992219.1,HG992227.1
n148	Aporia_crataegi	fusion	1	M17,M20,M3,M5,M23,M27, M1,M14,M18,M10,M2,M4,M3,M5	HG992211.1,HG992214.1,HG992217.1,HG992228.1,HG992237.1, HG992212.1,HG992229.1,HG992220.1,HG992226.1,HG992210.1,HG992223.1,HG992214.1,HG992217.1
n148	Aporia_crataegi	fusion	1	M15,M5,M4, M6,M18,M15,M24	HG992224.1,HG992217.1,HG992223.1, HG992218.1,HG992220.1,HG992224.1,HG992232.1
n148	Aporia_crataegi	fusion	1	M13,M6, M12,M16,M1,M26,M21,M17,M20,M9,M7,M25,M28,M10,M11	HG992230.1,HG992218.1, HG992216.1,HG992221.1,HG992212.1,HG992231.1,HG992225.1,HG992211.1,HG992215.1,HG992219.1,HG992238.1,HG992235.1,HG992226.1,HG992227.1
n148	Aporia_crataegi	fusion	1	M11,M14, M6,M15,M5,M4,M24,M18	HG992227.1,HG992229.1, HG992218.1,HG992224.1,HG992217.1,HG992223.1,HG992232.1,HG992220.1
n148	Aporia_crataegi	fusion	1	M22,M8,M23, M12,M24,M1,M17,M20,M18,M9,M7	HG992222.1,HG992213.1,HG992228.1, HG992216.1,HG992232.1,HG992212.1,HG992211.1,HG992220.1,HG992215.1,HG992219.1
n148	Aporia_crataegi	fusion	1	M1,M17,M20,M14,M18,M10,M2,M3,M4,M5,M23,M27, M12,M6,M16,M1,M26,M13,M21,M17,M20,M9,M7,M25,M28,M10,M11	HG992212.1,HG992211.1,HG992229.1,HG992220.1,HG992226.1,HG992210.1,HG992214.1,HG992223.1,HG992217.1,HG992228.1,HG992237.1, HG992216.1,HG992218.1,HG992221.1,HG992212.1,HG992231.1,HG992230.1,HG992225.1,HG992211.1,HG992215.1,HG992219.1,HG992238.1,HG992235.1,HG992226.1,HG992227.1
n148	Aporia_crataegi	fission	1	M8,M2,M10,M19,M11,M23	HG992213.1,HG992210.1,HG992226.1,HG992233.1,HG992227.1,HG992228.1
n148	Aporia_crataegi	fission	2	M6,M11,M15,M5,M14,M4,M24,M18	HG992218.1,HG992227.1,HG992224.1,HG992217.1,HG992229.1,HG992223.1,HG992232.1,HG992220.1
n148	Aporia_crataegi	fission	2	M23,M12,M22,M24,M1,M17,M20,M8,M18,M9,M7	HG992228.1,HG992216.1,HG992222.1,HG992232.1,HG992212.1,HG992211.1,HG992213.1,HG992220.1,HG992215.1,HG992219.1
n148	Aporia_crataegi	fission	8	M6,M16,M1,M26,M21,M17,M20,M9,M18,M2,M4,M25,M14,M7,M12,M10,M3,M13,M5,M28,M23,M27,M11	HG992218.1,HG992221.1,HG992212.1,HG992231.1,HG992225.1,HG992211.1,HG992215.1,HG992220.1,HG992210.1,HG992223.1,HG992238.1,HG992229.1,HG992219.1,HG992216.1,HG992226.1,HG992214.1,HG992230.1,HG992217.1,HG992235.1,HG992228.1,HG992237.1,HG992227.1
n148	n172	fusion	1	M12,M1, M9,M7	HG992216.1,HG992212.1, HG992215.1,HG992219.1
n148	n172	fusion	1	M1,M18,M4, M17,M20,M9	HG992212.1,HG992220.1,HG992223.1, HG992211.1,HG992215.1
n148	n172	fusion	1	M24,M15, M12	HG992232.1,HG992224.1, HG992216.1
n148	n172	fusion	1	M2,M5, M19	HG992210.1,HG992217.1, HG992233.1
n148	n172	fusion	1	M18,M17,M20, M21	HG992220.1,HG992211.1, HG992225.1
n148	n172	fusion	1	M5,M27, M7,M26,M28,M25	HG992217.1,HG992237.1, HG992219.1,HG992231.1,HG992235.1,HG992238.1
n148	n172	fusion	1	M6, M1,M17,M20,M9,M18,M4	HG992218.1, HG992212.1,HG992211.1,HG992215.1,HG992220.1,HG992223.1
n148	n172	fusion	1	M26,M11, M3	HG992231.1,HG992227.1, HG992214.1
n148	n172	fusion	1	M21,M10, M4	HG992225.1,HG992226.1, HG992223.1
n148	n172	fusion	1	M14,M10, M16	HG992229.1,HG992226.1, HG992221.1
n148	n172	fusion	1	M22, M19	HG992222.1, HG992233.1
n148	n172	fusion	1	M1, M1,M6,M17,M20,M9,M18,M4	HG992212.1, HG992212.1,HG992218.1,HG992211.1,HG992215.1,HG992220.1,HG992223.1
n148	n172	fusion	1	M17,M20, M12,M24,M15	HG992211.1, HG992216.1,HG992232.1,HG992224.1
n148	n172	fusion	1	M17,M20, M12,M9,M1,M7	HG992211.1, HG992216.1,HG992215.1,HG992212.1,HG992219.1
n148	n172	fusion	1	M3, M7	HG992214.1, HG992219.1
n148	n172	fusion	1	M16, M5	HG992221.1, HG992217.1
n148	n172	fusion	1	M3, M11	HG992214.1, HG992227.1
n148	n172	fusion	1	M8, M7,M26,M5,M28,M25,M27	HG992213.1, HG992219.1,HG992231.1,HG992217.1,HG992235.1,HG992238.1,HG992237.1
n148	n172	fusion	1	M8, M31	HG992213.1, HG992234.1
n148	n172	fusion	1	M8, M7	HG992213.1, HG992219.1
n148	n172	fusion	1	MZ, M25	HG992209.1, HG992238.1
n148	n172	fusion	1	M18, M8,M7	HG992220.1, HG992213.1,HG992219.1
n148	n172	fusion	1	M6, M14	HG992218.1, HG992229.1
n148	n172	fusion	1	M13, M6,M14	HG992230.1, HG992218.1,HG992229.1
n148	n172	fusion	1	M13, M23	HG992230.1, HG992228.1
n148	n172	fusion	1	M23, M1,M6,M17,M20,M9,M18,M4	HG992228.1, HG992212.1,HG992218.1,HG992211.1,HG992215.1,HG992220.1,HG992223.1
n148	n172	fusion	1	M24, M3,M11	HG992232.1, HG992214.1,HG992227.1
n148	n172	fusion	1	M27, M16,M5	HG992237.1, HG992221.1,HG992217.1
n148	n172	fusion	1	M29, M8,M7,M5,M25,M28,M26,M27	HG992239.1, HG992213.1,HG992219.1,HG992217.1,HG992238.1,HG992235.1,HG992231.1,HG992237.1
n148	n172	fusion	1	M21,M17,M20,M18, M12,M17,M20,M9,M1,M7	HG992225.1,HG992211.1,HG992220.1, HG992216.1,HG992211.1,HG992215.1,HG992212.1,HG992219.1
n148	n172	fusion	1	M26,M3,M11, M12,M1,M17,M20,M21,M18,M9,M7	HG992231.1,HG992214.1,HG992227.1, HG992216.1,HG992212.1,HG992211.1,HG992225.1,HG992220.1,HG992215.1,HG992219.1
n148	n172	fusion	1	M21,M4,M10, M13,M23	HG992225.1,HG992223.1,HG992226.1, HG992230.1,HG992228.1
n148	n172	fusion	1	M3,M7, M1,M6,M17,M20,M9,M18,M4,M23	HG992214.1,HG992219.1, HG992212.1,HG992218.1,HG992211.1,HG992215.1,HG992220.1,HG992223.1,HG992228.1
n148	n172	fusion	1	M8,M29,M7,M5,M25,M28,M26,M27, M26,M12,M1,M3,M17,M20,M21,M18,M9,M7,M11	HG992213.1,HG992239.1,HG992219.1,HG992217.1,HG992238.1,HG992235.1,HG992231.1,HG992237.1, HG992231.1,HG992216.1,HG992212.1,HG992214.1,HG992211.1,HG992225.1,HG992220.1,HG992215.1,HG992219.1,HG992227.1
n148	n172	fusion	1	M13,M21,M23,M4,M10, M8,M26,M12,M29,M7,M1,M3,M17,M20,M25,M5,M21,M28,M18,M9,M11,M27	HG992230.1,HG992225.1,HG992228.1,HG992223.1,HG992226.1, HG992213.1,HG992231.1,HG992216.1,HG992239.1,HG992219.1,HG992212.1,HG992214.1,HG992211.1,HG992238.1,HG992217.1,HG992225.1,HG992235.1,HG992220.1,HG992215.1,HG992227.1,HG992237.1
n148	n172	fission	3	M1,M6,M17,M20,M9,M7,M18,M4,M3,M23	HG992212.1,HG992218.1,HG992211.1,HG992215.1,HG992219.1,HG992220.1,HG992223.1,HG992214.1,HG992228.1
n148	n172	fission	6	M26,M21,M1,M12,M8,M25,M29,M10,M23,M3,M13,M9,M17,M20,M5,M7,M28,M4,M18,M27,M11	HG992231.1,HG992225.1,HG992212.1,HG992216.1,HG992213.1,HG992238.1,HG992239.1,HG992226.1,HG992228.1,HG992214.1,HG992230.1,HG992215.1,HG992211.1,HG992217.1,HG992219.1,HG992235.1,HG992223.1,HG992220.1,HG992237.1,HG992227.1
n127	Anthocharis_cardamines	fusion	1	M6, M29	HG992218.1, HG992239.1
n127	n148	fusion	1	M1, M12	HG992212.1, HG992216.1
n127	n148	fusion	1	M24, M15	HG992232.1, HG992224.1
n127	n148	fusion	1	M2, M5	HG992210.1, HG992217.1
n127	n148	fusion	1	M17,M20, M9	HG992211.1, HG992215.1
n127	n148	fusion	1	M4, M18	HG992223.1, HG992220.1
n127	n148	fusion	1	M7, M26	HG992219.1, HG992231.1
n127	n148	fusion	1	M11, M10	HG992227.1, HG992226.1
n127	n148	fusion	1	M21, M10,M11	HG992225.1, HG992226.1,HG992227.1
n127	n148	fusion	1	M14, M10,M11,M21	HG992229.1, HG992226.1,HG992227.1,HG992225.1
n127	n148	fusion	1	M23, M17,M20,M9	HG992228.1, HG992211.1,HG992215.1
n127	n148	fusion	1	M27, M2,M5	HG992237.1, HG992210.1,HG992217.1
n127	n148	fusion	1	M25, M28	HG992238.1, HG992235.1
n127	n148	fusion	1	M12,M1, M18,M4	HG992216.1,HG992212.1, HG992220.1,HG992223.1
n127	n148	fusion	1	M7,M26, M10,M11,M21,M14	HG992219.1,HG992231.1, HG992226.1,HG992227.1,HG992225.1,HG992229.1
n127	n148	fusion	1	M17,M20,M9,M23, M12,M1,M18,M4	HG992211.1,HG992215.1,HG992228.1, HG992216.1,HG992212.1,HG992220.1,HG992223.1
n127	n148	fusion	1	M27,M2,M5, M10,M11,M26,M21,M14,M7	HG992237.1,HG992210.1,HG992217.1, HG992226.1,HG992227.1,HG992231.1,HG992225.1,HG992229.1,HG992219.1
n127	n148	fusion	1	M25,M28, M2,M26,M21,M7,M5,M27,M11,M14,M10	HG992238.1,HG992235.1, HG992210.1,HG992231.1,HG992225.1,HG992219.1,HG992217.1,HG992237.1,HG992227.1,HG992229.1,HG992226.1
n127	n148	fusion	1	M1,M17,M20,M9,M18,M4,M12,M23, M2,M26,M21,M7,M5,M27,M25,M11,M14,M10,M28	HG992212.1,HG992211.1,HG992215.1,HG992220.1,HG992223.1,HG992216.1,HG992228.1, HG992210.1,HG992231.1,HG992225.1,HG992219.1,HG992217.1,HG992237.1,HG992238.1,HG992227.1,HG992229.1,HG992226.1,HG992235.1
n127	n148	fission	2	M3	HG992214.1
n127	n148	fission	1	M16	HG992221.1
n127	n148	fission	2	M8	HG992213.1
n127	n148	fission	1	M6	HG992218.1
n127	n148	fission	1	M13	HG992230.1
n127	n148	fission	1	M19	HG992233.1
n127	n148	fission	2	M24,M15	HG992232.1,HG992224.1
n127	n148	fission	28	M2,M1,M26,M21,M7,M17,M20,M5,M9,M18,M27,M4,M12,M25,M11,M14,M10,M23,M28	HG992210.1,HG992212.1,HG992231.1,HG992225.1,HG992219.1,HG992211.1,HG992217.1,HG992215.1,HG992220.1,HG992237.1,HG992223.1,HG992216.1,HG992238.1,HG992227.1,HG992229.1,HG992226.1,HG992228.1,HG992235.1
n95	Leptidea_sinapis	fusion	1	M1, M24	HG992212.1, HG992232.1
n95	Leptidea_sinapis	fusion	1	M2, M3	HG992210.1, HG992214.1
n95	Leptidea_sinapis	fusion	1	M17,M20, M5	HG992211.1, HG992217.1
n95	Leptidea_sinapis	fusion	1	M16, M8	HG992221.1, HG992213.1
n95	Leptidea_sinapis	fusion	1	M9, M12	HG992215.1, HG992216.1
n95	Leptidea_sinapis	fusion	1	M4, M6	HG992223.1, HG992218.1
n95	Leptidea_sinapis	fusion	1	M7, M18	HG992219.1, HG992220.1
n95	Leptidea_sinapis	fusion	1	M11, M15	HG992227.1, HG992224.1
n95	Leptidea_sinapis	fusion	1	M21, M22	HG992225.1, HG992222.1
n95	Leptidea_sinapis	fusion	1	M10, M14	HG992226.1, HG992229.1
n95	Leptidea_sinapis	fusion	1	M13, M27	HG992230.1, HG992237.1
n95	Leptidea_sinapis	fusion	1	M23, M19	HG992228.1, HG992233.1
n95	Leptidea_sinapis	fusion	1	M28, M29	HG992235.1, HG992239.1
n95	Leptidea_sinapis	fusion	1	M26, M25	HG992231.1, HG992238.1
n95	Leptidea_sinapis	fusion	1	MZ, M7,M18	HG992209.1, HG992219.1,HG992220.1
n95	Leptidea_sinapis	fusion	1	M31, M13,M27	HG992234.1, HG992230.1,HG992237.1
n95	Leptidea_sinapis	fusion	1	M24,M1, M2,M3	HG992232.1,HG992212.1, HG992210.1,HG992214.1
n95	Leptidea_sinapis	fusion	1	M17,M20,M5, M6,M4	HG992211.1,HG992217.1, HG992218.1,HG992223.1
n95	Leptidea_sinapis	fusion	1	M16,M8, M12,M9	HG992221.1,HG992213.1, HG992216.1,HG992215.1
n95	Leptidea_sinapis	fusion	1	M11,M15, M21,M22	HG992227.1,HG992224.1, HG992225.1,HG992222.1
n95	Leptidea_sinapis	fusion	1	M10,M14, M19,M23	HG992226.1,HG992229.1, HG992233.1,HG992228.1
n95	Leptidea_sinapis	fusion	1	M29,M28, M24,M1,M2,M3	HG992239.1,HG992235.1, HG992232.1,HG992212.1,HG992210.1,HG992214.1
n95	Leptidea_sinapis	fusion	1	M26,M25, M6,M17,M20,M5,M4	HG992231.1,HG992238.1, HG992218.1,HG992211.1,HG992217.1,HG992223.1
n95	Leptidea_sinapis	fusion	1	MZ,M7,M18, M13,M27,M31	HG992209.1,HG992219.1,HG992220.1, HG992230.1,HG992237.1,HG992234.1
n95	Leptidea_sinapis	fusion	1	M16,M12,M8,M9, M11,M21,M15,M22	HG992221.1,HG992216.1,HG992213.1,HG992215.1, HG992227.1,HG992225.1,HG992224.1,HG992222.1
n95	Leptidea_sinapis	fusion	1	M10,M14,M23,M19, M24,M1,M2,M3,M29,M28	HG992226.1,HG992229.1,HG992228.1,HG992233.1, HG992232.1,HG992212.1,HG992210.1,HG992214.1,HG992239.1,HG992235.1
n95	Leptidea_sinapis	fusion	1	M6,M17,M20,M25,M26,M5,M4, M27,MZ,M13,M7,M18,M31	HG992218.1,HG992211.1,HG992238.1,HG992231.1,HG992217.1,HG992223.1, HG992237.1,HG992209.1,HG992230.1,HG992219.1,HG992220.1,HG992234.1
n95	Leptidea_sinapis	fusion	1	M16,M8,M9,M22,M12,M21,M11,M15, M1,M2,M29,M14,M10,M23,M19,M24,M3,M28	HG992221.1,HG992213.1,HG992215.1,HG992222.1,HG992216.1,HG992225.1,HG992227.1,HG992224.1, HG992212.1,HG992210.1,HG992239.1,HG992229.1,HG992226.1,HG992228.1,HG992233.1,HG992232.1,HG992214.1,HG992235.1
n95	Leptidea_sinapis	fusion	1	M6,MZ,M26,M17,M20,M5,M18,M27,M4,M25,M13,M7,M31, M16,M1,M8,M9,M22,M2,M12,M21,M11,M15,M14,M29,M10,M23,M24,M19,M3,M28	HG992218.1,HG992209.1,HG992231.1,HG992211.1,HG992217.1,HG992220.1,HG992237.1,HG992223.1,HG992238.1,HG992230.1,HG992219.1,HG992234.1, HG992221.1,HG992212.1,HG992213.1,HG992215.1,HG992222.1,HG992210.1,HG992216.1,HG992225.1,HG992227.1,HG992224.1,HG992229.1,HG992239.1,HG992226.1,HG992228.1,HG992232.1,HG992233.1,HG992214.1,HG992235.1
n95	Leptidea_sinapis	fission	46	MZ,M8,M6,M5,M9,M22,M18,M25,M11,M14,M12,M10,M26,M21,M2,M24,M3,M4,M19,M1,M17,M20,M15,M7,M13,M28,M27,M16,M29,M23,M31	HG992209.1,HG992213.1,HG992218.1,HG992217.1,HG992215.1,HG992222.1,HG992220.1,HG992238.1,HG992227.1,HG992229.1,HG992216.1,HG992226.1,HG992231.1,HG992225.1,HG992210.1,HG992232.1,HG992214.1,HG992223.1,HG992233.1,HG992212.1,HG992211.1,HG992224.1,HG992219.1,HG992230.1,HG992235.1,HG992237.1,HG992221.1,HG992239.1,HG992228.1,HG992234.1

## Sheet: Table S8 Species statistics
Supplementary Table 8	Genomic correlates of chromosome length across 193 species.	Genomic correlates of chromosome length across 193 lepidopteran species. For each species, the table lists the strength of correlation (Spearman’s rank) between coding density/ repeat density/ GC3/ synteny/ single-copy orthologues and proportional chromosome length. Spearman’s Rank correlation coefficients (R) and p-values were obtained by two-sided Spearman’s correlation test are indicated.
species	rep_corr	rep_pvalue	synteny_corr	synteny_pvalue	cds_corr	cds_pvalue	ortho_corr	ortho_pvalue	gc_corr	gc_pvalue	gc3_corr	gc3_pvalue
Abrostola_tripartita	-0.798443	1.27e-06	-0.822025	9.73e-07	0.341935	0.0649772	0.347275	0.0606991	0.787319	1.52e-06	-0.698331	2.93e-05
Acentria_ephemerella	-0.495884	0.00586382	-0.823804	9.55e-07	0.154206	0.415866	0.0696329	0.713813	0.669855	7.76e-05	-0.613793	0.00040778
Acleris_emargana	-0.493103	0.00718636	-0.741379	8.24e-06	0.444335	0.0165642	0.0216749	0.911551	0.655665	0.00016182	-0.553695	0.00215666
Acleris_sparsana	-0.611823	0.00054718	-0.846798	9.96e-07	0.533005	0.00332868	-0.0463054	0.811233	0.738424	9.22e-06	-0.495074	0.00693175
Acrobasis_suavella	-0.724138	1.59e-05	-0.652217	0.00017932	0.412315	0.027114	-0.144828	0.451852	0.658128	0.00015026	-0.74335	7.65e-06
Acronicta_aceris	-0.802002	1.21e-06	-0.876307	4.63e-07	0.525086	0.00288865	0.00867631	0.964404	0.792214	1.4e-06	-0.509677	0.00448768
Agonopterix_arenella	-0.599015	0.00075628	-0.755665	4.85e-06	0.361576	0.0546695	0.0182266	0.925741	0.497537	0.00662433	-0.4	0.0324238
Agonopterix_subpropinquella	-0.535726	0.00540997	-0.646496	0.00048636	0.517949	0.00744052	0.0940171	0.64667	0.657436	0.00036435	0.0523077	0.79949
Agriopis_aurantiaria	-0.727969	1.95e-05	-0.934866	3.09e-07	0.547893	0.00294945	-0.112206	0.568265	0.711549	3.56e-05	-0.444444	0.0186947
Agriopis_marginaria	-0.771673	5.25e-06	-0.956654	3.04e-07	0.521368	0.00590562	0.191697	0.336569	0.761905	7.58e-06	-0.556166	0.00302109
Agriphila_geniculea	-0.214286	0.281812	-0.685592	0.0001186	0.301587	0.126321	0.492063	0.00990221	0.683761	0.00012556	0.303419	0.123949
Agriphila_tristella	-0.314286	0.25352	-0.542857	0.0391586	0.357143	0.19162	0.157143	0.575554	0.832143	0.00015777	0.325	0.236982
Agrochola_circellaris	-0.34647	0.0714914	-0.741106	1.18e-05	0.429666	0.0234073	0.474001	0.0116082	0.454844	0.0158753	-0.151067	0.441193
Agrochola_macilenta	-0.48832	0.00676172	-0.767297	2.45e-06	0.410456	0.0250942	0.351279	0.0576396	0.655172	0.00012367	-0.0629588	0.740325
Agrotis_puta	-0.787319	1.52e-06	-0.866518	5.54e-07	0.386874	0.0355025	0.338821	0.0675806	0.685428	4.61e-05	-0.456285	0.0119854
Allophyes_oxyacanthae	-0.329032	0.0763006	-0.848721	7.22e-07	0.330367	0.0750623	-0.0491657	0.796034	0.7802	1.76e-06	-0.19733	0.294585
Amphipyra_berbera	-0.913237	1.65e-07	-0.878977	4.38e-07	0.416954	0.0218922	0.582647	0.0009049	0.688098	4.2e-05	-0.185762	0.324245
Amphipyra_tragopoginis	-0.790879	1.43e-06	-0.725918	1.05e-05	0.301001	0.10617	0.267631	0.152436	0.668521	8.1e-05	-0.109677	0.56253
Anthocharis_cardamines	-0.793103	2.15e-06	-0.916256	5.1e-07	0.554461	0.00257463	0.474001	0.0116082	0.753147	7.46e-06	-0.519431	0.00516726
Apamea_monoglypha	-0.757953	3.27e-06	-0.850946	7.01e-07	0.479422	0.00796633	0.221357	0.238738	0.559066	0.00157605	-0.27297	0.144185
Aphantopus_hyperantus	-0.907008	1.42e-06	-0.896068	1.58e-06	0.356581	0.074425	-0.0181197	0.930783	0.704615	9.01e-05	-0.476923	0.0146838
Aplocera_efformata	-0.791769	1.41e-06	-0.903448	2.34e-07	0.446496	0.0141412	-0.0776418	0.682433	0.715239	1.57e-05	-0.810011	1.1e-06
Aporophyla_lueneburgensis	-0.63871	0.00020286	-0.462069	0.0108473	0.422469	0.0208521	0.0447164	0.814234	0.377086	0.0407491	0.117686	0.534159
Apotomis_betuletana	-0.721538	7.33e-05	-0.64	0.00075368	0.789231	5.23e-06	-0.367692	0.071322	0.652308	0.00055547	-0.403077	0.0467393
Apotomis_turbidana	-0.742308	3.49e-05	-0.709231	0.00011009	0.731294	3.28e-05	-0.346923	0.0898458	0.52	0.00851322	-0.475385	0.0173386
Aricia_agestis	-0.560714	0.0322794	-0.45	0.094352	0.264286	0.340147	0.15	0.593383	0.625	0.0148597	0.0964286	0.733738
Aricia_artaxerxes	-0.439286	0.103199	-0.425	0.115906	0.203571	0.46575	0.153571	0.584439	0.510714	0.0542955	-0.1	0.72406
Atethmia_centrago	-0.278754	0.135621	-0.52703	0.0031586	0.380645	0.038773	0.222692	0.235862	0.486541	0.00698931	0.00823137	0.966276
Autographa_gamma	-0.209789	0.26466	-0.877197	4.55e-07	0.556396	0.00167419	0.420245	0.0215891	0.701001	2.66e-05	-0.369967	0.0449463
Autographa_pulchrina	-0.240044	0.2006	-0.787319	1.52e-06	0.477642	0.00822802	0.350389	0.0583086	0.734816	7.51e-06	-0.218687	0.244561
Bembecia_ichneumoniformis	-0.866073	5.58e-07	-0.954171	0	0.680534	5.44e-05	0.179088	0.342177	0.741046	5.95e-06	-0.751279	4.1e-06
Biston_betularia	-0.823359	9.59e-07	-0.983537	0	0.539933	0.00240543	0.119466	0.52795	0.792214	1.4e-06	-0.170634	0.365744
Blastobasis_adustella	-0.637931	0.00027082	-0.547783	0.00244779	0.316256	0.0949457	0.372906	0.0471193	0.569458	0.00152208	-0.66601	0.000118
Blastobasis_lacticolella	-0.747291	6.59e-06	-0.520197	0.00430107	0.336002	0.0747404	0.3867	0.0390833	0.521675	0.00417768	-0.595566	0.0008233
Boloria_selene	-0.518227	0.00447046	-0.727094	1.42e-05	0.357635	0.0575108	0.119212	0.536404	0.806897	1.42e-06	-0.12069	0.531327
Bombyx_mori	-0.89913	2.69e-06	-0.9	2.69e-06	0.313043	0.136365	NA	NA	NA	NA	NA	NA
Brachylomia_viminalis	-0.548387	0.00200126	-0.52525	0.00327702	0.386695	0.034779	0.107453	0.570533	0.49188	0.00632552	0.133259	0.481059
Calamotropha_paludella	-0.406897	0.0293546	-0.576847	0.00128539	0.224412	0.241865	-0.125616	0.514575	0.693103	4.87e-05	-0.588177	0.0009846
Campaea_margaritaria	-0.714794	1.6e-05	-0.945717	0	0.431813	0.0179813	0.0202447	0.915817	0.678309	5.87e-05	-0.534594	0.00269567
Caradrina_clavipalpis	-0.790434	1.44e-06	-0.884316	3.91e-07	0.543048	0.00224897	0.289433	0.12081	0.706785	2.15e-05	-0.369522	0.0452198
Carcina_quercana	-0.663547	0.00012735	-0.925123	2.16e-07	0.689655	5.47e-05	-0.037931	0.845091	0.683744	6.67e-05	-0.417241	0.0252012
Carposina_sasakii	-0.623137	0.00031598	-0.816685	1.03e-06	0.516351	0.00392846	0.228921	0.22275	0.756618	3.42e-06	0.364182	0.0486075
Carterocephalus_palaemon	-0.860289	6.13e-07	-0.968854	0	0.586652	0.00082027	0.0611791	0.747447	0.74238	5.66e-06	-0.793993	1.36e-06
Catocala_fraxini	-0.755284	3.57e-06	-0.873637	4.87e-07	0.607119	0.00048697	0.226251	0.228307	0.729113	4.88e-06	-0.283204	0.129295
Celastrina_argiolus	-0.535714	0.0422033	-0.814286	0.00033964	0.517857	0.0506035	0.553571	0.0349094	0.607143	0.0186903	-0.0214286	0.943802
Chloroclysta_siterata	0.212121	0.559908	-0.50303	0.143367	0.115152	0.758833	0.781818	0.0116513	0.672727	0.0393814	-0.793939	0.00984414
Chrysoteuchia_culmella	-0.628031	0.00027558	-0.536374	0.00259572	0.354394	0.0553459	0.151947	0.42118	0.650278	0.0001437	-0.0749722	0.692838
Clostera_curtula	-0.912088	8.88e-07	-0.942002	4.75e-07	0.396825	0.0413471	0.421856	0.0293662	0.654457	0.00029641	-0.79243	2.73e-06
Colias_croceus	-0.0229143	0.904641	-0.668521	8.1e-05	0.685428	4.61e-05	0.211123	0.261578	0.776196	1.93e-06	-0.0264739	0.889768
Cosmia_trapezina	-0.531034	0.00290562	-0.601335	0.00056622	0.501724	0.00473106	0.158621	0.40086	0.596885	0.00063467	-0.131479	0.486984
Craniophora_ligustri	-0.786429	1.55e-06	-0.931479	6e-08	0.49366	0.00611661	0.2	0.287996	0.759626	1.13e-06	-0.701446	2.62e-05
Cyaniris_semiargus	-0.435294	0.0936354	-0.305882	0.248661	0.294118	0.268072	0.191176	0.476928	0.332353	0.208367	0.279412	0.293643
Cydia_splendana	-0.687692	0.00021255	-0.616923	0.00129114	0.726923	6.09e-05	-0.0223077	0.916496	0.696923	0.00016157	-0.312308	0.128585
Danaus_plexippus_plexippus	-0.321675	0.0891883	-0.57734	0.00127081	0.365809	0.050994	0.0487685	0.801336	0.621182	0.00042822	-0.691626	5.12e-05
Deilephila_porcellus	-0.686838	0.00015751	-0.814701	2.17e-06	0.303984	0.131101	0.108376	0.596847	0.710085	7.52e-05	-0.276581	0.170919
Dendrolimus_kikuchii	-0.808913	2.01e-06	-0.898657	1.08e-06	0.399267	0.0400282	0.255189	0.198181	0.663614	0.00022896	-0.710623	5.21e-05
Dendrolimus_punctatus	-0.906951	6.2e-07	-0.898741	7.21e-07	0.467433	0.0129465	-0.091954	0.640491	0.715928	3.04e-05	-0.516694	0.005441
Diachrysia_chrysitis	-0.409566	0.025435	-0.942158	1.27e-08	0.532206	0.00246804	0.231591	0.217287	0.724138	1.13e-05	-0.393103	0.0324607
Diarsia_rubi	-0.486096	0.00704722	-0.662291	9.89e-05	0.410724	0.0241601	0.133704	0.479583	0.508788	0.00456719	-0.114572	0.545109
Dryas_iulia_moderata	-0.796218	1.31e-06	-0.754394	3.68e-06	0.52525	0.00327702	0.263626	0.158847	0.631258	0.00054941	-0.56485	0.00138045
Dryobotodes_eremita	-0.482536	0.00752543	-0.691213	3.77e-05	0.367297	0.0466074	0.320578	0.0845176	0.476307	0.00842907	-0.0175751	0.927009
Ecliptopera_silaceata	-0.333333	0.0897404	-0.918803	7.91e-07	0.314408	0.110409	0.239927	0.227076	0.62149	0.00070219	0.115385	0.565102
Ectropis_grisescens	-0.762403	2.83e-06	-0.757063	3.37e-06	0.577753	0.00101865	0.0656285	0.729683	0.659177	0.00010916	-0.330812	0.074653
Eilema_depressum	-0.885222	5.98e-07	-0.862069	8.44e-07	0.5311	0.00303273	-0.158128	0.410986	0.775369	2.57e-06	-0.738916	9.05e-06
Eilema_sororcula	-0.676847	8.37e-05	-0.627094	0.00036536	0.285222	0.133553	0.346305	0.0663371	0.468966	0.011012	-0.493596	0.00712197
Emmelina_monodactyla	0.140513	0.491895	-0.573333	0.00261043	0.558974	0.00347998	0.362051	0.0698519	0.714872	6.4e-05	-0.138461	0.4983
Endotricha_flammealis	-0.864739	5.71e-07	-0.871413	5.08e-07	0.559066	0.00157605	0.0932147	0.622942	0.694772	3.32e-05	-0.257397	0.169205
Ennomos_fuscantarius	-0.644494	0.00017103	-0.96307	0	0.363737	0.0488987	0.329477	0.075886	0.711235	1.83e-05	-0.189322	0.314927
Ennomos_quercinarius	-0.858954	6.25e-07	-0.887875	3.6e-07	0.408054	0.0251893	0.665851	8.83e-05	0.698776	2.88e-05	-0.068743	0.71733
Ephestia_elutella	-0.511012	0.00437066	-0.681869	5.2e-05	0.350834	0.0579733	0.514572	0.00407136	0.690323	3.89e-05	-0.186652	0.3219
Epinotia_nisella	-0.752308	2.37e-05	-0.628462	0.00099163	0.786923	5.73e-06	-0.309231	0.132546	0.728462	5.77e-05	-0.356154	0.0812059
Erannis_defoliaria	-0.634188	0.00066424	-0.896752	1.57e-06	0.348376	0.0817163	0.0550427	0.789168	0.677265	0.0002092	-0.348376	0.0817163
Erebia_ligea	-0.777778	5.84e-06	-0.716239	6.11e-05	0.392821	0.0480669	0.00102564	0.997335	0.684103	0.00017101	-0.517949	0.00744052
Erynnis_tages	-0.873637	4.87e-07	-0.705895	2.22e-05	0.567519	0.00129755	-0.303671	0.102992	0.624027	0.00030827	-0.884316	3.91e-07
Euclidia_mi	-0.792214	1.4e-06	-0.138598	0.463511	0.423359	0.0205632	-0.757953	3.27e-06	0.502558	0.00515846	-0.151947	0.42118
Eueides_isabella	-0.785984	1.56e-06	-0.721023	1.27e-05	0.519911	0.0036556	0.397108	0.0306204	0.649388	0.00014763	-0.662736	9.76e-05
Eulithis_prunata	0.0120416	0.952272	-0.916256	5.1e-07	0.325123	0.0917504	0.431308	0.0228396	0.621784	0.0005418	0.0667761	0.734979
Eupithecia_abbreviata	-0.38109	0.0385316	-0.907898	2.02e-07	0.523471	0.00339926	0.277419	0.137563	0.576418	0.00105176	-0.374861	0.0420251
Eupithecia_centaureata	-0.191571	0.327279	-0.718117	2.81e-05	0.550705	0.00239122	0.152709	0.436192	0.563218	0.00213922	0.0361248	0.855281
Euplexia_lucipara	-0.613348	0.00041268	-0.912792	1.68e-07	0.517686	0.00382415	0.111457	0.556165	0.631591	0.00024913	-0.190656	0.311476
Euproctis_similis	-0.683516	0.00894266	-0.217582	0.454149	-0.0813187	0.784861	-0.0065934	0.987913	0.0725275	0.808314	-0.687912	0.00838258
Eupsilia_transversa	-0.556396	0.00167419	-0.761068	2.96e-06	0.454505	0.0123552	0.083871	0.658383	0.652503	0.00013426	-0.010901	0.955045
Fabriciana_adippe	-0.454213	0.0182374	-0.528083	0.00521509	0.23199	0.24318	0.493284	0.00969901	0.680708	0.00013795	-0.358974	0.0666351
Furcula_furcula	-0.850575	1.26e-06	-0.515052	0.00561111	0.381878	0.04493	-0.0985222	0.616663	0.756979	6.45e-06	-0.347017	0.0710223
Glaucopsyche_alexis	-0.478571	0.0734662	-0.407143	0.133311	0.210714	0.449866	0.428571	0.11263	0.307143	0.264942	-0.0892857	0.753207
Grapholita_molesta	-0.916923	1.83e-06	-0.804615	3.07e-06	0.676154	0.00029511	NA	NA	NA	NA	NA	NA
Griposia_aprilina	-0.502113	0.0052031	-0.67653	6.23e-05	0.429636	0.0178142	0.304561	0.101949	0.506563	0.00477128	0.0171301	0.928876
Gymnoscelis_rufifasciata	-0.539488	0.00242853	-0.884761	3.87e-07	0.502113	0.0052031	0.0892102	0.638034	0.684983	4.68e-05	-0.685428	4.61e-05
Habrosyne_pyritoides	-0.684093	4.82e-05	-0.924805	9.48e-08	0.290387	0.119543	0.122136	0.518703	0.730812	8.74e-06	-0.584427	0.00086639
Hecatera_dysodea	-0.53059	0.00293284	-0.633815	0.00023376	0.286763	0.124394	0.331257	0.0742455	0.708565	2.02e-05	-0.323693	0.0814141
Hedya_salicella	-0.811688	7.55e-06	-0.728571	0.00026972	0.58961	0.00574282	0.380519	0.0896672	0.524675	0.0158881	-0.448052	0.043053
Heliconius_sara	-0.648485	0.0490426	NA	NA	-0.187879	0.607567	NA	NA	NA	NA	NA	NA
Helicoverpa_zea	-0.34683	0.0610468	-0.808676	1.12e-06	0.546446	0.00178295	NA	NA	NA	NA	NA	NA
Hemaris_fuciformis	-0.762051	1.09e-05	-0.861197	1.88e-06	0.395281	0.0456448	0.22188	0.274693	0.704615	9.01e-05	-0.798291	2.95e-06
Hesperia_comma	-0.617692	0.00126901	-0.0176923	0.934032	0.42	0.0376612	-0.334615	0.102436	0.656154	0.00050352	-0.479231	0.0163601
Hestina_assimilis	-0.857143	8.95e-07	-0.863054	8.34e-07	0.322454	0.0880094	0.037931	0.845091	0.712315	2.46e-05	-0.692611	4.95e-05
Hipparchia_semele	-0.889231	1.67e-06	-0.942564	8.21e-07	0.428791	0.0288368	-0.0495726	0.809844	0.662906	0.00031396	-0.68	0.00019313
Hydraecia_micacea	-0.715239	1.57e-05	-0.836708	8.34e-07	0.541268	0.00233725	0.0647386	0.733225	0.605784	0.00050434	-0.301446	0.105636
Hydriomena_furcata	0.0695652	0.746264	-0.898261	2.7e-06	0.369211	0.0758086	0.206957	0.330317	0.643478	0.00091275	-0.2	0.347124
Hylaea_fasciaria	-0.535929	0.00262041	-0.940378	1.99e-08	0.472303	0.00905752	-0.0714127	0.706797	0.718354	1.4e-05	-0.694772	3.32e-05
Hyles_euphorbiae	-0.491966	0.0115424	-0.563077	0.00320945	0.22188	0.274693	0.220513	0.277722	0.729231	3.86e-05	-0.0618803	0.763522
Hyles_vespertilio	-0.375727	0.0593758	-0.357265	0.073841	0.208205	0.305957	NA	NA	NA	NA	NA	NA
Hypena_proboscidalis	-0.595106	0.00066402	-0.916796	1.42e-07	0.631591	0.00024913	0.133704	0.479583	0.677419	6.04e-05	0.317019	0.0881759
Hypsopygia_costalis	-0.92881	7.34e-08	-0.918131	1.34e-07	0.38198	0.0380523	-0.136819	0.469322	0.682314	5.12e-05	-0.475417	0.00856542
Idaea_aversata	-0.333005	0.0780221	-0.954187	3.05e-08	0.480788	0.00896539	0.800985	1.53e-06	0.584729	0.00106886	0.0581281	0.764017
Inachis_io	-0.85139	6.97e-07	-0.8198	9.95e-07	0.417575	0.022502	0.502113	0.0052031	0.773081	2.09e-06	-0.654282	0.00012711
Iphiclides_podalirius	-0.772852	3.68e-06	-0.697865	5.74e-05	0.309797	0.108821	0.30104	0.119596	0.678708	0.00010737	-0.879037	9.63e-07
Laothoe_populi	-0.904348	2.67e-06	-0.88	2.64e-06	0.205217	0.334471	0.312174	0.137502	0.755652	3.12e-05	-0.515652	0.0108387
Lasiommata_megera	-0.917949	1.24e-06	-0.958974	5.64e-07	0.552137	0.00397416	0.21094	0.299531	0.580855	0.0022345	-0.830427	1.95e-06
Laspeyria_flexula	-0.760178	3.04e-06	-0.915462	1.51e-07	0.583537	0.00088546	0.108788	0.565725	0.793103	1.38e-06	-0.445161	0.014459
Leguminivora_glycinivorella	-0.698461	0.00015418	-0.858461	2.2e-06	0.710769	0.00010477	-0.190769	0.359357	0.760769	1.69e-05	0.379231	0.0623991
Limenitis_camilla	-0.886152	8.77e-07	-0.90093	6.94e-07	0.822499	7.88e-08	0.183908	0.347291	0.681445	9.85e-05	-0.563766	0.00211426
Lobophora_halterata	0.0433815	0.819714	-0.960845	0	0.377531	0.0404977	0.3802	0.0390157	0.740156	6.15e-06	0.0451613	0.81241
Luperina_testacea	-0.754394	3.68e-06	-0.898999	2.68e-07	0.545273	0.0021427	0.0927697	0.624611	0.687653	4.27e-05	-0.296107	0.11219
Lycaena_phlaeas	-0.838235	4.04e-05	-0.847059	1.02e-05	0.132353	0.624821	0.441176	0.0889154	0.585294	0.0193103	-0.511765	0.0450328
Lymantria_monacha	-0.655385	0.00051356	-0.814615	2.44e-06	0.280769	0.173522	0.120769	0.563783	0.704615	0.00012744	-0.418461	0.0384227
Macaria_notata	0.366957	0.0784942	-0.886087	2.69e-06	0.42618	0.0378381	0.397391	0.0554935	0.451304	0.0280126	0.383478	0.0652411
Mamestra_brassicae	-0.440712	0.0155622	-0.74327	5.48e-06	0.424694	0.0201362	0.354839	0.0550242	0.608009	0.00047569	-0.0304783	0.873081
Manduca_sexta	-0.686759	0.00041993	-0.731225	0.00011334	0.0825303	0.70813	0.384387	0.0710576	0.633399	0.00150431	-0.786561	1.26e-05
Maniola_jurtina	-0.855726	1.9e-06	-0.884444	1.72e-06	0.394872	0.0468341	0.0769231	0.708	0.794188	3.31e-06	-0.478974	0.0142176
Marasmarcha_lunaedactyla	-0.276355	0.146468	-0.526108	0.00382559	0.583077	0.00090162	0.0758621	0.694793	0.599015	0.00075628	-0.0044335	0.982684
Marasmia_exigua	-0.855395	6.59e-07	-0.875417	4.71e-07	0.468795	0.00897281	0.0989989	0.601409	0.724138	1.13e-05	-0.445161	0.014459
Meganola_albula	-0.681281	7.24e-05	-0.894581	5e-07	0.407645	0.0281622	NA	NA	NA	NA	NA	NA
Melanargia_galathea	-0.612745	0.010424	-0.284314	0.267804	0.338443	0.183926	0.455882	0.0677143	0.470588	0.0585275	-0.730392	0.00126283
Melitaea_cinxia	-0.760178	3.04e-06	-0.63515	0.00022495	NA	NA	0.361068	0.0506759	0.76805	7.24e-07	-0.668076	8.22e-05
Mellicta_athalia	-0.724138	1.13e-05	-0.471413	0.00920246	0.195553	0.300381	0.412681	0.0242589	0.715239	1.57e-05	-0.617353	0.00037036
Mesoligia_furuncula	-0.612903	0.00041764	-0.430923	0.0182396	0.295027	0.113483	0.225806	0.229242	0.402892	0.0281142	-0.290323	0.119633
Micropterix_aruncella	-0.900779	2.54e-07	-0.970634	0	0.757526	6.32e-06	0.549722	0.00194317	0.722358	1.2e-05	-0.204894	0.276167
Miltochrista_miniata	-0.629366	0.00026539	-0.446051	0.0142465	0.392214	0.0328817	-0.134149	0.47811	0.572859	0.0011447	-0.0723026	0.703298
Mimas_tiliae	-0.855726	1.9e-06	-0.897436	1.56e-06	0.287229	0.154812	0.13641	0.504746	0.755214	1.43e-05	-0.349744	0.0804643
Mythimna_albipuncta	-0.785095	1.59e-06	-0.690767	3.83e-05	0.365517	0.047742	0.430478	0.01837	0.657397	0.00011541	-0.512347	0.00425628
Mythimna_ferrago	-0.717464	1.45e-05	-0.621357	0.00033191	0.321468	0.0836217	0.496774	0.00576524	0.5604	0.00152889	-0.317464	0.087712
Mythimna_impura	-0.766407	2.51e-06	-0.772191	2.14e-06	0.329477	0.075886	0.406007	0.0268363	0.540378	0.00238251	-0.199555	0.289087
Mythimna_separata	-0.619577	0.00034854	-0.646274	0.00016217	0.37824	0.0393076	0.307675	0.098361	0.655617	0.00012197	0.0157953	0.934478
Noctua_fimbriata	-0.533704	0.00274689	-0.608009	0.00047569	0.450945	0.0131239	0.475417	0.00856542	0.438932	0.0160228	-0.110567	0.559343
Noctua_janthe	-0.725918	1.05e-05	-0.829144	9.04e-07	0.537503	0.00219048	0.299221	0.10833	0.616018	0.00038402	-0.0847608	0.654974
Noctua_pronuba	-0.765072	2.61e-06	-0.879866	4.3e-07	0.551786	0.00157243	0.232036	0.216386	0.608899	0.00046464	-0.268966	0.150342
Notocelia_uddmanniana	-0.782308	6.91e-06	-0.409231	0.0432557	0.764615	1.44e-05	-0.365385	0.07322	0.588462	0.00237825	-0.271539	0.18856
Notodonta_dromedarius	-0.689433	4.01e-05	-0.904338	2.28e-07	0.477642	0.00822802	0.373526	0.0428061	0.709455	1.95e-05	-0.502558	0.00515846
Notodonta_ziczac	-0.740601	6.05e-06	-0.881646	4.14e-07	0.400667	0.0290574	0.34594	0.061747	0.732147	8.31e-06	-0.460289	0.0111873
Nymphalis_polychloros	-0.624472	0.00030447	-0.647164	0.00015789	0.445161	0.014459	0.20089	0.285821	0.651613	0.00013797	-0.839822	8.05e-07
Nymphalis_urticae	-0.731257	8.59e-06	-0.715239	1.57e-05	0.622692	0.00031989	0.396218	0.0310218	0.660067	0.00010615	-0.599555	0.00059278
Ochlodes_sylvanus	-0.785299	4.42e-06	-0.944615	7.88e-07	0.469402	0.0165038	0.0536752	0.794325	0.68547	0.00016414	-0.582222	0.00217139
Ochropleura_plecta	-0.662291	9.89e-05	-0.803337	1.19e-06	0.48921	0.00665033	0.279199	0.134979	0.518576	0.00375594	-0.139933	0.459178
Omphaloscelis_lunosa	-0.471413	0.00920246	-0.710345	1.89e-05	0.375751	0.0415109	0.52881	0.00304391	0.539488	0.00242853	0.0144605	0.940084
Opisthograptis_luteolata	-0.712125	1.77e-05	-0.96218	0	0.391145	0.0325705	0.0344828	0.856448	0.709455	1.95e-05	-0.563515	0.0014236
Pammene_fasciana	-0.69	0.00019867	-0.630769	0.00093948	0.680769	0.00025929	-0.279231	0.175967	0.586923	0.00245439	-0.0692308	0.741763
Pandemis_cinnamomeana	-0.829557	1.16e-06	-0.950739	4.78e-08	0.335961	0.0752963	-0.0098522	0.960288	0.763547	3.69e-06	-0.727586	1.39e-05
Papilio_machaon	-0.183361	0.348749	-0.939792	2.62e-07	0.68537	5.71e-05	0.2578	0.184728	0.629995	0.00043747	0.565408	0.00204088
Parapoynx_stratiotata	-0.829776	1.43e-06	-0.914614	5.29e-07	0.288998	0.13569	0.567597	0.00194648	0.579091	0.00151026	-0.666119	0.00015817
Pararge_aegeria	-0.890435	2.7e-06	-0.896522	2.7e-06	0.288696	0.170857	0.183478	0.389063	0.602609	0.00223892	-0.776522	1.31e-05
Peribatodes_rhomboidaria	-0.609789	0.00045381	-0.909232	1.92e-07	0.498999	0.00552498	0.321468	0.0836217	0.664961	9.09e-05	-0.185762	0.324245
Phalera_bucephala	-0.881773	6.35e-07	-0.622167	0.00041713	0.627586	0.0003605	-0.317241	0.0938782	0.608374	0.00059777	-0.276355	0.146468
Pheosia_gnoma	-0.717019	1.47e-05	-0.96663	0	0.566693	0.00109485	0.271635	0.146216	0.734816	7.51e-06	-0.521246	0.00355758
Pheosia_tremula	-0.772191	2.14e-06	-0.950612	0	0.536374	0.00259572	0.362403	0.0497809	0.769967	2.27e-06	-0.536374	0.00259572
Philereme_vetulata	-0.854545	0.00350474	-0.612121	0.0664691	0.333333	0.348846	-0.0060606	1	0.369697	0.295604	-0.115152	0.758833
Phlogophora_meticulosa	-0.752614	3.92e-06	-0.878532	4.42e-07	0.374861	0.0420251	0.16574	0.379822	0.665406	8.96e-05	-0.153281	0.41707
Phragmatobia_fuliginosa	-0.782051	3.67e-06	-0.665446	0.00021721	0.412088	0.0336496	0.456044	0.0177307	0.677045	0.00015421	-0.614164	0.00083972
Plebejus_argus	-0.289286	0.294889	-0.603571	0.0195408	0.382143	0.160652	0.353571	0.196349	0.510714	0.0542955	0.0607143	0.832426
Plutella_xylostella	-0.0162403	0.93261	-0.89188	3.26e-07	0.414284	0.0228418	0.143938	0.446312	0.674305	6.7e-05	0.543048	0.00224897
Polyommatus_icarus	-0.296429	0.282672	-0.239286	0.389234	0.403571	0.137001	0.171429	0.540611	0.5	0.0602091	0.0535714	0.852509
Protodeltote_pygarga	-0.81624	1.03e-06	-0.955951	0	0.659622	0.00010765	0.0206897	0.913953	0.7802	1.76e-06	-0.279199	0.134979
Ptilodon_capucinus	-0.749054	4.44e-06	-0.967964	0	0.490545	0.00648618	0.118576	0.53105	0.721913	1.22e-05	-0.0438265	0.817886
Pyrgus_malvae	-0.914572	1.56e-07	-0.577308	0.00102958	0.341491	0.0653442	-0.146162	0.43925	0.612903	0.00041764	-0.70545	2.26e-05
Schrankia_costaestrigalis	-0.813126	1.07e-06	-0.792659	1.39e-06	0.490822	0.00588808	0.196885	0.295692	0.750834	4.17e-06	-0.349499	0.0589839
Selenia_dentaria	-0.41434	0.02929	-0.708265	4e-05	0.183908	0.347291	0.329502	0.0872722	0.506294	0.00659717	-0.252874	0.193489
Sesia_apiformis	-0.727697	9.83e-06	-0.847386	7.34e-07	0.382425	0.0378146	-0.0714127	0.706797	0.745495	5.05e-06	0.121691	0.520239
Sesia_bembeciformis	-0.70723	2.12e-05	-0.884761	3.87e-07	0.369967	0.0449463	-0.110567	0.559343	0.729032	9.35e-06	0.0451613	0.81241
Spilarctia_lutea	-0.878977	4.38e-07	-0.911012	1.8e-07	0.484761	0.00722341	0.105673	0.576972	0.820245	9.9e-07	-0.533259	0.00277281
Spilosoma_lubricipeda	-0.747291	6.59e-06	-0.789655	1.84e-06	0.376847	0.0446987	0.0192118	0.921684	0.691133	5.2e-05	-0.584729	0.00106886
Spodoptera_exigua	-0.70901	1.98e-05	-0.879866	4.3e-07	0.510567	0.00440937	NA	NA	NA	NA	NA	NA
Spodoptera_frugiperda	-0.67297	7.01e-05	-0.665406	8.96e-05	0.372233	0.0428038	NA	NA	NA	NA	NA	NA
Spodoptera_litura	-0.814905	1.05e-06	-0.89277	3.18e-07	0.677717	3.88e-05	NA	NA	NA	NA	NA	NA
Stenoptilia_bipunctidactyla	-0.679803	7.6e-05	-0.779803	2.28e-06	0.393596	0.0355039	0.138916	0.470697	0.648356	0.00014265	0.201478	0.293261
Synanthedon_andrenaeformis	-0.630701	0.00025553	-0.907453	2.05e-07	0.785849	2.67e-07	-0.12614	0.504985	0.768632	2.35e-06	-0.624917	0.00030072
Synanthedon_myopaeformis	-0.583092	0.00089514	-0.96129	0	0.765517	2.58e-06	0.025139	0.895341	0.664961	9.09e-05	-0.591101	0.00073443
Synanthedon_vespiformis	-0.753059	3.86e-06	-0.965295	0	0.785095	1.59e-06	0.0135706	0.943822	0.648053	0.00015371	-0.753949	3.74e-06
Tholera_decimalis	-0.506563	0.00477128	-0.532369	0.00282529	0.404227	0.0275605	0.317464	0.087712	0.66941	7.87e-05	0.0291435	0.878638
Thyatira_batis	-0.422469	0.0208521	-0.9297	6.88e-08	0.277005	0.13836	0.407786	0.0261279	0.830033	8.96e-07	-0.528365	0.00307224
Thymelicus_sylvestris	-0.345385	0.0913515	-0.484615	0.0150674	0.350769	0.0861644	0.0215385	0.919416	0.572308	0.00328764	-0.45	0.0250822
Tinea_semifulvella	-0.767647	0.00079803	-0.964706	0	0.785294	0.00048912	-0.0764706	0.779743	0.711765	0.00273943	0.755882	0.0010695
Tinea_trinotella	-0.939409	1.14e-07	-0.949754	5.3e-08	0.502956	0.00598876	0.529064	0.00360532	0.313793	0.0976549	-0.545813	0.00255211
Vanessa_atalanta	-0.836708	8.34e-07	-0.929255	7.11e-08	0.472133	0.0084325	0.198665	0.291278	0.662736	9.76e-05	-0.663181	9.62e-05
Vanessa_cardui	-0.765072	2.61e-06	-0.713459	1.68e-05	0.354878	0.054315	0.246274	0.188893	0.622692	0.00031989	-0.726808	1.02e-05
Watsonalla_binaria	-0.819355	9.99e-07	-0.967074	0	0.498109	0.00562003	0.046941	0.805121	0.692992	3.54e-05	-0.184427	0.327784
Xestia_c-nigrum	-0.651613	0.00013797	-0.482091	0.00758711	0.366852	0.046889	NA	NA	NA	NA	NA	NA
Xestia_sexstrigata	-0.626251	0.00028971	-0.70901	1.98e-05	0.550167	0.00192414	0.225362	0.23018	0.580423	0.00095515	0.0812013	0.668651
Xestia_xanthographa	-0.349054	0.0593238	-0.27564	0.140185	0.194661	0.301269	0.261402	0.162492	0.319244	0.0858754	0.216018	0.25048
Xylocampa_areola	-0.829588	9e-07	-0.785095	1.59e-06	0.465235	0.00958104	0.0211346	0.91209	0.766852	2.48e-06	-0.207564	0.26985
Yponomeuta_sedellus	-0.85228	6.88e-07	-0.799333	1.26e-06	0.582202	0.00091476	0.442492	0.0151127	0.748165	4.58e-06	-0.756174	3.47e-06
Ypsolopha_scabrella	-0.637931	0.00027082	-0.759606	4.22e-06	0.508374	0.00540609	0.187192	0.329385	0.648768	0.00019846	-0.162069	0.399295
Ypsolopha_sequella	-0.37734	0.0444033	-0.700493	3.76e-05	0.472906	0.0102899	0.146798	0.445663	0.555665	0.00206653	0.186207	0.331974
Zeuzera_pyrina	-0.697886	2.97e-05	-0.659622	0.00010765	0.245384	0.190536	0.0651835	0.731453	0.742825	5.57e-06	-0.85228	6.88e-07
Zygaena_filipendulae	-0.426929	0.0243795	-0.490969	0.00867888	0.0062962	0.974633	0.34647	0.0714914	0.726327	2.08e-05	-0.861522	1.16e-06

## Sheet: Table S9 Merian statistics
Supplementary Table 9	Mean feature density per Merian element across the dataset.	Mean feature density per Merian element across the dataset. The table specifies the mean feature density and standard deviation for a set of features (scaled GC content, scaled GC3 content, scaled repeat density, scaled coding density, synteny, and proportion of single-copy, conserved orthologues relative to multi-copy and singleton genes) per Merian element. Only chromosomes corresponding to int…
Merian_element	average_prop_length_per_Merian	avg_scaled_repeat_density	sd_scaled_repeat_density	avg_scaled_gc	sd_scaled_gc	avg_scaled_gc3	sd_scaled_gc3	avg_scaled_cds_density	sd_scaled_cds_density	avg_synteny	sd_synteny	avg_prop_single_copy	sd_prop_single_copy
M1	3.9543	0.86031	0.0710644	0.999546	0.0063012	0.981406	0.0221757	1.25872	0.111473	93.0679	3.98945	42.5173	6.82808
M10	3.25941	0.980936	0.0397312	1.00086	0.00492192	1.01904	0.0187882	1.10099	0.0397743	90.7714	5.94004	31.5172	5.66401
M11	3.19658	0.958957	0.041082	1.00702	0.00522354	1.02674	0.0191758	1.11625	0.0561147	88.7303	3.97437	33.8506	5.87248
M12	3.722	0.918965	0.0636598	0.987859	0.00584331	0.976631	0.0165023	0.890302	0.0536092	89.8485	5.88104	32.6392	5.74714
M13	2.98183	0.970462	0.0416531	0.996275	0.0053395	0.998535	0.0167248	0.928555	0.0591735	93.7716	6.108	35.2739	6.8917
M14	3.01195	1.0452	0.0476376	1.00687	0.00435923	1.03163	0.0175242	1.15107	0.0602368	87.14	5.83663	31.0683	5.32402
M15	3.29042	0.936326	0.0443984	0.997284	0.00438558	1.016	0.014693	0.992203	0.0418176	94.7981	4.30435	39.2032	6.46918
M16	3.53444	0.913236	0.048987	0.989234	0.00568455	0.974045	0.0195386	0.851049	0.0432008	92.177	5.39088	34.5037	6.3013
M17.M20	4.00476	0.924569	0.0541801	0.999311	0.00535461	1.0059	0.0195104	1.28733	0.0882944	91.8244	3.23013	35.9203	5.59834
M18	3.60738	0.896362	0.0475267	0.986567	0.00478108	1.0051	0.0165769	0.820364	0.0471547	94.3217	5.05997	30.9387	6.27142
M19	2.69664	1.12586	0.0755896	1.01417	0.00862653	1.03649	0.0257161	1.05299	0.0969373	88.5837	6.99891	28.4151	7.18073
M2	4.12061	0.885654	0.0686462	0.994307	0.00602792	0.991099	0.0176931	1.11151	0.0728196	90.8137	4.61974	37.8107	5.90706
M21	3.40938	0.940075	0.0494421	0.991509	0.00509589	0.969404	0.0180963	0.906519	0.0475476	93.9862	5.95838	34.2184	6.39644
M22	3.36736	0.964795	0.0512711	0.995069	0.00485553	1.00895	0.0181052	0.854159	0.0455633	88.4508	6.92509	32.0584	5.64379
M23	3.21915	1.02063	0.0508088	1.0037	0.00563184	1.03101	0.0332102	0.850898	0.112191	90.3047	5.94467	28.4256	10.2439
M24	2.63622	1.12549	0.0718919	1.00288	0.00910007	1.0181	0.0281178	0.82548	0.0536305	90.0934	6.94893	32.4513	5.84493
M25	1.87761	1.26865	0.159205	1.02244	0.013868	1.01965	0.0383818	1.05288	0.13933	78.8691	10.4286	24.2464	5.64232
M26	2.56649	1.17209	0.10646	1.00545	0.011388	0.969968	0.0285735	0.727551	0.0747986	87.6224	7.37716	24.8119	6.01723
M27	2.28564	1.17963	0.110002	1.00808	0.0121904	0.974891	0.0385964	0.748861	0.0706872	88.5744	10.917	27.0432	6.42642
M28	2.34422	1.02035	0.0675761	1.0079	0.00747459	1.07564	0.0382292	0.904363	0.0734091	90.2948	8.39611	22.5483	5.19353
M29	1.7547	1.4004	0.214313	1.03038	0.0178253	1.0213	0.0400034	0.935537	0.12002	54.0775	10.8674	22.9884	4.29788
M3	3.82652	0.85248	0.0677822	0.998939	0.00645031	0.991366	0.0196229	1.21163	0.101575	95.3417	3.88524	43.7329	6.64338
M30	1.91523	1.39326	0.204274	1.05361	0.0209025	1.04576	0.059876	1.26423	0.227213	60.14	11.2133	17.4605	5.55624
M31	1.79702	1.45176	0.220639	1.03733	0.022356	0.971993	0.0680177	1.21387	0.216862	49.6018	10.622	21.9205	5.61729
M4	3.44141	0.923763	0.05072	0.996466	0.00452919	0.978396	0.0188351	1.02488	0.0673491	93.8278	4.94076	42.4582	6.94997
M5	3.73978	0.938612	0.0649353	0.992389	0.00444339	0.976937	0.0188713	1.06914	0.0640332	87.6206	6.90121	37.9742	5.89216
M6	3.49988	0.951864	0.0459012	0.996292	0.00480926	1.01807	0.0145571	1.02463	0.0840461	93.8486	4.99873	37.8365	6.25503
M7	3.67893	0.966989	0.0481451	0.996642	0.00529564	1.00251	0.0142305	1.05867	0.0600491	91.5958	5.74443	33.9677	5.86224
M8	3.8778	0.916869	0.0675646	0.991081	0.00570985	0.964326	0.0192723	0.954126	0.0660274	90.9408	5.55566	36.8685	5.96026
M9	3.85742	0.901578	0.0583715	0.985774	0.00574201	0.96336	0.0206635	0.943897	0.0516573	93.472	4.93298	32.0279	6.36026
MZ	4.77091	0.967894	0.105766	0.989457	0.0104721	0.994929	0.0364731	0.983525	0.111977	79.2384	8.01452	25.9556	6.13005

## Sheet: Table S10 Chromosome statistics
Supplementary Table 10	Feature statistics for all 6,254 chromosomes in the dataset.	Feature statistics for all 6,254 chromosomes in the dataset. For each chromosome, the table includes the corresponding species name, assigned Merian elements, rearrangement status, GC,and GC3 values, synteny (%), coding density (%), repeat density (%), the proportion of single copy orthologues (%) chromosome length (bp) and genome size (bp). The table also includes the scaled GC, scaled GC3, scal…
species	superfamily	chr	assigned_merian	status	length	repeat_density	genome_repeat_density	cds_density	synteny	genome_synteny	gc	gc3_per	genome_gc3_per	num_single_copy_genes	num_multi_copy_genes	num_other_genes	genome_size	prop_length	prop_single_copy	total_orthologs	scaled_gc3	cds_density_scale_factor	prop_single_copy_scale_factor	gc_scale_factor	scaled_cds_density	scaled_ortholog_prop	scaled_gc	scaled_repeat_density
Abrostola_tripartita	Noctuoidea	HG996505.1	M11	ancestral	11909816	20.7062	22.7434	5.18096	89.6739	89.8622	0.374926	0.636758	0.59289	166	28	199	381057457	3.12546	42.2392	393	1.07399	5.092	40.3257	0.370124	1.01747	1.04745	1.01297	0.910425
Abrostola_tripartita	Noctuoidea	HG996486.1	MZ	ancestral	20963991	24.7608	22.7434	4.43609	82.684	89.8622	0.364439	0.558869	0.59289	160	50	319	381057457	5.50153	30.2457	529	0.942619	5.092	40.3257	0.370124	0.871188	0.750037	0.984639	1.0887
Abrostola_tripartita	Noctuoidea	HG996493.1	M8	ancestral	14469984	18.8679	22.7434	5.08553	92.4528	89.8622	0.365099	0.574769	0.59289	201	41	207	381057457	3.79732	44.7661	449	0.969437	5.092	40.3257	0.370124	0.99873	1.11011	0.986422	0.829598
Abrostola_tripartita	Noctuoidea	HG996500.1	M21	ancestral	12992795	19.4718	22.7434	4.68468	96.6887	89.8622	0.366743	0.552487	0.59289	163	67	152	381057457	3.40967	42.6702	382	0.931855	5.092	40.3257	0.370124	0.920008	1.05814	0.990863	0.856153
Abrostola_tripartita	Noctuoidea	HG996496.1	M16	ancestral	13836499	18.9913	22.7434	3.63567	94.186	89.8622	0.363514	0.574412	0.59289	152	32	155	381057457	3.63108	44.8378	339	0.968835	5.092	40.3257	0.370124	0.713997	1.11189	0.98214	0.835026
Abrostola_tripartita	Noctuoidea	HG996502.1	M15	ancestral	12516267	19.1199	22.7434	5.23838	96.2567	89.8622	0.368537	0.616164	0.59289	204	44	190	381057457	3.28461	46.5753	438	1.03926	5.092	40.3257	0.370124	1.02875	1.15498	0.995711	0.840681
Abrostola_tripartita	Noctuoidea	HG996491.1	M3	ancestral	14910009	16.7525	22.7434	6.25433	97.0588	89.8622	0.368289	0.583377	0.59289	285	32	235	381057457	3.9128	51.6304	552	0.983955	5.092	40.3257	0.370124	1.22827	1.28034	0.995042	0.736588
Abrostola_tripartita	Noctuoidea	HG996495.1	M7	ancestral	14043133	20.3708	22.7434	5.61769	92.2018	89.8622	0.366301	0.588382	0.59289	199	58	254	381057457	3.68531	38.9432	511	0.992398	5.092	40.3257	0.370124	1.10324	0.965718	0.98967	0.89568
Abrostola_tripartita	Noctuoidea	HG996507.1	M14	ancestral	11290875	24.4114	22.7434	5.83498	90	89.8622	0.373137	0.63213	0.59289	169	82	197	381057457	2.96304	37.7232	448	1.06618	5.092	40.3257	0.370124	1.14591	0.935464	1.00814	1.07334
Abrostola_tripartita	Noctuoidea	HG996504.1	M23	ancestral	12027251	23.84	22.7434	4.08498	93.578	89.8622	0.371509	0.605762	0.59289	115	40	153	381057457	3.15628	37.3377	308	1.02171	5.092	40.3257	0.370124	0.802235	0.925903	1.00374	1.04822
Abrostola_tripartita	Noctuoidea	HG996488.1	M1	ancestral	15594788	19.1876	22.7434	6.56025	92.9712	89.8622	0.368027	0.558502	0.59289	297	41	252	381057457	4.0925	50.339	590	0.942	5.092	40.3257	0.370124	1.28834	1.24831	0.994334	0.843655
Abrostola_tripartita	Noctuoidea	HG996511.1	M28	ancestral	8916110	22.0068	22.7434	4.84091	88.4615	89.8622	0.372294	0.667068	0.59289	53	34	102	381057457	2.33983	28.0423	189	1.12511	5.092	40.3257	0.370124	0.95069	0.695396	1.00586	0.967614
Abrostola_tripartita	Noctuoidea	HG996489.1	M17+M20	fusion	15219557	20.1864	22.7434	6.92932	92.0139	89.8622	0.37029	0.588014	0.59289	264	45	331	381057457	3.99403	41.25	640	0.991776	5.092	40.3257	0.370124	1.36083	1.02292	1.00045	0.887574
Abrostola_tripartita	Noctuoidea	HG996509.1	M19	ancestral	9935788	27.0875	22.7434	5.66811	93.2836	89.8622	0.377506	0.629926	0.59289	121	44	208	381057457	2.60743	32.4397	373	1.06247	5.092	40.3257	0.370124	1.11314	0.804442	1.01994	1.19101
Abrostola_tripartita	Noctuoidea	HG996494.1	M12	ancestral	14446605	19.1127	22.7434	4.59822	88.3978	89.8622	0.362789	0.561902	0.59289	158	42	194	381057457	3.79119	40.1015	394	0.947734	5.092	40.3257	0.370124	0.903029	0.994441	0.980182	0.840362
Abrostola_tripartita	Noctuoidea	HG996510.1	M26	ancestral	9426897	27.6738	22.7434	3.65315	91.8919	89.8622	0.372477	0.590662	0.59289	74	40	129	381057457	2.47388	30.4527	243	0.996242	5.092	40.3257	0.370124	0.71743	0.755168	1.00636	1.21679
Abrostola_tripartita	Noctuoidea	HG996506.1	M13	ancestral	11642237	22.4552	22.7434	4.80606	96.9512	89.8622	0.371415	0.578852	0.59289	151	44	167	381057457	3.05524	41.7127	362	0.976323	5.092	40.3257	0.370124	0.943846	1.0344	1.00349	0.987329
Abrostola_tripartita	Noctuoidea	HG996512.1	M27	ancestral	8516098	28.7936	22.7434	3.86268	96.7742	89.8622	0.374657	0.58114	0.59289	65	9	125	381057457	2.23486	32.6633	199	0.980182	5.092	40.3257	0.370124	0.758578	0.809988	1.01225	1.26602
Abrostola_tripartita	Noctuoidea	HG996492.1	M9	ancestral	14736686	18.2937	22.7434	4.86156	96.3918	89.8622	0.36274	0.550109	0.59289	187	86	202	381057457	3.86731	39.3684	475	0.927843	5.092	40.3257	0.370124	0.954745	0.976262	0.980049	0.804354
Abrostola_tripartita	Noctuoidea	HG996501.1	M22	ancestral	12516496	19.39	22.7434	4.48714	92.5373	89.8622	0.365029	0.588869	0.59289	132	39	158	381057457	3.28467	40.1216	329	0.993218	5.092	40.3257	0.370124	0.881214	0.994939	0.986232	0.852556
Abrostola_tripartita	Noctuoidea	HG996515.1	M29	ancestral	6575396	43.067	22.7434	4.77959	58.6957	89.8622	0.394736	0.632692	0.59289	52	21	104	381057457	1.72557	29.3785	177	1.06713	5.092	40.3257	0.370124	0.938647	0.728531	1.06649	1.89361
Abrostola_tripartita	Noctuoidea	HG996497.1	M4	ancestral	13706535	21.3085	22.7434	5.27968	96.4758	89.8622	0.36711	0.563996	0.59289	231	29	206	381057457	3.59697	49.5708	466	0.951266	5.092	40.3257	0.370124	1.03686	1.22926	0.991856	0.936908
Abrostola_tripartita	Noctuoidea	HG996503.1	M10	ancestral	12433443	21.3916	22.7434	5.71859	91.4439	89.8622	0.372422	0.626031	0.59289	178	72	213	381057457	3.26288	38.4449	463	1.0559	5.092	40.3257	0.370124	1.12305	0.953361	1.00621	0.940563
Abrostola_tripartita	Noctuoidea	HG996498.1	M18	ancestral	13645312	18.7666	22.7434	4.19705	96.0265	89.8622	0.363257	0.584658	0.59289	155	54	193	381057457	3.58091	38.5572	402	0.986117	5.092	40.3257	0.370124	0.824244	0.956145	0.981446	0.825145
Abrostola_tripartita	Noctuoidea	HG996487.1	M2	ancestral	15977123	18.166	22.7434	5.68882	89.9654	89.8622	0.36686	0.581488	0.59289	262	63	248	381057457	4.19284	45.7243	573	0.98077	5.092	40.3257	0.370124	1.11721	1.13387	0.991179	0.798739
Abrostola_tripartita	Noctuoidea	HG996516.1	M31	ancestral	5908409	43.0251	22.7434	7.07321	51.2195	89.8622	0.39205	0.593638	0.59289	70	58	152	381057457	1.55053	25	280	1.00126	5.092	40.3257	0.370124	1.38908	0.619952	1.05924	1.89177
Abrostola_tripartita	Noctuoidea	HG996499.1	M6	ancestral	13100634	20.2261	22.7434	5.33896	95.9276	89.8622	0.367391	0.60706	0.59289	200	41	190	381057457	3.43797	46.4037	431	1.0239	5.092	40.3257	0.370124	1.0485	1.15072	0.992614	0.889318
Abrostola_tripartita	Noctuoidea	HG996514.1	M25	ancestral	7236565	35.4335	22.7434	4.25452	86.9565	89.8622	0.387129	0.648679	0.59289	73	12	104	381057457	1.89907	38.6243	189	1.0941	5.092	40.3257	0.370124	0.835531	0.95781	1.04594	1.55797
Abrostola_tripartita	Noctuoidea	HG996508.1	M24	ancestral	10011747	26.7916	22.7434	4.48589	92.3077	89.8622	0.373976	0.615661	0.59289	110	22	169	381057457	2.62736	36.5449	301	1.03841	5.092	40.3257	0.370124	0.880968	0.906242	1.01041	1.17799
Abrostola_tripartita	Noctuoidea	HG996513.1	M30	ancestral	7373464	46.3766	22.7434	4.4965	72.7273	89.8622	0.405046	0.65476	0.59289	61	34	137	381057457	1.935	26.2931	232	1.10435	5.092	40.3257	0.370124	0.883052	0.652019	1.09435	2.03912
Abrostola_tripartita	Noctuoidea	HG996490.1	M5	ancestral	15131561	24.6372	22.7434	5.26258	90.0901	89.8622	0.366605	0.573467	0.59289	210	39	185	381057457	3.97094	48.3871	434	0.96724	5.092	40.3257	0.370124	1.0335	1.19991	0.990492	1.08327
Acentria_ephemerella	Pyraloidea	OW971878.1	M3	ancestral	14255356	13.1687	15.7461	7.37915	95.5224	88.1146	0.332467	0.49407	0.505284	286	36	529	340792766	4.183	33.6075	851	0.977807	6.30235	28.4852	0.331375	1.17086	1.17982	1.0033	0.836313
Acentria_ephemerella	Pyraloidea	OW971888.1	M21	ancestral	12021583	14.2292	15.7461	5.53084	92.053	88.1146	0.328246	0.484999	0.505284	170	53	337	340792766	3.52753	30.3571	560	0.959854	6.30235	28.4852	0.331375	0.877584	1.06572	0.99056	0.903664
Acentria_ephemerella	Pyraloidea	OW971877.1	M17+M20	fusion	14446927	14.5525	15.7461	7.76018	89.3471	88.1146	0.331079	0.501047	0.505284	270	61	527	340792766	4.23921	31.4685	858	0.991614	6.30235	28.4852	0.331375	1.23132	1.10473	0.999107	0.924194
Acentria_ephemerella	Pyraloidea	OW971876.1	M2	ancestral	15092206	13.0956	15.7461	6.61445	90	88.1146	0.3308	0.499712	0.505284	265	71	513	340792766	4.42856	31.2132	849	0.988972	6.30235	28.4852	0.331375	1.04952	1.09577	0.998267	0.831669
Acentria_ephemerella	Pyraloidea	OW971897.1	M26	ancestral	8187598	18.101	15.7461	4.80331	90.6667	88.1146	0.330082	0.488651	0.505284	75	46	227	340792766	2.40252	21.5517	348	0.967082	6.30235	28.4852	0.331375	0.762146	0.756594	0.9961	1.14955
Acentria_ephemerella	Pyraloidea	OW971903.1	M29	ancestral	5378858	25.6912	15.7461	6.31835	63.0435	88.1146	0.339112	0.513451	0.505284	55	26	160	340792766	1.57834	22.8216	241	1.01616	6.30235	28.4852	0.331375	1.00254	0.801173	1.02335	1.63159
Acentria_ephemerella	Pyraloidea	OW971904.1	M31	ancestral	5364398	32.485	15.7461	8.85885	53.8462	88.1146	0.352244	0.518975	0.505284	74	53	238	340792766	1.57409	20.274	365	1.02709	6.30235	28.4852	0.331375	1.40564	0.711737	1.06298	2.06305
Acentria_ephemerella	Pyraloidea	OW971891.1	M15	ancestral	11404000	13.6297	15.7461	6.17919	95.1351	88.1146	0.328753	0.506073	0.505284	204	44	377	340792766	3.34632	32.64	625	1.00156	6.30235	28.4852	0.331375	0.980459	1.14586	0.992089	0.865587
Acentria_ephemerella	Pyraloidea	OW971895.1	M14	ancestral	9565203	15.5673	15.7461	7.12849	88.125	88.1146	0.332876	0.527798	0.505284	168	73	308	340792766	2.80675	30.6011	549	1.04456	6.30235	28.4852	0.331375	1.13109	1.07428	1.00453	0.988642
Acentria_ephemerella	Pyraloidea	OW971894.1	M23	ancestral	9602180	15.4787	15.7461	5.21611	92.7273	88.1146	0.332442	0.538145	0.505284	118	27	262	340792766	2.8176	28.9926	407	1.06503	6.30235	28.4852	0.331375	0.827646	1.01781	1.00322	0.983018
Acentria_ephemerella	Pyraloidea	OW971874.1	MZ	ancestral	15308483	12.8266	15.7461	6.72381	76.8889	88.1146	0.325942	0.490977	0.505284	170	56	604	340792766	4.49202	20.4819	830	0.971685	6.30235	28.4852	0.331375	1.06687	0.719038	0.983606	0.814587
Acentria_ephemerella	Pyraloidea	OW971899.1	M28	ancestral	7870291	15.7111	15.7461	5.83855	100	88.1146	0.337177	0.555249	0.505284	54	35	204	340792766	2.30941	18.43	293	1.09888	6.30235	28.4852	0.331375	0.926409	0.647004	1.01751	0.997771
Acentria_ephemerella	Pyraloidea	OW971881.1	M5	ancestral	13205149	13.8925	15.7461	6.32931	88.2353	88.1146	0.327861	0.493984	0.505284	220	27	407	340792766	3.87483	33.6391	654	0.977636	6.30235	28.4852	0.331375	1.00428	1.18093	0.989398	0.882282
Acentria_ephemerella	Pyraloidea	OW971883.1	M18	ancestral	12483086	12.7311	15.7461	5.10915	95.3333	88.1146	0.324888	0.507368	0.505284	161	56	389	340792766	3.66296	26.5677	606	1.00412	6.30235	28.4852	0.331375	0.810674	0.932683	0.980425	0.808524
Acentria_ephemerella	Pyraloidea	OW971892.1	M10	ancestral	11139405	14.9947	15.7461	6.86005	90.8602	88.1146	0.329647	0.515113	0.505284	182	77	374	340792766	3.26867	28.752	633	1.01945	6.30235	28.4852	0.331375	1.08849	1.00937	0.994786	0.952274
Acentria_ephemerella	Pyraloidea	OW971884.1	M16	ancestral	12451729	13.875	15.7461	5.2109	93.0233	88.1146	0.327815	0.484562	0.505284	172	53	334	340792766	3.65375	30.7692	559	0.958989	6.30235	28.4852	0.331375	0.826819	1.08018	0.989258	0.881169
Acentria_ephemerella	Pyraloidea	OW971882.1	M12	ancestral	13101039	13.932	15.7461	5.5687	90	88.1146	0.327669	0.498742	0.505284	164	52	403	340792766	3.84428	26.4943	619	0.987052	6.30235	28.4852	0.331375	0.883592	0.93011	0.988816	0.884787
Acentria_ephemerella	Pyraloidea	OW971893.1	M13	ancestral	10087701	14.2083	15.7461	5.64449	95.7055	88.1146	0.327648	0.505458	0.505284	154	52	298	340792766	2.96007	30.5556	504	1.00034	6.30235	28.4852	0.331375	0.895617	1.07268	0.988755	0.902336
Acentria_ephemerella	Pyraloidea	OW971879.1	M9	ancestral	13839720	13.365	15.7461	5.46994	92.3077	88.1146	0.325079	0.482165	0.505284	185	89	401	340792766	4.06104	27.4074	675	0.954245	6.30235	28.4852	0.331375	0.867921	0.962163	0.981002	0.848777
Acentria_ephemerella	Pyraloidea	OW971900.1	M27	ancestral	7409785	19.1039	15.7461	4.99723	93.4426	88.1146	0.334824	0.495935	0.505284	71	17	215	340792766	2.17428	23.4323	303	0.981498	6.30235	28.4852	0.331375	0.792916	0.822615	1.01041	1.21325
Acentria_ephemerella	Pyraloidea	OW971885.1	M6	ancestral	12407316	15.0446	15.7461	6.66665	95.9276	88.1146	0.331341	0.516499	0.505284	206	46	420	340792766	3.64072	30.6548	672	1.02219	6.30235	28.4852	0.331375	1.0578	1.07617	0.999899	0.955445
Acentria_ephemerella	Pyraloidea	OW971890.1	M22	ancestral	11488893	13.7286	15.7461	5.2727	93.1818	88.1146	0.327668	0.51666	0.505284	133	56	310	340792766	3.37123	26.6533	499	1.02251	6.30235	28.4852	0.331375	0.836625	0.93569	0.988816	0.871868
Acentria_ephemerella	Pyraloidea	OW971875.1	M1	ancestral	15197173	14.5284	15.7461	7.35528	91.3183	88.1146	0.336418	0.4966	0.505284	306	53	561	340792766	4.45936	33.2609	920	0.982812	6.30235	28.4852	0.331375	1.16707	1.16765	1.01522	0.922664
Acentria_ephemerella	Pyraloidea	OW971886.1	M7	ancestral	12251206	15.2338	15.7461	6.86155	87.7273	88.1146	0.330974	0.492178	0.505284	207	71	404	340792766	3.59491	30.3519	682	0.974061	6.30235	28.4852	0.331375	1.08873	1.06553	0.99879	0.967459
Acentria_ephemerella	Pyraloidea	OW971898.1	M19	ancestral	8137301	18.3187	15.7461	6.88943	93.2836	88.1146	0.334957	0.532337	0.505284	123	37	287	340792766	2.38776	27.5168	447	1.05354	6.30235	28.4852	0.331375	1.09315	0.966003	1.01081	1.16338
Acentria_ephemerella	Pyraloidea	OW971889.1	M11	ancestral	11513487	14.8906	15.7461	6.90508	90.1639	88.1146	0.333657	0.509186	0.505284	183	43	408	340792766	3.37844	28.8644	634	1.00772	6.30235	28.4852	0.331375	1.09564	1.01331	1.00689	0.945667
Acentria_ephemerella	Pyraloidea	OW971896.1	M24	ancestral	8436295	16.9428	15.7461	5.13928	91.5966	88.1146	0.327445	0.519024	0.505284	111	11	238	340792766	2.47549	30.8333	360	1.02719	6.30235	28.4852	0.331375	0.815455	1.08243	0.988143	1.07599
Acentria_ephemerella	Pyraloidea	OW971880.1	M8	ancestral	13819000	12.8895	15.7461	5.76163	91.9048	88.1146	0.327788	0.481632	0.505284	207	54	427	340792766	4.05496	30.0872	688	0.95319	6.30235	28.4852	0.331375	0.914204	1.05624	0.989178	0.81858
Acentria_ephemerella	Pyraloidea	OW971901.1	M25	ancestral	7051948	34.5833	15.7461	6.2469	88.2353	88.1146	0.344588	0.518954	0.505284	77	24	285	340792766	2.06928	19.9482	386	1.02705	6.30235	28.4852	0.331375	0.991202	0.7003	1.03987	2.1963
Acentria_ephemerella	Pyraloidea	OW971902.1	M30	ancestral	5738003	33.8436	15.7461	8.85623	67.4419	88.1146	0.353143	0.548385	0.505284	70	50	288	340792766	1.68372	17.1569	408	1.0853	6.30235	28.4852	0.331375	1.40523	0.602308	1.06569	2.14933
Acentria_ephemerella	Pyraloidea	OW971887.1	M4	ancestral	12244436	14.1647	15.7461	6.43519	92.4444	88.1146	0.331798	0.490841	0.505284	233	37	434	340792766	3.59293	33.0966	704	0.971416	6.30235	28.4852	0.331375	1.02108	1.16189	1.00128	0.899565
Acleris_emargana	Tortricoidea	OV656839.1	M8	ancestral	24638425	45.7989	51.1541	3.50513	91.9431	85.8202	0.373458	0.646044	0.666301	208	71	478	691448280	3.56331	27.4769	757	0.969598	3.54449	24.5931	0.373853	0.988897	1.11726	0.998944	0.895312
Acleris_emargana	Tortricoidea	OV656859.1	M27	ancestral	15148969	54.4204	51.1541	2.80319	93.5484	85.8202	0.372797	0.646261	0.666301	74	30	244	691448280	2.1909	21.2644	348	0.969925	3.54449	24.5931	0.373853	0.790859	0.864647	0.997176	1.06385
Acleris_emargana	Tortricoidea	OV656852.1	M11	ancestral	20998674	48.6069	51.1541	4.31177	89.5028	85.8202	0.377587	0.691678	0.666301	187	65	463	691448280	3.03691	26.1538	715	1.03809	3.54449	24.5931	0.373853	1.21647	1.06346	1.00999	0.950205
Acleris_emargana	Tortricoidea	OV656854.1	M19	ancestral	19742638	53.1619	51.1541	4.35391	88.1481	85.8202	0.380028	0.683516	0.666301	141	93	496	691448280	2.85526	19.3151	730	1.02584	3.54449	24.5931	0.373853	1.22836	0.785385	1.01652	1.03925
Acleris_emargana	Tortricoidea	OV656863.1	M25	ancestral	12958265	58.4569	51.1541	3.61803	80.8824	85.8202	0.385348	0.679909	0.666301	83	47	296	691448280	1.87408	19.4836	426	1.02042	3.54449	24.5931	0.373853	1.02075	0.792237	1.03075	1.14276
Acleris_emargana	Tortricoidea	OV656855.1	M13	ancestral	19516595	47.491	51.1541	3.58839	94.5122	85.8202	0.371695	0.665434	0.666301	156	71	383	691448280	2.82257	25.5738	610	0.998699	3.54449	24.5931	0.373853	1.01239	1.03988	0.994228	0.928391
Acleris_emargana	Tortricoidea	OV656837.1	M3	ancestral	25532926	46.4758	51.1541	4.16881	94.7566	85.8202	0.374192	0.665516	0.666301	302	60	567	691448280	3.69267	32.5081	929	0.998822	3.54449	24.5931	0.373853	1.17614	1.32184	1.00091	0.908545
Acleris_emargana	Tortricoidea	OV656860.1	M28	ancestral	14707457	50.015	51.1541	3.71737	94	85.8202	0.37874	0.689283	0.666301	64	50	246	691448280	2.12705	17.7778	360	1.03449	3.54449	24.5931	0.373853	1.04878	0.722876	1.01307	0.977732
Acleris_emargana	Tortricoidea	OV656848.1	M2	ancestral	22124059	44.4569	51.1541	4.3065	92.8302	85.8202	0.37245	0.643476	0.666301	251	86	493	691448280	3.19967	30.241	830	0.965744	3.54449	24.5931	0.373853	1.21499	1.22965	0.996247	0.869078
Acleris_emargana	Tortricoidea	OV656844.1	M18	ancestral	22832702	44.508	51.1541	3.2838	88.8889	85.8202	0.371189	0.669413	0.666301	167	71	462	691448280	3.30216	23.8571	700	1.00467	3.54449	24.5931	0.373853	0.926453	0.970074	0.992874	0.870076
Acleris_emargana	Tortricoidea	OV656862.1	M31	ancestral	13034324	64.2392	51.1541	4.94016	48.7805	85.8202	0.384676	0.679166	0.666301	76	66	354	691448280	1.88508	15.3226	496	1.01931	3.54449	24.5931	0.373853	1.39376	0.623044	1.02895	1.2558
Acleris_emargana	Tortricoidea	OV656857.1	M24	ancestral	17827700	52.9879	51.1541	2.95445	91.5966	85.8202	0.372868	0.673681	0.666301	117	35	287	691448280	2.57831	26.6515	439	1.01108	3.54449	24.5931	0.373853	0.833534	1.0837	0.997365	1.03585
Acleris_emargana	Tortricoidea	OV656838.1	M9	ancestral	24756065	46.1037	51.1541	3.59344	95.7895	85.8202	0.371893	0.645274	0.666301	198	158	452	691448280	3.58032	24.505	808	0.968442	3.54449	24.5931	0.373853	1.01381	0.996415	0.994758	0.901271
Acleris_emargana	Tortricoidea	OV656861.1	M30	ancestral	13536630	61.1294	51.1541	5.18695	55.814	85.8202	0.390928	0.700909	0.666301	72	79	426	691448280	1.95772	12.4783	577	1.05194	3.54449	24.5931	0.373853	1.46339	0.507392	1.04567	1.195
Acleris_emargana	Tortricoidea	OV656849.1	M21	ancestral	21715938	46.4824	51.1541	3.28518	95.3333	85.8202	0.3743	0.64838	0.666301	174	72	392	691448280	3.14065	27.2727	638	0.973104	3.54449	24.5931	0.373853	0.926842	1.10896	1.00119	0.908673
Acleris_emargana	Tortricoidea	OV656856.1	M14	ancestral	19329601	51.3591	51.1541	4.3242	83.5443	85.8202	0.378446	0.707814	0.666301	174	109	419	691448280	2.79552	24.7863	702	1.0623	3.54449	24.5931	0.373853	1.21998	1.00786	1.01229	1.00401
Acleris_emargana	Tortricoidea	OV656835.1	M17,M20,MZ	fusion	101224011	62.5869	51.1541	2.49598	NA	85.8202	0.367592	0.650622	0.666301	507	295	1976	691448280	14.6394	18.2505	2778	0.976469	3.54449	24.5931	0.373853	0.704187	0.7421	0.983252	1.2235
Acleris_emargana	Tortricoidea	OV656864.1	M29	ancestral	11290347	61.4773	51.1541	3.34744	50	85.8202	0.380909	0.70789	0.666301	56	33	223	691448280	1.63285	17.9487	312	1.06242	3.54449	24.5931	0.373853	0.944408	0.729827	1.01887	1.20181
Acleris_emargana	Tortricoidea	OV656840.1	M7	ancestral	23844989	48.3978	51.1541	3.74123	88.4259	85.8202	0.373271	0.672978	0.666301	208	90	460	691448280	3.44856	27.4406	758	1.01002	3.54449	24.5931	0.373853	1.05551	1.11579	0.998443	0.946117
Acleris_emargana	Tortricoidea	OV656846.1	M4	ancestral	22775158	48.1059	51.1541	3.59693	92.4444	85.8202	0.375658	0.662596	0.666301	246	40	470	691448280	3.29383	32.5397	756	0.99444	3.54449	24.5931	0.373853	1.0148	1.32312	1.00483	0.940411
Acleris_emargana	Tortricoidea	OV656836.1	M1	ancestral	27915350	47.6503	51.1541	4.31123	92.1824	85.8202	0.376515	0.664144	0.666301	320	98	653	691448280	4.03723	29.8786	1071	0.996763	3.54449	24.5931	0.373853	1.21632	1.21492	1.00712	0.931505
Acleris_emargana	Tortricoidea	OV656858.1	M26	ancestral	16790425	54.0097	51.1541	2.83485	86.3014	85.8202	0.371883	0.647164	0.666301	83	51	282	691448280	2.4283	19.9519	416	0.971279	3.54449	24.5931	0.373853	0.799792	0.811281	0.99473	1.05582
Acleris_emargana	Tortricoidea	OV656853.1	M22	ancestral	20647179	47.2132	51.1541	3.16727	79.5455	85.8202	0.371452	0.67975	0.666301	136	55	339	691448280	2.98608	25.6604	530	1.02019	3.54449	24.5931	0.373853	0.893577	1.0434	0.993576	0.92296
Acleris_emargana	Tortricoidea	OV656842.1	M12	ancestral	23483860	45.337	51.1541	3.24959	90.6077	85.8202	0.370017	0.649803	0.666301	175	59	388	691448280	3.39633	28.135	622	0.97524	3.54449	24.5931	0.373853	0.916801	1.14402	0.989739	0.886283
Acleris_emargana	Tortricoidea	OV656847.1	M16	ancestral	22186260	44.6011	51.1541	3.18473	93.0636	85.8202	0.37056	0.649517	0.666301	184	72	362	691448280	3.20867	29.7735	618	0.97481	3.54449	24.5931	0.373853	0.898503	1.21064	0.99119	0.871898
Acleris_emargana	Tortricoidea	OV656851.1	M15	ancestral	21508470	47.087	51.1541	3.6551	90.1639	85.8202	0.376079	0.678834	0.666301	225	76	384	691448280	3.11064	32.8467	685	1.01881	3.54449	24.5931	0.373853	1.03121	1.33561	1.00595	0.920493
Acleris_emargana	Tortricoidea	OV656843.1	M6	ancestral	23470219	48.1448	51.1541	3.78701	93.1818	85.8202	0.372455	0.67114	0.666301	214	62	451	691448280	3.39436	29.436	727	1.00726	3.54449	24.5931	0.373853	1.06842	1.19692	0.99626	0.941171
Acleris_emargana	Tortricoidea	OV656850.1	M10	ancestral	21544342	48.7344	51.1541	4.05321	86.4865	85.8202	0.374749	0.669727	0.666301	193	97	492	691448280	3.11583	24.6803	782	1.00514	3.54449	24.5931	0.373853	1.14353	1.00355	1.0024	0.952698
Acleris_emargana	Tortricoidea	OV656841.1	M5	ancestral	23495805	47.4953	51.1541	4.05158	84.7222	85.8202	0.370169	0.655915	0.666301	226	71	430	691448280	3.39806	31.0867	727	0.984413	3.54449	24.5931	0.373853	1.14307	1.26404	0.990146	0.928476
Acleris_emargana	Tortricoidea	OV656845.1	M23	ancestral	22776626	49.5749	51.1541	3.2465	81.8182	85.8202	0.37727	0.664431	0.666301	112	99	486	691448280	3.29405	16.0689	697	0.997193	3.54449	24.5931	0.373853	0.91593	0.653389	1.00914	0.969128
Acleris_sparsana	Tortricoidea	OV281291.1	M7	ancestral	19753735	39.4534	43.1005	4.55427	90.367	87.0307	0.376101	0.663136	0.656023	216	105	453	589546063	3.35067	27.907	774	1.01084	4.19973	23.8702	0.377271	1.08442	1.16911	0.996898	0.915383
Acleris_sparsana	Tortricoidea	OV281288.1	M9	ancestral	20749851	36.9888	43.1005	4.20889	94.3005	87.0307	0.374476	0.635027	0.656023	200	156	430	589546063	3.51963	25.4453	786	0.967994	4.19973	23.8702	0.377271	1.00218	1.06598	0.99259	0.858201
Acleris_sparsana	Tortricoidea	OV281290.1	M3	ancestral	19790349	33.7526	43.1005	5.16421	96.6292	87.0307	0.378517	0.665725	0.656023	297	48	548	589546063	3.35688	33.2587	893	1.01479	4.19973	23.8702	0.377271	1.22965	1.39331	1.0033	0.783114
Acleris_sparsana	Tortricoidea	OV281299.1	M21	ancestral	18125359	37.6497	43.1005	4.02197	95.302	87.0307	0.376565	0.647571	0.656023	175	70	411	589546063	3.07446	26.6768	656	0.987115	4.19973	23.8702	0.377271	0.957673	1.11758	0.998127	0.873534
Acleris_sparsana	Tortricoidea	OV281294.1	M18	ancestral	19476550	35.8302	43.1005	3.81993	90.1961	87.0307	0.373995	0.666884	0.656023	163	85	492	589546063	3.30365	22.027	740	1.01655	4.19973	23.8702	0.377271	0.909565	0.922782	0.991315	0.831319
Acleris_sparsana	Tortricoidea	OV281303.1	M11	ancestral	17010389	37.5111	43.1005	5.59234	89.4444	87.0307	0.381364	0.683191	0.656023	188	62	456	589546063	2.88534	26.6289	706	1.04141	4.19973	23.8702	0.377271	1.33159	1.11557	1.01085	0.870318
Acleris_sparsana	Tortricoidea	OV281304.1	M13	ancestral	16743635	40.2641	43.1005	4.77603	95.7055	87.0307	0.378443	0.649809	0.656023	155	86	449	589546063	2.84009	22.4638	690	0.990527	4.19973	23.8702	0.377271	1.13722	0.941078	1.00311	0.934191
Acleris_sparsana	Tortricoidea	OV281287.1	M2	ancestral	21958271	36.0524	43.1005	4.69342	91.6955	87.0307	0.375502	0.654515	0.656023	276	94	555	589546063	3.72461	29.8378	925	0.997701	4.19973	23.8702	0.377271	1.11755	1.25	0.995311	0.836473
Acleris_sparsana	Tortricoidea	OV281302.1	M22	ancestral	17119001	38.3439	43.1005	3.80651	79.6992	87.0307	0.374703	0.656495	0.656023	137	61	336	589546063	2.90376	25.6554	534	1.00072	4.19973	23.8702	0.377271	0.906369	1.07479	0.993194	0.88964
Acleris_sparsana	Tortricoidea	OV281292.1	M5	ancestral	19586384	38.0584	43.1005	4.84664	85.7798	87.0307	0.376202	0.636485	0.656023	235	68	463	589546063	3.32228	30.6789	766	0.970218	4.19973	23.8702	0.377271	1.15404	1.28523	0.997167	0.883017
Acleris_sparsana	Tortricoidea	OV281307.1	M24	ancestral	15225846	45.3295	43.1005	3.48422	91.5966	87.0307	0.376213	0.665571	0.656023	119	50	308	589546063	2.58264	24.9476	477	1.01455	4.19973	23.8702	0.377271	0.829629	1.04513	0.997196	1.05172
Acleris_sparsana	Tortricoidea	OV281286.1	M1	ancestral	22960047	37.287	43.1005	5.05248	92.8339	87.0307	0.377013	0.64206	0.656023	312	103	622	589546063	3.89453	30.0868	1037	0.978716	4.19973	23.8702	0.377271	1.20305	1.26043	0.999317	0.865119
Acleris_sparsana	Tortricoidea	OV281295.1	M16	ancestral	19007631	37.1904	43.1005	3.83442	92.4419	87.0307	0.377731	0.636489	0.656023	176	89	369	589546063	3.22411	27.7603	634	0.970224	4.19973	23.8702	0.377271	0.913015	1.16296	1.00122	0.862878
Acleris_sparsana	Tortricoidea	OV281289.1	M8	ancestral	20317803	35.8902	43.1005	4.13112	92.823	87.0307	0.373572	0.628695	0.656023	208	70	458	589546063	3.44635	28.2609	736	0.958342	4.19973	23.8702	0.377271	0.983662	1.18394	0.990194	0.832711
Acleris_sparsana	Tortricoidea	OV281314.1	M29	ancestral	9448572	54.0878	43.1005	4.36714	47.7273	87.0307	0.389177	0.683002	0.656023	58	35	212	589546063	1.60269	19.0164	305	1.04112	4.19973	23.8702	0.377271	1.03986	0.796657	1.03156	1.25492
Acleris_sparsana	Tortricoidea	OV281296.1	M6	ancestral	18942093	37.291	43.1005	4.63797	94.9772	87.0307	0.376365	0.66816	0.656023	207	63	458	589546063	3.213	28.4341	728	1.0185	4.19973	23.8702	0.377271	1.10435	1.19119	0.997598	0.86521
Acleris_sparsana	Tortricoidea	OV281285.1	M17,M20,MZ	fusion	98792858	59.2697	43.1005	2.86517	NA	87.0307	0.371967	0.636782	0.656023	528	423	2362	589546063	16.7574	15.9372	3313	0.97067	4.19973	23.8702	0.377271	0.682227	0.66766	0.98594	1.37515
Acleris_sparsana	Tortricoidea	OV281293.1	M12	ancestral	19511553	36.1362	43.1005	3.73721	91.1111	87.0307	0.371528	0.651829	0.656023	168	61	382	589546063	3.30959	27.4959	611	0.993606	4.19973	23.8702	0.377271	0.889868	1.15189	0.984777	0.838418
Acleris_sparsana	Tortricoidea	OV281300.1	M10	ancestral	17746743	38.8972	43.1005	4.96736	86.0215	87.0307	0.380383	0.663299	0.656023	188	91	466	589546063	3.01024	25.2349	745	1.01109	4.19973	23.8702	0.377271	1.18278	1.05717	1.00825	0.902479
Acleris_sparsana	Tortricoidea	OV281297.1	M4	ancestral	18416930	37.1048	43.1005	4.36225	93.3628	87.0307	0.378834	0.646188	0.656023	242	54	465	589546063	3.12392	31.8003	761	0.985008	4.19973	23.8702	0.377271	1.0387	1.33221	1.00414	0.860892
Acleris_sparsana	Tortricoidea	OV281313.1	M25	ancestral	10284424	49.1909	43.1005	4.59826	81.1594	87.0307	0.385385	0.668317	0.656023	90	51	286	589546063	1.74446	21.0773	427	1.01874	4.19973	23.8702	0.377271	1.09489	0.882994	1.02151	1.14131
Acleris_sparsana	Tortricoidea	OV281312.1	M31	ancestral	11000559	57.4442	43.1005	5.63953	48.7805	87.0307	0.392973	0.655628	0.656023	82	72	319	589546063	1.86594	17.3362	473	0.999397	4.19973	23.8702	0.377271	1.34283	0.726266	1.04162	1.3328
Acleris_sparsana	Tortricoidea	OV281311.1	M30	ancestral	11403623	53.5137	43.1005	5.93689	56.8182	87.0307	0.401965	0.70282	0.656023	71	74	425	589546063	1.93431	12.4561	570	1.07133	4.19973	23.8702	0.377271	1.41363	0.521827	1.06545	1.2416
Acleris_sparsana	Tortricoidea	OV281298.1	M23	ancestral	18237096	40.9651	43.1005	3.80685	81.8182	87.0307	0.379127	0.649585	0.656023	112	89	426	589546063	3.09341	17.8628	627	0.990186	4.19973	23.8702	0.377271	0.90645	0.748331	1.00492	0.950457
Acleris_sparsana	Tortricoidea	OV281310.1	M28	ancestral	12495161	40.6386	43.1005	4.38106	93.8776	87.0307	0.381238	0.703377	0.656023	63	52	243	589546063	2.11945	17.5978	358	1.07218	4.19973	23.8702	0.377271	1.04318	0.737226	1.01052	0.942882
Acleris_sparsana	Tortricoidea	OV281306.1	M14	ancestral	15438601	40.138	43.1005	5.3808	83.5443	87.0307	0.381536	0.687238	0.656023	181	122	393	589546063	2.61873	26.0057	696	1.04758	4.19973	23.8702	0.377271	1.28122	1.08946	1.0113	0.931266
Acleris_sparsana	Tortricoidea	OV281305.1	M19	ancestral	16445080	44.2296	43.1005	5.06456	90.3704	87.0307	0.382185	0.674634	0.656023	131	87	512	589546063	2.78945	17.9452	730	1.02837	4.19973	23.8702	0.377271	1.20592	0.751781	1.01303	1.0262
Acleris_sparsana	Tortricoidea	OV281301.1	M15	ancestral	17324762	36.4281	43.1005	4.48462	90.2174	87.0307	0.376001	0.670769	0.656023	216	66	392	589546063	2.93866	32.0475	674	1.02248	4.19973	23.8702	0.377271	1.06783	1.34257	0.996634	0.845191
Acleris_sparsana	Tortricoidea	OV281308.1	M26	ancestral	13385437	44.4965	43.1005	3.34077	87.8378	87.0307	0.374361	0.640019	0.656023	80	47	286	589546063	2.27047	19.3705	413	0.975604	4.19973	23.8702	0.377271	0.795472	0.81149	0.992287	1.03239
Acleris_sparsana	Tortricoidea	OV281309.1	M27	ancestral	12784158	46.7931	43.1005	3.16519	90.3226	87.0307	0.376274	0.632068	0.656023	66	29	234	589546063	2.16847	20.0608	329	0.963485	4.19973	23.8702	0.377271	0.753664	0.84041	0.997358	1.08568
Acrobasis_suavella	Pyraloidea	OW971928.1	M13,MZ	fusion	51000710	51.8249	49.7046	3.33305	NA	87.4933	0.364671	0.611244	0.601414	332	161	959	647282432	7.87921	22.865	1452	1.01635	3.55293	27.635	0.36568	0.938112	0.827395	0.997239	1.04266
Acrobasis_suavella	Pyraloidea	OW971950.1	M26	ancestral	15743645	54.2938	49.7046	2.64001	90.6667	87.4933	0.366564	0.579304	0.601414	81	43	248	647282432	2.43227	21.7742	372	0.963237	3.55293	27.635	0.36568	0.743051	0.787922	1.00242	1.09233
Acrobasis_suavella	Pyraloidea	OW971949.1	M24	ancestral	16841940	54.389	49.7046	2.73594	94.958	87.4933	0.366478	0.62105	0.601414	113	32	237	647282432	2.60195	29.5812	382	1.03265	3.55293	27.635	0.36568	0.770051	1.07043	1.00218	1.09424
Acrobasis_suavella	Pyraloidea	OW971945.1	M15	ancestral	21054574	46.881	49.7046	3.60221	93.5135	87.4933	0.363557	0.60151	0.601414	212	61	392	647282432	3.25276	31.8797	665	1.00016	3.55293	27.635	0.36568	1.01387	1.1536	0.994194	0.943191
Acrobasis_suavella	Pyraloidea	OW971955.1	M25	ancestral	11180327	56.5074	49.7046	4.11814	81.1594	87.4933	0.369753	0.620189	0.601414	80	49	264	647282432	1.72727	20.3562	393	1.03122	3.55293	27.635	0.36568	1.15908	0.736612	1.01114	1.13686
Acrobasis_suavella	Pyraloidea	OW971956.1	M31	ancestral	10946250	58.0338	49.7046	4.88738	58.5366	87.4933	0.374378	0.615526	0.601414	78	62	309	647282432	1.69111	17.3719	449	1.02347	3.55293	27.635	0.36568	1.37559	0.628622	1.02379	1.16757
Acrobasis_suavella	Pyraloidea	OW971933.1	M8	ancestral	26644592	49.2861	49.7046	3.16677	92.233	87.4933	0.364337	0.57783	0.601414	207	76	398	647282432	4.11638	30.3965	681	0.960786	3.55293	27.635	0.36568	0.891311	1.09993	0.996327	0.991579
Acrobasis_suavella	Pyraloidea	OW971932.1	M3	ancestral	26650910	46.4468	49.7046	3.9886	96.679	87.4933	0.365428	0.579432	0.601414	302	75	440	647282432	4.11735	36.9645	817	0.96345	3.55293	27.635	0.36568	1.12262	1.3376	0.99931	0.934456
Acrobasis_suavella	Pyraloidea	OW971936.1	M4	ancestral	23908056	48.6772	49.7046	3.42978	94.6429	87.4933	0.364893	0.591979	0.601414	249	57	401	647282432	3.6936	35.2192	707	0.984312	3.55293	27.635	0.36568	0.965337	1.27445	0.997846	0.979329
Acrobasis_suavella	Pyraloidea	OW971940.1	M18	ancestral	23575536	46.1415	49.7046	3.11373	93.4211	87.4933	0.361824	0.602091	0.601414	159	77	510	647282432	3.64223	21.3137	746	1.00113	3.55293	27.635	0.36568	0.876383	0.771258	0.989454	0.928315
Acrobasis_suavella	Pyraloidea	OW971939.1	M7	ancestral	23584496	49.1595	49.7046	3.58267	89.9083	87.4933	0.364683	0.594168	0.601414	212	88	397	647282432	3.64362	30.4161	697	0.987952	3.55293	27.635	0.36568	1.00837	1.10064	0.997273	0.989032
Acrobasis_suavella	Pyraloidea	OW971941.1	M5	ancestral	23445885	50.4927	49.7046	3.92854	75.6757	87.4933	0.36472	0.606677	0.601414	228	80	404	647282432	3.6222	32.0225	712	1.00875	3.55293	27.635	0.36568	1.10572	1.15877	0.997373	1.01585
Acrobasis_suavella	Pyraloidea	OW971954.1	M30	ancestral	13434017	57.7815	49.7046	4.84416	51.1628	87.4933	0.38331	0.610256	0.601414	69	104	396	647282432	2.07545	12.1265	569	1.0147	3.55293	27.635	0.36568	1.36343	0.438812	1.04821	1.1625
Acrobasis_suavella	Pyraloidea	OW971934.1	M9	ancestral	25354906	47.3165	49.7046	3.19494	92.268	87.4933	0.360907	0.576591	0.601414	196	141	408	647282432	3.91713	26.3087	745	0.958725	3.55293	27.635	0.36568	0.89924	0.952009	0.986947	0.951954
Acrobasis_suavella	Pyraloidea	OW971931.1	M2	ancestral	28129720	47.1725	49.7046	3.66389	89.8955	87.4933	0.364514	0.588771	0.601414	277	97	492	647282432	4.34582	31.9861	866	0.978978	3.55293	27.635	0.36568	1.03123	1.15745	0.99681	0.949056
Acrobasis_suavella	Pyraloidea	OW971938.1	M16	ancestral	23595591	46.1928	49.7046	3.0001	90.0585	87.4933	0.36119	0.586255	0.601414	180	84	385	647282432	3.64533	27.735	649	0.974795	3.55293	27.635	0.36568	0.844401	1.00362	0.98772	0.929346
Acrobasis_suavella	Pyraloidea	OW971952.1	M28	ancestral	14517006	48.9572	49.7046	3.37683	100	87.4933	0.366771	0.635265	0.601414	57	50	202	647282432	2.24276	18.4466	309	1.05629	3.55293	27.635	0.36568	0.950434	0.66751	1.00298	0.984962
Acrobasis_suavella	Pyraloidea	OW971948.1	M14	ancestral	17551861	49.9656	49.7046	4.31881	88.6076	87.4933	0.367387	0.617379	0.601414	170	113	339	647282432	2.71162	27.3312	622	1.02655	3.55293	27.635	0.36568	1.21556	0.989008	1.00467	1.00525
Acrobasis_suavella	Pyraloidea	OW971937.1	M6	ancestral	23712495	49.0508	49.7046	3.57312	93.578	87.4933	0.365718	0.607589	0.601414	218	70	427	647282432	3.66339	30.4895	715	1.01027	3.55293	27.635	0.36568	1.00568	1.1033	1.0001	0.986846
Acrobasis_suavella	Pyraloidea	OW971930.1	M17+M20	fusion	28198816	49.2518	49.7046	4.13387	91.0345	87.4933	0.366143	0.590498	0.601414	281	91	555	647282432	4.35649	30.3128	927	0.98185	3.55293	27.635	0.36568	1.16351	1.0969	1.00127	0.99089
Acrobasis_suavella	Pyraloidea	OW971943.1	M21	ancestral	21951097	47.6019	49.7046	3.17793	90.1316	87.4933	0.362038	0.588482	0.601414	172	79	331	647282432	3.39127	29.5533	582	0.978498	3.55293	27.635	0.36568	0.894452	1.06942	0.990038	0.957695
Acrobasis_suavella	Pyraloidea	OW971942.1	M22	ancestral	22384933	49.5335	49.7046	2.92178	87.9699	87.4933	0.365027	0.612027	0.601414	141	75	304	647282432	3.45829	27.1154	520	1.01765	3.55293	27.635	0.36568	0.822357	0.981199	0.998213	0.996558
Acrobasis_suavella	Pyraloidea	OW971953.1	M27	ancestral	13664318	56.855	49.7046	2.70049	88.7097	87.4933	0.370237	0.606879	0.601414	70	27	209	647282432	2.11103	22.8758	306	1.00909	3.55293	27.635	0.36568	0.760073	0.827786	1.01246	1.14386
Acrobasis_suavella	Pyraloidea	OW971935.1	M12	ancestral	24428418	47.574	49.7046	3.08867	89.6175	87.4933	0.362706	0.581045	0.601414	167	88	361	647282432	3.774	27.1104	616	0.966132	3.55293	27.635	0.36568	0.869329	0.981018	0.991867	0.957134
Acrobasis_suavella	Pyraloidea	OW971957.1	M29	ancestral	10062558	59.514	49.7046	4.12447	51.1111	87.4933	0.372034	0.630248	0.601414	58	28	178	647282432	1.55459	21.9697	264	1.04794	3.55293	27.635	0.36568	1.16086	0.794997	1.01738	1.19735
Acrobasis_suavella	Pyraloidea	OW971929.1	M1	ancestral	28402000	48.1771	49.7046	4.03817	92.5081	87.4933	0.366224	0.58665	0.601414	326	97	503	647282432	4.38788	35.2052	926	0.975452	3.55293	27.635	0.36568	1.13657	1.27394	1.00149	0.969268
Acrobasis_suavella	Pyraloidea	OW971951.1	M19	ancestral	14915857	53.108	49.7046	3.83455	88.806	87.4933	0.368804	0.619576	0.601414	132	38	270	647282432	2.30438	30	440	1.0302	3.55293	27.635	0.36568	1.07926	1.08558	1.00854	1.06847
Acrobasis_suavella	Pyraloidea	OW971947.1	M11	ancestral	20434168	48.5535	49.7046	3.86912	90.6593	87.4933	0.367725	0.628163	0.601414	183	52	381	647282432	3.15692	29.7078	616	1.04448	3.55293	27.635	0.36568	1.08899	1.07501	1.00559	0.976841
Acrobasis_suavella	Pyraloidea	OW971944.1	M23	ancestral	21475865	45.866	49.7046	3.63354	95.3271	87.4933	0.366681	0.599146	0.601414	124	101	493	647282432	3.31785	17.2702	718	0.996229	3.55293	27.635	0.36568	1.02269	0.62494	1.00274	0.92277
Acrobasis_suavella	Pyraloidea	OW971946.1	M10	ancestral	20461813	48.6984	49.7046	3.90031	93.0481	87.4933	0.366056	0.608945	0.601414	186	95	356	647282432	3.16119	29.1994	637	1.01252	3.55293	27.635	0.36568	1.09777	1.05661	1.00103	0.979756
Acronicta_aceris	Noctuoidea	OU342761.1	M3	ancestral	18019413	29.6176	35.1032	5.9388	96.679	90.1367	0.369436	0.538173	0.550986	287	50	405	466384436	3.86364	38.6792	742	0.976746	5.34074	28.0143	0.371869	1.11198	1.38069	0.993457	0.843728
Acronicta_aceris	Noctuoidea	OU342758.1	M2	ancestral	18990054	29.7938	35.1032	5.65981	91.958	90.1367	0.367752	0.550149	0.550986	268	105	464	466384436	4.07176	32.0191	837	0.998481	5.34074	28.0143	0.371869	1.05974	1.14295	0.98893	0.848748
Acronicta_aceris	Noctuoidea	OU342765.1	M7	ancestral	16994944	33.443	35.1032	5.34874	94.5455	90.1367	0.371751	0.551594	0.550986	199	91	384	466384436	3.64398	29.5252	674	1.0011	5.34074	28.0143	0.371869	1.0015	1.05393	0.999682	0.952705
Acronicta_aceris	Noctuoidea	OU342780.1	M24	ancestral	11787516	38.0437	35.1032	4.35697	92.3729	90.1367	0.372796	0.564295	0.550986	116	41	248	466384436	2.52742	28.642	405	1.02415	5.34074	28.0143	0.371869	0.815799	1.0224	1.00249	1.08377
Acronicta_aceris	Noctuoidea	OU342785.1	M29	ancestral	7849101	49.4258	35.1032	4.97209	54.5455	90.1367	0.385919	0.572562	0.550986	52	27	165	466384436	1.68297	21.3115	244	1.03916	5.34074	28.0143	0.371869	0.930974	0.760734	1.03778	1.40801
Acronicta_aceris	Noctuoidea	OU342779.1	M19	ancestral	11815637	37.9338	35.1032	5.91348	90.1515	90.1367	0.37846	0.578666	0.550986	125	62	344	466384436	2.53345	23.5405	531	1.05024	5.34074	28.0143	0.371869	1.10724	0.840301	1.01772	1.08064
Acronicta_aceris	Noctuoidea	OU342787.1	M31	ancestral	6637663	52.4929	35.1032	6.84116	51.2195	90.1367	0.388645	0.523784	0.550986	72	50	189	466384436	1.42322	23.1511	311	0.95063	5.34074	28.0143	0.371869	1.28094	0.826403	1.04511	1.49539
Acronicta_aceris	Noctuoidea	OU342778.1	M14	ancestral	13529679	35.6918	35.1032	5.84527	90.0621	90.1367	0.373249	0.578582	0.550986	175	104	330	466384436	2.90097	28.7356	609	1.05008	5.34074	28.0143	0.371869	1.09447	1.02575	1.00371	1.01677
Acronicta_aceris	Noctuoidea	OU342783.1	M27	ancestral	9864778	39.8129	35.1032	3.91547	96.7213	90.1367	0.377326	0.543428	0.550986	67	18	180	466384436	2.11516	25.283	265	0.986282	5.34074	28.0143	0.371869	0.733132	0.902503	1.01468	1.13417
Acronicta_aceris	Noctuoidea	OU342768.1	M12	ancestral	16235431	29.7308	35.1032	4.46138	91.7127	90.1367	0.364729	0.54376	0.550986	167	59	288	466384436	3.48113	32.4903	514	0.986886	5.34074	28.0143	0.371869	0.835348	1.15977	0.980801	0.846953
Acronicta_aceris	Noctuoidea	OU342776.1	M23	ancestral	14241080	34.7748	35.1032	4.79996	92.7273	90.1367	0.375287	0.57399	0.550986	120	79	363	466384436	3.05351	21.3523	562	1.04175	5.34074	28.0143	0.371869	0.898744	0.762192	1.00919	0.990644
Acronicta_aceris	Noctuoidea	OU342770.1	M21	ancestral	15394549	31.4523	35.1032	4.86123	97.351	90.1367	0.368421	0.529536	0.550986	164	97	296	466384436	3.30083	29.4434	557	0.961071	5.34074	28.0143	0.371869	0.910216	1.05101	0.990728	0.895996
Acronicta_aceris	Noctuoidea	OU342784.1	M25	ancestral	8674562	46.2033	35.1032	5.93361	86.9565	90.1367	0.390567	0.56163	0.550986	77	53	260	466384436	1.85996	19.7436	390	1.01932	5.34074	28.0143	0.371869	1.11101	0.704767	1.05028	1.31621
Acronicta_aceris	Noctuoidea	OU342786.1	M30	ancestral	7696837	51.4759	35.1032	6.56872	72.7273	90.1367	0.394587	0.572384	0.550986	64	53	258	466384436	1.65032	17.0667	375	1.03884	5.34074	28.0143	0.371869	1.22993	0.609212	1.06109	1.46642
Acronicta_aceris	Noctuoidea	OU342771.1	M6	ancestral	15232907	31.4968	35.1032	5.29079	99.0868	90.1367	0.368466	0.567742	0.550986	210	48	334	466384436	3.26617	35.473	592	1.03041	5.34074	28.0143	0.371869	0.990647	1.26624	0.990851	0.897264
Acronicta_aceris	Noctuoidea	OU342759.1	M1	ancestral	18581257	29.669	35.1032	5.86112	94.2122	90.1367	0.370602	0.541106	0.550986	310	64	436	466384436	3.98411	38.2716	810	0.982069	5.34074	28.0143	0.371869	1.09744	1.36614	0.996595	0.845195
Acronicta_aceris	Noctuoidea	OU342781.1	M26	ancestral	11314795	42.1938	35.1032	4.06373	90.5405	90.1367	0.377881	0.555856	0.550986	76	47	233	466384436	2.42607	21.3483	356	1.00884	5.34074	28.0143	0.371869	0.760892	0.762049	1.01617	1.20199
Acronicta_aceris	Noctuoidea	OU342774.1	M10	ancestral	14582300	32.9067	35.1032	5.68951	91.7582	90.1367	0.371137	0.576919	0.550986	179	93	375	466384436	3.12667	27.6662	647	1.04707	5.34074	28.0143	0.371869	1.0653	0.987571	0.998033	0.937427
Acronicta_aceris	Noctuoidea	OU342782.1	M28	ancestral	10539460	34.7086	35.1032	4.96394	90.3846	90.1367	0.375185	0.605731	0.550986	55	55	190	466384436	2.25982	18.3333	300	1.09936	5.34074	28.0143	0.371869	0.929448	0.654427	1.00892	0.988757
Acronicta_aceris	Noctuoidea	OU342766.1	M16	ancestral	16644859	31.2037	35.1032	4.13323	93.6047	90.1367	0.367233	0.547489	0.550986	174	72	326	466384436	3.56891	30.4196	572	0.993653	5.34074	28.0143	0.371869	0.773906	1.08586	0.987535	0.888913
Acronicta_aceris	Noctuoidea	OU342762.1	M8	ancestral	17666255	31.5782	35.1032	4.8033	93.3962	90.1367	0.366	0.527234	0.550986	199	66	360	466384436	3.78792	31.84	625	0.956891	5.34074	28.0143	0.371869	0.899369	1.13656	0.984219	0.899582
Acronicta_aceris	Noctuoidea	OU342777.1	M13	ancestral	14039504	32.8917	35.1032	4.73041	96.3636	90.1367	0.370574	0.55904	0.550986	158	72	311	466384436	3.01029	29.2052	541	1.01462	5.34074	28.0143	0.371869	0.885721	1.04251	0.996518	0.936999
Acronicta_aceris	Noctuoidea	OU342773.1	M22	ancestral	14791828	31.4734	35.1032	4.22966	92.5373	90.1367	0.367194	0.558095	0.550986	132	55	271	466384436	3.1716	28.821	458	1.0129	5.34074	28.0143	0.371869	0.791961	1.02879	0.98743	0.896596
Acronicta_aceris	Noctuoidea	OU342760.1	M17+M20	fusion	18343104	31.7544	35.1032	6.24479	93.3798	90.1367	0.370904	0.555717	0.550986	265	66	519	466384436	3.93304	31.1765	850	1.00859	5.34074	28.0143	0.371869	1.16927	1.11288	0.997406	0.904603
Acronicta_aceris	Noctuoidea	OU342775.1	M11	ancestral	14388474	32.399	35.1032	5.90701	89.6739	90.1367	0.374079	0.569332	0.550986	178	61	388	466384436	3.08511	28.3892	627	1.0333	5.34074	28.0143	0.371869	1.10603	1.01338	1.00594	0.922965
Acronicta_aceris	Noctuoidea	OU342772.1	M15	ancestral	15114703	32.0205	35.1032	5.10819	96.2366	90.1367	0.372383	0.571735	0.550986	207	67	323	466384436	3.24082	34.6734	597	1.03766	5.34074	28.0143	0.371869	0.956457	1.2377	1.00138	0.912181
Acronicta_aceris	Noctuoidea	OU342763.1	M9	ancestral	17505600	30.1667	35.1032	4.92076	94.3299	90.1367	0.363138	0.534943	0.550986	195	146	363	466384436	3.75347	27.6989	704	0.970883	5.34074	28.0143	0.371869	0.921363	0.988739	0.976521	0.859372
Acronicta_aceris	Noctuoidea	OU342756.1	MZ	ancestral	20910575	32.663	35.1032	5.19887	84.4156	90.1367	0.36431	0.537915	0.550986	179	55	565	466384436	4.48355	22.403	799	0.976277	5.34074	28.0143	0.371869	0.973436	0.799698	0.979673	0.930485
Acronicta_aceris	Noctuoidea	OU342764.1	M5	ancestral	17198065	32.3064	35.1032	5.20871	90.5405	90.1367	0.36699	0.540613	0.550986	217	52	348	466384436	3.68753	35.1702	617	0.981173	5.34074	28.0143	0.371869	0.975278	1.25543	0.98688	0.920326
Acronicta_aceris	Noctuoidea	OU342769.1	M4	ancestral	16061144	31.9899	35.1032	4.9985	96.4602	90.1367	0.371338	0.540289	0.550986	234	41	349	466384436	3.44376	37.5	624	0.980586	5.34074	28.0143	0.371869	0.935919	1.3386	0.998572	0.91131
Acronicta_aceris	Noctuoidea	OU342767.1	M18	ancestral	16265054	29.7992	35.1032	4.26618	96.7105	90.1367	0.364646	0.551877	0.550986	152	72	357	466384436	3.48748	26.1618	581	1.00162	5.34074	28.0143	0.371869	0.798799	0.933871	0.980577	0.848904
Agonopterix_arenella	Gelechioidea	OV656691.1	M2	ancestral	21857999	42.9269	47.7076	4.64954	89.2361	87.5616	0.371377	0.575243	0.57541	272	88	462	545825857	4.00457	33.09	822	0.999709	4.19709	28.3971	0.373011	1.1078	1.16526	0.995618	0.899792
Agonopterix_arenella	Gelechioidea	OV656710.1	M14	ancestral	16162655	48.7336	47.7076	5.10876	86.25	87.5616	0.375112	0.594226	0.57541	175	115	345	545825857	2.96114	27.5591	635	1.0327	4.19709	28.3971	0.373011	1.21722	0.970488	1.00563	1.0215
Agonopterix_arenella	Gelechioidea	OV656694.1	M1	ancestral	20870248	40.8776	47.7076	5.2639	94.4984	87.5616	0.372707	0.569569	0.57541	308	72	447	545825857	3.82361	37.243	827	0.989849	4.19709	28.3971	0.373011	1.25418	1.31151	0.999183	0.856835
Agonopterix_arenella	Gelechioidea	OV656702.1	M6	ancestral	18866636	45.5738	47.7076	4.23093	94.9074	87.5616	0.371613	0.584332	0.57541	215	57	359	545825857	3.45653	34.0729	631	1.01551	4.19709	28.3971	0.373011	1.00806	1.19987	0.996251	0.955273
Agonopterix_arenella	Gelechioidea	OV656717.1	M31	ancestral	10271600	62.5466	47.7076	4.88977	51.2195	87.5616	0.384591	0.581208	0.57541	74	68	234	545825857	1.88185	19.6809	376	1.01008	4.19709	28.3971	0.373011	1.16504	0.693058	1.03104	1.31104
Agonopterix_arenella	Gelechioidea	OV656701.1	M4	ancestral	18923089	45.0411	47.7076	4.07262	94.1704	87.5616	0.372075	0.576268	0.57541	232	41	357	545825857	3.46687	36.8254	630	1.00149	4.19709	28.3971	0.373011	0.970344	1.2968	0.99749	0.944107
Agonopterix_arenella	Gelechioidea	OV656690.1	M27	ancestral	28575068	64.2105	47.7076	3.00863	70.4918	87.5616	0.384421	0.523791	0.57541	84	231	642	545825857	5.2352	8.77743	957	0.910292	4.19709	28.3971	0.373011	0.716837	0.309096	1.03059	1.34592
Agonopterix_arenella	Gelechioidea	OV656697.1	M8	ancestral	20457408	43.324	47.7076	3.94454	89.0476	87.5616	0.369738	0.562245	0.57541	205	65	331	545825857	3.74797	34.1098	601	0.97712	4.19709	28.3971	0.373011	0.939828	1.20117	0.991225	0.908115
Agonopterix_arenella	Gelechioidea	OV656693.1	M3	ancestral	21448490	42.0689	47.7076	4.77677	95.8801	87.5616	0.372755	0.57397	0.57541	293	47	426	545825857	3.92955	38.2507	766	0.997497	4.19709	28.3971	0.373011	1.13812	1.34699	0.999313	0.881806
Agonopterix_arenella	Gelechioidea	OV656689.1	M13,MZ	fusion	30785055	43.3464	47.7076	5.05753	NA	87.5616	0.370069	0.573931	0.57541	340	104	780	545825857	5.64009	27.7778	1224	0.99743	4.19709	28.3971	0.373011	1.20501	0.97819	0.992112	0.908585
Agonopterix_arenella	Gelechioidea	OV656709.1	M11	ancestral	17540285	46.5072	47.7076	4.3815	87.9121	87.5616	0.375679	0.610365	0.57541	183	41	351	545825857	3.21353	31.8261	575	1.06075	4.19709	28.3971	0.373011	1.04394	1.12075	1.00715	0.974839
Agonopterix_arenella	Gelechioidea	OV656716.1	M25	ancestral	10525554	58.3542	47.7076	4.37828	78.2609	87.5616	0.377363	0.569465	0.57541	77	36	245	545825857	1.92837	21.5084	358	0.989669	4.19709	28.3971	0.373011	1.04317	0.757414	1.01167	1.22316
Agonopterix_arenella	Gelechioidea	OV656718.1	M29	ancestral	9982603	62.6504	47.7076	3.603	60	87.5616	0.380963	0.583078	0.57541	55	39	178	545825857	1.8289	20.2206	272	1.01333	4.19709	28.3971	0.373011	0.858452	0.712065	1.02132	1.31322
Agonopterix_arenella	Gelechioidea	OV656706.1	M22	ancestral	18111678	45.6674	47.7076	3.54293	88.0597	87.5616	0.370551	0.569408	0.57541	142	56	269	545825857	3.31822	30.4069	467	0.989569	4.19709	28.3971	0.373011	0.84414	1.07077	0.993405	0.957235
Agonopterix_arenella	Gelechioidea	OV656708.1	M10	ancestral	17718108	46.7155	47.7076	4.44744	89.6739	87.5616	0.372691	0.5882	0.57541	183	84	383	545825857	3.24611	28.1538	650	1.02223	4.19709	28.3971	0.373011	1.05965	0.991433	0.999142	0.979204
Agonopterix_arenella	Gelechioidea	OV656695.1	M9	ancestral	20800720	43.0535	47.7076	3.97184	91.7949	87.5616	0.366386	0.556852	0.57541	192	124	378	545825857	3.81087	27.6657	694	0.967748	4.19709	28.3971	0.373011	0.946332	0.974244	0.982238	0.902445
Agonopterix_arenella	Gelechioidea	OV656699.1	M5	ancestral	20190905	44.369	47.7076	4.39653	85.5856	87.5616	0.369828	0.568447	0.57541	225	46	375	545825857	3.69915	34.8297	646	0.9879	4.19709	28.3971	0.373011	1.04752	1.22652	0.991467	0.930019
Agonopterix_arenella	Gelechioidea	OV656707.1	M7	ancestral	17940807	47.5588	47.7076	4.50178	91.1215	87.5616	0.373095	0.59145	0.57541	203	75	348	545825857	3.28691	32.4281	626	1.02788	4.19709	28.3971	0.373011	1.0726	1.14195	1.00022	0.99688
Agonopterix_arenella	Gelechioidea	OV656692.1	M17+M20	fusion	21526928	44.6743	47.7076	5.2415	93.1034	87.5616	0.372316	0.58775	0.57541	273	71	521	545825857	3.94392	31.5607	865	1.02145	4.19709	28.3971	0.373011	1.24884	1.11141	0.998135	0.936419
Agonopterix_arenella	Gelechioidea	OV656698.1	M18	ancestral	20255136	44.3243	47.7076	3.29996	96.0526	87.5616	0.367234	0.574731	0.57541	156	67	378	545825857	3.71092	25.9567	601	0.998821	4.19709	28.3971	0.373011	0.78625	0.914063	0.984512	0.929082
Agonopterix_arenella	Gelechioidea	OV656715.1	M30	ancestral	10769443	61.6773	47.7076	4.94429	65.9091	87.5616	0.389079	0.591291	0.57541	75	50	321	545825857	1.97305	16.8161	446	1.0276	4.19709	28.3971	0.373011	1.17803	0.592178	1.04308	1.29282
Agonopterix_arenella	Gelechioidea	OV656712.1	M19	ancestral	14792579	52.39	47.7076	4.48	91.0448	87.5616	0.377979	0.584448	0.57541	129	71	344	545825857	2.71013	23.7132	544	1.01571	4.19709	28.3971	0.373011	1.06741	0.835058	1.01332	1.09815
Agonopterix_arenella	Gelechioidea	OV656713.1	M26	ancestral	14436485	54.4647	47.7076	3.0398	85.1351	87.5616	0.373465	0.536858	0.57541	84	59	245	545825857	2.64489	21.6495	388	0.933001	4.19709	28.3971	0.373011	0.724264	0.762383	1.00122	1.14163
Agonopterix_arenella	Gelechioidea	OV656703.1	M23	ancestral	18461748	44.5874	47.7076	4.80826	93.578	87.5616	0.371934	0.576233	0.57541	124	115	477	545825857	3.38235	17.3184	716	1.00143	4.19709	28.3971	0.373011	1.14562	0.609866	0.997111	0.934597
Agonopterix_arenella	Gelechioidea	OV656696.1	M12	ancestral	20544213	44.9018	47.7076	3.55258	89.4444	87.5616	0.368394	0.576216	0.57541	164	75	345	545825857	3.76388	28.0822	584	1.0014	4.19709	28.3971	0.373011	0.846439	0.98891	0.987621	0.941186
Agonopterix_arenella	Gelechioidea	OV656705.1	M15	ancestral	18114250	45.0545	47.7076	4.0271	97.3118	87.5616	0.370468	0.579801	0.57541	215	57	345	545825857	3.31869	34.846	617	1.00763	4.19709	28.3971	0.373011	0.959498	1.2271	0.99318	0.944387
Agonopterix_arenella	Gelechioidea	OV656704.1	M21	ancestral	18252195	46.3949	47.7076	3.87317	90.604	87.5616	0.371048	0.557018	0.57541	167	82	282	545825857	3.34396	31.4501	531	0.968036	4.19709	28.3971	0.373011	0.922823	1.10751	0.994736	0.972485
Agonopterix_arenella	Gelechioidea	OV656714.1	M28	ancestral	12920910	49.6227	47.7076	3.57281	100	87.5616	0.373943	0.60366	0.57541	57	40	173	545825857	2.36722	21.1111	270	1.0491	4.19709	28.3971	0.373011	0.851259	0.743425	1.0025	1.04014
Agonopterix_arenella	Gelechioidea	OV656711.1	M24	ancestral	15175303	53.2846	47.7076	3.08988	93.2773	87.5616	0.373179	0.56414	0.57541	119	41	233	545825857	2.78025	30.2799	393	0.980414	4.19709	28.3971	0.373011	0.736196	1.0663	1.00045	1.1169
Agonopterix_arenella	Gelechioidea	OV656700.1	M16	ancestral	19442741	43.3661	47.7076	3.54348	92.4419	87.5616	0.367927	0.559432	0.57541	175	71	314	545825857	3.56208	31.25	560	0.972232	4.19709	28.3971	0.373011	0.844271	1.10046	0.986371	0.908998
Agonopterix_subpropinquella	Gelechioidea	OV277693.1	M13,M4,MZ	fusion	68253362	56.2092	54.9085	3.65349	NA	88.1748	0.379506	0.604268	0.593506	585	189	1223	667905724	10.219	29.2939	1997	1.01813	3.65513	27.8774	0.380413	0.99955	1.05082	0.997615	1.02369
Agonopterix_subpropinquella	Gelechioidea	OV277707.1	M15	ancestral	22384770	52.6109	54.9085	3.61634	97.3118	88.1748	0.379085	0.596617	0.593506	224	71	360	667905724	3.35149	34.1985	655	1.00524	3.65513	27.8774	0.380413	0.989386	1.22675	0.996507	0.958155
Agonopterix_subpropinquella	Gelechioidea	OV277708.1	M22	ancestral	22369771	53.4257	54.9085	3.25847	89.4737	88.1748	0.378726	0.594549	0.593506	138	73	309	667905724	3.34924	26.5385	520	1.00176	3.65513	27.8774	0.380413	0.891478	0.951972	0.995564	0.972996
Agonopterix_subpropinquella	Gelechioidea	OV277712.1	M14	ancestral	20321984	56.0175	54.9085	4.40129	86.3354	88.1748	0.383395	0.602335	0.593506	177	125	370	667905724	3.04264	26.3393	672	1.01488	3.65513	27.8774	0.380413	1.20414	0.944827	1.00784	1.0202
Agonopterix_subpropinquella	Gelechioidea	OV277701.1	M12	ancestral	25494792	53.1873	54.9085	3.02645	90.0552	88.1748	0.376922	0.569675	0.593506	169	92	342	667905724	3.81712	28.0265	603	0.959847	3.65513	27.8774	0.380413	0.828	1.00535	0.990823	0.968653
Agonopterix_subpropinquella	Gelechioidea	OV277711.1	M11	ancestral	21463782	53.842	54.9085	3.93371	87.9121	88.1748	0.383075	0.630739	0.593506	187	58	398	667905724	3.21359	29.0824	643	1.06273	3.65513	27.8774	0.380413	1.07621	1.04323	1.007	0.980577
Agonopterix_subpropinquella	Gelechioidea	OV277705.1	M16	ancestral	24191190	52.1229	54.9085	3.09353	90.5882	88.1748	0.375615	0.568865	0.593506	173	79	356	667905724	3.62195	28.4539	608	0.958483	3.65513	27.8774	0.380413	0.846352	1.02068	0.987387	0.949268
Agonopterix_subpropinquella	Gelechioidea	OV277703.1	M5	ancestral	25090608	53.0801	54.9085	3.82758	86.4253	88.1748	0.378112	0.587953	0.593506	221	60	392	667905724	3.75661	32.838	673	0.990643	3.65513	27.8774	0.380413	1.04718	1.17795	0.993951	0.966701
Agonopterix_subpropinquella	Gelechioidea	OV277704.1	M18	ancestral	24474016	50.4806	54.9085	3.0358	97.3684	88.1748	0.375719	0.595256	0.593506	159	75	420	667905724	3.66429	24.3119	654	1.00295	3.65513	27.8774	0.380413	0.830558	0.872103	0.98766	0.91936
Agonopterix_subpropinquella	Gelechioidea	OV277720.1	M29	ancestral	11249277	64.1627	54.9085	3.61245	58.1395	88.1748	0.390536	0.599764	0.593506	57	40	201	667905724	1.68426	19.1275	298	1.01054	3.65513	27.8774	0.380413	0.988322	0.686131	1.02661	1.16854
Agonopterix_subpropinquella	Gelechioidea	OV277718.1	M31	ancestral	13079760	66.0866	54.9085	4.28977	51.2195	88.1748	0.391124	0.593831	0.593506	74	71	261	667905724	1.95832	18.2266	406	1.00055	3.65513	27.8774	0.380413	1.17363	0.653814	1.02816	1.20358
Agonopterix_subpropinquella	Gelechioidea	OV277698.1	M9	ancestral	26693074	53.1834	54.9085	3.37813	91.2821	88.1748	0.37576	0.577304	0.593506	194	148	411	667905724	3.99653	25.7636	753	0.9727	3.65513	27.8774	0.380413	0.924215	0.924177	0.987768	0.968583
Agonopterix_subpropinquella	Gelechioidea	OV277696.1	M17+M20	fusion	28224016	54.8309	54.9085	4.14372	93.75	88.1748	0.382489	0.604006	0.593506	272	76	494	667905724	4.22575	32.304	842	1.01769	3.65513	27.8774	0.380413	1.13367	1.15879	1.00546	0.998588
Agonopterix_subpropinquella	Gelechioidea	OV277702.1	M8	ancestral	25120495	51.1975	54.9085	3.65828	90.9524	88.1748	0.377692	0.590514	0.593506	213	83	375	667905724	3.76108	31.7437	671	0.994958	3.65513	27.8774	0.380413	1.00086	1.13869	0.992848	0.932416
Agonopterix_subpropinquella	Gelechioidea	OV277699.1	M1	ancestral	26046159	49.9218	54.9085	4.42164	95.4839	88.1748	0.381452	0.587942	0.593506	314	84	445	667905724	3.89968	37.2479	843	0.990625	3.65513	27.8774	0.380413	1.20971	1.33614	1.00273	0.909183
Agonopterix_subpropinquella	Gelechioidea	OV277719.1	M25	ancestral	12230012	61.3993	54.9085	3.79846	78.2609	88.1748	0.385103	0.577169	0.593506	80	30	253	667905724	1.8311	22.0386	363	0.972474	3.65513	27.8774	0.380413	1.03921	0.790555	1.01233	1.11821
Agonopterix_subpropinquella	Gelechioidea	OV277706.1	M6	ancestral	23648869	54.191	54.9085	3.73175	94.5455	88.1748	0.380184	0.600443	0.593506	219	70	370	667905724	3.54075	33.2322	659	1.01169	3.65513	27.8774	0.380413	1.02096	1.19208	0.999397	0.986933
Agonopterix_subpropinquella	Gelechioidea	OV277716.1	M28	ancestral	15507595	54.6123	54.9085	3.23934	100	88.1748	0.382849	0.601145	0.593506	60	46	187	667905724	2.32182	20.4778	293	1.01287	3.65513	27.8774	0.380413	0.886244	0.734568	1.0064	0.994605
Agonopterix_subpropinquella	Gelechioidea	OV277700.1	M3	ancestral	25782114	50.4801	54.9085	4.29611	95.1852	88.1748	0.381319	0.599233	0.593506	297	57	419	667905724	3.86014	38.4217	773	1.00965	3.65513	27.8774	0.380413	1.17536	1.37824	1.00238	0.919349
Agonopterix_subpropinquella	Gelechioidea	OV277710.1	M10	ancestral	22066234	54.1078	54.9085	3.97579	90.9574	88.1748	0.380374	0.610136	0.593506	190	89	410	667905724	3.30379	27.5762	689	1.02802	3.65513	27.8774	0.380413	1.08773	0.989197	0.999896	0.985419
Agonopterix_subpropinquella	Gelechioidea	OV277717.1	M30	ancestral	13789340	65.6092	54.9085	4.429	65.1163	88.1748	0.394846	0.599024	0.593506	75	64	339	667905724	2.06456	15.6904	478	1.0093	3.65513	27.8774	0.380413	1.21172	0.562836	1.03794	1.19488
Agonopterix_subpropinquella	Gelechioidea	OV277713.1	M24	ancestral	17759956	58.1994	54.9085	3.00879	93.2773	88.1748	0.379472	0.569386	0.593506	114	52	269	667905724	2.65905	26.2069	435	0.95936	3.65513	27.8774	0.380413	0.823168	0.940078	0.997525	1.05994
Agonopterix_subpropinquella	Gelechioidea	OV277715.1	M27	ancestral	16437072	61.5968	54.9085	2.52276	86.8852	88.1748	0.380842	0.562837	0.593506	71	45	204	667905724	2.46099	22.1875	320	0.948325	3.65513	27.8774	0.380413	0.690196	0.795897	1.00113	1.12181
Agonopterix_subpropinquella	Gelechioidea	OV277714.1	M26	ancestral	16711442	58.6873	54.9085	2.93613	84.9315	88.1748	0.380347	0.53326	0.593506	84	69	263	667905724	2.50207	20.1923	416	0.898491	3.65513	27.8774	0.380413	0.803289	0.724327	0.999827	1.06882
Agonopterix_subpropinquella	Gelechioidea	OV277694.1	M19,M21	fusion	37690700	52.8521	54.9085	3.7914	NA	88.1748	0.378646	0.588822	0.593506	303	148	664	667905724	5.64312	27.1749	1115	0.992108	3.65513	27.8774	0.380413	1.03728	0.974802	0.995355	0.962548
Agonopterix_subpropinquella	Gelechioidea	OV277709.1	M23	ancestral	22350935	51.7166	54.9085	3.60819	93.578	88.1748	0.380198	0.605798	0.593506	119	95	461	667905724	3.34642	17.6296	675	1.02071	3.65513	27.8774	0.380413	0.987157	0.6324	0.999435	0.941868
Agonopterix_subpropinquella	Gelechioidea	OV277695.1	M7	ancestral	31474414	61.107	54.9085	3.35886	91.6667	88.1748	0.38182	0.606562	0.593506	217	133	501	667905724	4.7124	25.4994	851	1.022	3.65513	27.8774	0.380413	0.918943	0.9147	1.0037	1.11289
Agonopterix_subpropinquella	Gelechioidea	OV277697.1	M2	ancestral	27900091	52.4793	54.9085	3.99447	88.5017	88.1748	0.37937	0.593137	0.593506	276	93	504	667905724	4.17725	31.6151	873	0.999379	3.65513	27.8774	0.380413	1.09284	1.13408	0.997257	0.955758
Agriopis_aurantiaria	Geometroidea	OU611986.1	M3	ancestral	19784880	38.2251	42.9324	5.01181	96.2825	87.2568	0.378875	0.607419	0.608741	285	49	412	485385411	4.07612	38.2038	746	0.997829	4.39176	29.9366	0.378346	1.14119	1.27616	1.0014	0.890355
Agriopis_aurantiaria	Geometroidea	OU611987.1	M8	ancestral	19663246	40.8022	42.9324	3.86438	91.9048	87.2568	0.375596	0.588252	0.608741	197	55	334	485385411	4.05106	33.6177	586	0.966342	4.39176	29.9366	0.378346	0.879917	1.12297	0.992731	0.950382
Agriopis_aurantiaria	Geometroidea	OU612001.1	M13	ancestral	15255360	42.1254	42.9324	3.93878	92.7711	87.2568	0.377811	0.604469	0.608741	157	58	296	485385411	3.14294	30.7241	511	0.992982	4.39176	29.9366	0.378346	0.896858	1.02631	0.998586	0.981203
Agriopis_aurantiaria	Geometroidea	OU611989.1	M9	ancestral	19128000	39.5003	42.9324	3.91004	95.4082	87.2568	0.371659	0.588413	0.608741	199	121	365	485385411	3.94079	29.0511	685	0.966607	4.39176	29.9366	0.378346	0.890314	0.970422	0.982324	0.920057
Agriopis_aurantiaria	Geometroidea	OU612002.1	M14	ancestral	14983287	44.9081	42.9324	5.13194	86.9565	87.2568	0.380061	0.61736	0.608741	173	102	318	485385411	3.08688	29.1737	593	1.01416	4.39176	29.9366	0.378346	1.16854	0.974517	1.00453	1.04602
Agriopis_aurantiaria	Geometroidea	OU611988.1	M5	ancestral	19397424	41.3964	42.9324	4.50488	87.3874	87.2568	0.37568	0.606716	0.608741	216	59	363	485385411	3.99629	33.8558	638	0.996674	4.39176	29.9366	0.378346	1.02576	1.13092	0.992953	0.964222
Agriopis_aurantiaria	Geometroidea	OU611985.1	MZ	ancestral	20323860	43.4683	42.9324	4.94696	67.5439	87.2568	0.378613	0.614713	0.608741	177	57	537	485385411	4.18716	22.9572	771	1.00981	4.39176	29.9366	0.378346	1.12642	0.766862	1.0007	1.01248
Agriopis_aurantiaria	Geometroidea	OU611984.1	M17+M20	fusion	20324033	40.6118	42.9324	5.40835	91.5789	87.2568	0.377929	0.619769	0.608741	262	65	525	485385411	4.18719	30.7512	852	1.01812	4.39176	29.9366	0.378346	1.23148	1.02721	0.998898	0.945947
Agriopis_aurantiaria	Geometroidea	OU612006.1	M27	ancestral	10250897	51.4147	42.9324	3.26344	82.2581	87.2568	0.381715	0.595819	0.608741	66	24	172	485385411	2.11191	25.1908	262	0.978773	4.39176	29.9366	0.378346	0.743083	0.841474	1.0089	1.19757
Agriopis_aurantiaria	Geometroidea	OU612004.1	M24	ancestral	12176149	48.3471	42.9324	3.71461	91.5254	87.2568	0.380817	0.625614	0.608741	113	25	229	485385411	2.50855	30.7902	367	1.02772	4.39176	29.9366	0.378346	0.845814	1.02851	1.00653	1.12612
Agriopis_aurantiaria	Geometroidea	OU611999.1	M10	ancestral	16060056	42.6941	42.9324	4.80439	91.9355	87.2568	0.377901	0.611884	0.608741	179	96	367	485385411	3.30872	27.8816	642	1.00516	4.39176	29.9366	0.378346	1.09396	0.931357	0.998822	0.994449
Agriopis_aurantiaria	Geometroidea	OU612005.1	M19	ancestral	11825588	46.7406	42.9324	4.95483	88.0597	87.2568	0.384057	0.6222	0.608741	121	43	274	485385411	2.43633	27.6256	438	1.02211	4.39176	29.9366	0.378346	1.12821	0.922804	1.01509	1.0887
Agriopis_aurantiaria	Geometroidea	OU612003.1	M23	ancestral	14483535	43.0641	42.9324	3.90706	93.578	87.2568	0.380116	0.61647	0.608741	123	47	279	485385411	2.98392	27.3942	449	1.0127	4.39176	29.9366	0.378346	0.889635	0.915075	1.00468	1.00307
Agriopis_aurantiaria	Geometroidea	OU611994.1	M7	ancestral	18019959	42.3328	42.9324	4.7282	92.7273	87.2568	0.376411	0.600403	0.608741	214	89	370	485385411	3.71251	31.7979	673	0.986303	4.39176	29.9366	0.378346	1.07661	1.06218	0.994884	0.986034
Agriopis_aurantiaria	Geometroidea	OU611981.1	M26,M28	fusion	22923517	46.2872	42.9324	3.73807	NA	87.2568	0.38096	0.605069	0.608741	132	83	406	485385411	4.72275	21.256	621	0.993969	4.39176	29.9366	0.378346	0.851156	0.710036	1.00691	1.07814
Agriopis_aurantiaria	Geometroidea	OU611983.1	M2	ancestral	20351702	38.2908	42.9324	4.89053	91.2892	87.2568	0.376426	0.608046	0.608741	267	92	447	485385411	4.1929	33.1266	806	0.99886	4.39176	29.9366	0.378346	1.11357	1.10656	0.994923	0.891886
Agriopis_aurantiaria	Geometroidea	OU611990.1	M18	ancestral	18849566	39.8991	42.9324	3.44712	96.6887	87.2568	0.372692	0.604762	0.608741	156	64	363	485385411	3.88342	26.7581	583	0.993465	4.39176	29.9366	0.378346	0.784907	0.893828	0.985054	0.929348
Agriopis_aurantiaria	Geometroidea	OU611996.1	M22	ancestral	16783871	42.583	42.9324	3.69857	90.0763	87.2568	0.37659	0.613705	0.608741	136	56	283	485385411	3.45784	28.6316	475	1.00816	4.39176	29.9366	0.378346	0.842162	0.956408	0.995358	0.991861
Agriopis_aurantiaria	Geometroidea	OU611997.1	M21	ancestral	16737952	41.5515	42.9324	3.91323	94.4828	87.2568	0.375653	0.583795	0.608741	164	90	277	485385411	3.44838	30.8851	531	0.95902	4.39176	29.9366	0.378346	0.89104	1.03169	0.992881	0.967835
Agriopis_aurantiaria	Geometroidea	OU612008.1	M25	ancestral	8508127	50.6196	42.9324	5.01511	78.2609	87.2568	0.38386	0.622839	0.608741	81	31	239	485385411	1.75286	23.0769	351	1.02316	4.39176	29.9366	0.378346	1.14194	0.770861	1.01457	1.17905
Agriopis_aurantiaria	Geometroidea	OU612009.1	M29	ancestral	7990388	55.8323	42.9324	4.64587	50	87.2568	0.385941	0.606221	0.608741	51	25	174	485385411	1.64619	20.4	250	0.995861	4.39176	29.9366	0.378346	1.05786	0.681441	1.02007	1.30047
Agriopis_aurantiaria	Geometroidea	OU612000.1	M11	ancestral	16008650	42.8624	42.9324	4.66846	89.5028	87.2568	0.379841	0.612739	0.608741	185	43	374	485385411	3.29813	30.7309	602	1.00657	4.39176	29.9366	0.378346	1.06301	1.02653	1.00395	0.998369
Agriopis_aurantiaria	Geometroidea	OU612007.1	M30	ancestral	8531784	57.0928	42.9324	7.14147	56.0976	87.2568	0.401437	0.645126	0.608741	65	75	352	485385411	1.75773	13.2114	492	1.05977	4.39176	29.9366	0.378346	1.62611	0.441313	1.06103	1.32983
Agriopis_aurantiaria	Geometroidea	OU611991.1	M12	ancestral	18783015	40.5899	42.9324	3.6067	87.3626	87.2568	0.37461	0.602253	0.608741	161	60	344	485385411	3.86971	28.4956	565	0.989342	4.39176	29.9366	0.378346	0.821243	0.951865	0.990125	0.945438
Agriopis_aurantiaria	Geometroidea	OU611982.1	M1	ancestral	20399144	38.6404	42.9324	5.10663	92.1824	87.2568	0.378696	0.605753	0.608741	303	56	448	485385411	4.20267	37.5465	807	0.995093	4.39176	29.9366	0.378346	1.16278	1.2542	1.00092	0.900028
Agriopis_aurantiaria	Geometroidea	OU611992.1	M16	ancestral	18154995	41.0149	42.9324	3.46964	94.152	87.2568	0.37468	0.598377	0.608741	165	56	296	485385411	3.74033	31.9149	517	0.982976	4.39176	29.9366	0.378346	0.790035	1.06608	0.99031	0.955338
Agriopis_aurantiaria	Geometroidea	OU611993.1	M4	ancestral	18049239	41.4669	42.9324	4.06744	91.9643	87.2568	0.376844	0.597532	0.608741	233	33	360	485385411	3.71854	37.2204	626	0.981587	4.39176	29.9366	0.378346	0.926153	1.24331	0.99603	0.965865
Agriopis_aurantiaria	Geometroidea	OU612010.1	M31	ancestral	7634698	56.953	42.9324	5.79265	46.3415	87.2568	0.391624	0.618027	0.608741	71	42	223	485385411	1.57291	21.131	336	1.01525	4.39176	29.9366	0.378346	1.31898	0.705858	1.03509	1.32657
Agriopis_aurantiaria	Geometroidea	OU611995.1	M6	ancestral	17766472	42.9615	42.9324	4.22553	94.0639	87.2568	0.378373	0.613766	0.608741	208	47	331	485385411	3.66028	35.4949	586	1.00825	4.39176	29.9366	0.378346	0.96215	1.18567	1.00007	1.00068
Agriopis_aurantiaria	Geometroidea	OU611998.1	M15	ancestral	16220575	40.8192	42.9324	4.30688	94.0541	87.2568	0.377264	0.612026	0.608741	206	55	341	485385411	3.34179	34.2193	602	1.0054	4.39176	29.9366	0.378346	0.980674	1.14306	0.99714	0.950778
Agriopis_marginaria	Geometroidea	OW029914.1	M24,M27,M28	fusion	31945455	46.6287	45.0174	3.54565	NA	86.7441	0.380584	0.606645	0.596178	232	58	360	500896711	6.37765	35.6923	650	1.01756	3.90927	39.9238	0.380669	0.906984	0.89401	0.999777	1.03579
Agriopis_marginaria	Geometroidea	OW029919.1	M3	ancestral	20240538	40.1062	45.0174	4.68576	95.8647	86.7441	0.379974	0.590049	0.596178	290	38	227	500896711	4.04086	52.2523	555	0.989719	3.90927	39.9238	0.380669	1.19863	1.3088	0.998175	0.890905
Agriopis_marginaria	Geometroidea	OW029922.1	M9	ancestral	19678886	41.7245	45.0174	3.53152	95.3846	86.7441	0.374922	0.581645	0.596178	187	87	193	500896711	3.92873	40.0428	467	0.975624	3.90927	39.9238	0.380669	0.90337	1.00298	0.984905	0.926852
Agriopis_marginaria	Geometroidea	OW029924.1	M18	ancestral	19097142	41.815	45.0174	3.01687	94.7368	86.7441	0.375082	0.597771	0.596178	152	59	177	500896711	3.81259	39.1753	388	1.00267	3.90927	39.9238	0.380669	0.771721	0.98125	0.985324	0.928863
Agriopis_marginaria	Geometroidea	OW029936.1	M23	ancestral	15347918	46.7855	45.0174	3.13033	93.578	86.7441	0.383361	0.616798	0.596178	115	28	156	500896711	3.06409	38.4615	299	1.03459	3.90927	39.9238	0.380669	0.800745	0.963373	1.00707	1.03928
Agriopis_marginaria	Geometroidea	OW029930.1	M22	ancestral	16997386	44.4256	45.0174	3.3619	90.1515	86.7441	0.37913	0.591246	0.596178	134	42	174	500896711	3.39339	38.2857	350	0.991727	3.90927	39.9238	0.380669	0.859981	0.958969	0.995957	0.986854
Agriopis_marginaria	Geometroidea	OW029918.1	M17+M20	fusion	20496085	41.9267	45.0174	5.22985	90.9722	86.7441	0.379435	0.587309	0.596178	260	54	320	500896711	4.09188	41.0095	634	0.985123	3.90927	39.9238	0.380669	1.33781	1.02719	0.996758	0.931344
Agriopis_marginaria	Geometroidea	OW029920.1	M5	ancestral	20084966	43.3353	45.0174	3.99512	87.2727	86.7441	0.377776	0.600508	0.596178	213	48	228	500896711	4.0098	43.5583	489	1.00726	3.90927	39.9238	0.380669	1.02196	1.09103	0.9924	0.962636
Agriopis_marginaria	Geometroidea	OW029934.1	M11	ancestral	15925369	45.1502	45.0174	4.14564	88.8268	86.7441	0.383656	0.60884	0.596178	173	38	193	500896711	3.17937	42.8218	404	1.02124	3.90927	39.9238	0.380669	1.06046	1.07259	1.00785	1.00295
Agriopis_marginaria	Geometroidea	OW029915.1	M1	ancestral	21316241	41.213	45.0174	4.8301	92.2078	86.7441	0.381322	0.585989	0.596178	302	51	247	500896711	4.25562	50.3333	600	0.982909	3.90927	39.9238	0.380669	1.23555	1.26073	1.00172	0.915491
Agriopis_marginaria	Geometroidea	OW029916.1	MZ	ancestral	21250000	44.8433	45.0174	4.17422	68.9956	86.7441	0.381172	0.600199	0.596178	161	45	279	500896711	4.24239	33.1959	485	1.00675	3.90927	39.9238	0.380669	1.06777	0.83148	1.00132	0.996133
Agriopis_marginaria	Geometroidea	OW029935.1	M14	ancestral	15896219	47.6044	45.0174	4.15158	86.9565	86.7441	0.384632	0.621464	0.596178	167	89	210	500896711	3.17355	35.8369	466	1.04241	3.90927	39.9238	0.380669	1.06198	0.897632	1.01041	1.05747
Agriopis_marginaria	Geometroidea	OW029926.1	M16	ancestral	18360434	42.4821	45.0174	3.28169	94.152	86.7441	0.376081	0.573349	0.596178	168	50	193	500896711	3.66551	40.8759	411	0.961708	3.90927	39.9238	0.380669	0.839463	1.02385	0.98795	0.943683
Agriopis_marginaria	Geometroidea	OW029931.1	M15	ancestral	16942660	43.9444	45.0174	3.86827	94.0541	86.7441	0.380014	0.605674	0.596178	204	52	190	500896711	3.38247	45.7399	446	1.01593	3.90927	39.9238	0.380669	0.989511	1.14568	0.998279	0.976164
Agriopis_marginaria	Geometroidea	OW029917.1	M2	ancestral	21097362	40.5191	45.0174	4.40783	91.2281	86.7441	0.378658	0.599467	0.596178	266	92	246	500896711	4.21192	44.0397	604	1.00552	3.90927	39.9238	0.380669	1.12753	1.10309	0.994719	0.900076
Agriopis_marginaria	Geometroidea	OW029940.1	M30	ancestral	9283370	59.1707	45.0174	4.28041	56.0976	86.7441	0.398537	0.628199	0.596178	65	47	188	500896711	1.85335	21.6667	300	1.05371	3.90927	39.9238	0.380669	1.09494	0.5427	1.04694	1.3144
Agriopis_marginaria	Geometroidea	OW029929.1	M6	ancestral	17847122	43.8153	45.0174	4.07775	95.814	86.7441	0.378524	0.602543	0.596178	199	45	205	500896711	3.56303	44.3207	449	1.01068	3.90927	39.9238	0.380669	1.0431	1.11013	0.994365	0.973297
Agriopis_marginaria	Geometroidea	OW029928.1	M21	ancestral	17966620	43.8109	45.0174	3.38265	97.3333	86.7441	0.377816	0.559664	0.596178	166	74	169	500896711	3.58689	40.5868	409	0.938753	3.90927	39.9238	0.380669	0.865289	1.01661	0.992507	0.973199
Agriopis_marginaria	Geometroidea	OW029941.1	M29	ancestral	8832666	59.8422	45.0174	3.63529	50	86.7441	0.392299	0.606506	0.596178	51	21	127	500896711	1.76337	25.6281	199	1.01732	3.90927	39.9238	0.380669	0.929914	0.641926	1.03055	1.32931
Agriopis_marginaria	Geometroidea	OW029937.1	M26	ancestral	12875431	52.1746	45.0174	2.80357	85.1351	86.7441	0.384589	0.564932	0.596178	77	43	144	500896711	2.57048	29.1667	264	0.947589	3.90927	39.9238	0.380669	0.717159	0.730558	1.0103	1.15899
Agriopis_marginaria	Geometroidea	OW029925.1	M7	ancestral	18395758	43.8177	45.0174	4.23266	93.0556	86.7441	0.37925	0.59255	0.596178	203	74	231	500896711	3.67257	39.9606	508	0.993914	3.90927	39.9238	0.380669	1.08272	1.00092	0.996274	0.973351
Agriopis_marginaria	Geometroidea	OW029942.1	M31	ancestral	8381270	58.877	45.0174	4.60428	47.3684	86.7441	0.394916	0.608828	0.596178	74	37	206	500896711	1.67325	23.3438	317	1.02122	3.90927	39.9238	0.380669	1.17778	0.58471	1.03743	1.30787
Agriopis_marginaria	Geometroidea	OW029921.1	M8	ancestral	19842632	42.009	45.0174	3.72823	90.4306	86.7441	0.377182	0.580063	0.596178	200	41	208	500896711	3.96142	44.5434	449	0.972969	3.90927	39.9238	0.380669	0.953689	1.11571	0.990842	0.933173
Agriopis_marginaria	Geometroidea	OW029933.1	M13	ancestral	16120844	45.4781	45.0174	3.54141	92.7273	86.7441	0.381899	0.581702	0.596178	152	57	166	500896711	3.2184	40.5333	375	0.97572	3.90927	39.9238	0.380669	0.9059	1.01527	1.00323	1.01023
Agriopis_marginaria	Geometroidea	OW029938.1	M19	ancestral	12723956	50.7893	45.0174	4.27571	89.6296	86.7441	0.386628	0.60795	0.596178	122	32	204	500896711	2.54024	34.0782	358	1.01975	3.90927	39.9238	0.380669	1.09374	0.853581	1.01565	1.12821
Agriopis_marginaria	Geometroidea	OW029923.1	M12	ancestral	19376663	43.1493	45.0174	3.4657	87.7778	86.7441	0.376001	0.599197	0.596178	158	44	200	500896711	3.86839	39.3035	402	1.00506	3.90927	39.9238	0.380669	0.886533	0.984462	0.987738	0.958504
Agriopis_marginaria	Geometroidea	OW029939.1	M25	ancestral	9641608	55.1039	45.0174	3.63718	78.2609	86.7441	0.388104	0.609814	0.596178	77	23	159	500896711	1.92487	29.7297	259	1.02287	3.90927	39.9238	0.380669	0.930398	0.744661	1.01953	1.22406
Agriopis_marginaria	Geometroidea	OW029927.1	M4	ancestral	18344939	43.086	45.0174	3.88704	93.75	86.7441	0.378849	0.585181	0.596178	231	24	199	500896711	3.66242	50.8811	454	0.981555	3.90927	39.9238	0.380669	0.994313	1.27445	0.995221	0.957097
Agriopis_marginaria	Geometroidea	OW029932.1	M10	ancestral	16543200	45.2438	45.0174	4.28252	92.0213	86.7441	0.381457	0.5997	0.596178	168	70	213	500896711	3.30272	37.2506	451	1.00591	3.90927	39.9238	0.380669	1.09548	0.933041	1.00207	1.00503
Agriphila_geniculea	Pyraloidea	OX038895.1	M27	ancestral	18071675	65.2844	61.2649	2.71465	90.1639	86.3426	0.363071	0.538979	0.569648	75	51	260	781653547	2.31198	19.4301	386	0.946162	3.53835	24.6532	0.36522	0.767207	0.788135	0.994117	1.06561
Agriphila_geniculea	Pyraloidea	OX038896.1	M28	ancestral	16038371	58.9467	61.2649	3.43504	100	86.3426	0.364297	0.612591	0.569648	62	51	221	781653547	2.05185	18.5629	334	1.07539	3.53835	24.6532	0.36522	0.970802	0.75296	0.997472	0.962162
Agriphila_geniculea	Pyraloidea	OX038893.1	M31	ancestral	20377148	72.6532	61.2649	3.74184	55	86.3426	0.369601	0.522496	0.569648	84	112	430	781653547	2.60693	13.4185	626	0.917227	3.53835	24.6532	0.36522	1.05751	0.544292	1.012	1.18589
Agriphila_geniculea	Pyraloidea	OX038879.1	M6	ancestral	27247665	60.1937	61.2649	3.60329	94.9541	86.3426	0.364615	0.586912	0.569648	225	80	468	781653547	3.4859	29.1074	773	1.03031	3.53835	24.6532	0.36522	1.01835	1.18067	0.998343	0.982515
Agriphila_geniculea	Pyraloidea	OX038880.1	M18	ancestral	26717960	57.5089	61.2649	3.06468	93.2432	86.3426	0.361346	0.571124	0.569648	170	85	498	781653547	3.41813	22.5764	753	1.00259	3.53835	24.6532	0.36522	0.866131	0.915758	0.989393	0.938692
Agriphila_geniculea	Pyraloidea	OX038885.1	M15	ancestral	25029778	59.4448	61.2649	3.49398	95.6757	86.3426	0.36413	0.579757	0.569648	227	85	417	781653547	3.20216	31.1385	729	1.01775	3.53835	24.6532	0.36522	0.987459	1.26306	0.997016	0.970292
Agriphila_geniculea	Pyraloidea	OX038887.1	M22	ancestral	24450243	59.8459	61.2649	3.12757	88.5496	86.3426	0.364134	0.580971	0.569648	146	76	367	781653547	3.12802	24.7878	589	1.01988	3.53835	24.6532	0.36522	0.883905	1.00546	0.997027	0.976839
Agriphila_geniculea	Pyraloidea	OX038894.1	M26	ancestral	20251169	65.2493	61.2649	2.84979	81.0811	86.3426	0.364328	0.531636	0.569648	81	86	325	781653547	2.59081	16.4634	492	0.933272	3.53835	24.6532	0.36522	0.8054	0.6678	0.997557	1.06504
Agriphila_geniculea	Pyraloidea	OX038881.1	M16	ancestral	26408729	58.2958	61.2649	3.09981	92.4419	86.3426	0.361748	0.562991	0.569648	179	94	416	781653547	3.37857	25.9797	689	0.988314	3.53835	24.6532	0.36522	0.87606	1.05381	0.990494	0.951536
Agriphila_geniculea	Pyraloidea	OX038878.1	M8	ancestral	27947196	57.7938	61.2649	3.34779	91.7874	86.3426	0.363822	0.557536	0.569648	220	78	409	781653547	3.57539	31.1174	707	0.978739	3.53835	24.6532	0.36522	0.946143	1.2622	0.996172	0.943342
Agriphila_geniculea	Pyraloidea	OX038876.1	M3	ancestral	28916642	57.328	61.2649	4.09858	92.9104	86.3426	0.365884	0.581233	0.569648	306	61	491	781653547	3.69942	35.6643	858	1.02034	3.53835	24.6532	0.36522	1.15833	1.44664	1.00182	0.935739
Agriphila_geniculea	Pyraloidea	OX038874.1	M7	ancestral	29859653	61.9479	61.2649	3.62207	90.411	86.3426	0.365076	0.567447	0.569648	214	153	503	781653547	3.82006	24.5977	870	0.996137	3.53835	24.6532	0.36522	1.02366	0.997749	0.999606	1.01115
Agriphila_geniculea	Pyraloidea	OX038871.1	M2	ancestral	31932510	58.6968	61.2649	3.92252	89.9306	86.3426	0.364431	0.561485	0.569648	280	147	557	781653547	4.08525	28.4553	984	0.985671	3.53835	24.6532	0.36522	1.10857	1.15422	0.997839	0.958083
Agriphila_geniculea	Pyraloidea	OX038886.1	M23	ancestral	24874758	58.8906	61.2649	3.85476	91.7431	86.3426	0.365332	0.561184	0.569648	130	167	595	781653547	3.18233	14.574	892	0.985142	3.53835	24.6532	0.36522	1.08942	0.59116	1.00031	0.961245
Agriphila_geniculea	Pyraloidea	OX038872.1	M17+M20	fusion	31584044	59.2728	61.2649	4.18592	89.5833	86.3426	0.367383	0.57336	0.569648	286	109	625	781653547	4.04067	28.0392	1020	1.00652	3.53835	24.6532	0.36522	1.18301	1.13735	1.00592	0.967485
Agriphila_geniculea	Pyraloidea	OX038889.1	M14	ancestral	24099161	63.0746	61.2649	3.91205	85.8974	86.3426	0.36737	0.592781	0.569648	191	135	448	781653547	3.0831	24.677	774	1.04061	3.53835	24.6532	0.36522	1.10561	1.00097	1.00589	1.02954
Agriphila_geniculea	Pyraloidea	OX038873.1	M1	ancestral	30246175	56.8927	61.2649	4.27445	91.1184	86.3426	0.36527	0.570854	0.569648	321	99	512	781653547	3.86951	34.4421	932	1.00212	3.53835	24.6532	0.36522	1.20803	1.39706	1.00014	0.928635
Agriphila_geniculea	Pyraloidea	OX038897.1	M25	ancestral	15775801	69.135	61.2649	3.37312	86.5672	86.3426	0.367308	0.535296	0.569648	87	29	300	781653547	2.01826	20.9135	416	0.939697	3.53835	24.6532	0.36522	0.953302	0.848306	1.00572	1.12846
Agriphila_geniculea	Pyraloidea	OX038892.1	M24	ancestral	20919039	65.3014	61.2649	2.69584	88.0342	86.3426	0.364665	0.564272	0.569648	126	43	282	781653547	2.67625	27.9379	451	0.990563	3.53835	24.6532	0.36522	0.761891	1.13324	0.99848	1.06589
Agriphila_geniculea	Pyraloidea	OX038884.1	M21	ancestral	25181673	59.1059	61.2649	3.22965	85.3333	86.3426	0.361985	0.574613	0.569648	177	104	368	781653547	3.22159	27.2727	649	1.00872	3.53835	24.6532	0.36522	0.912755	1.10625	0.991143	0.96476
Agriphila_geniculea	Pyraloidea	OX038882.1	M12	ancestral	26088138	57.5298	61.2649	3.37679	86.2637	86.3426	0.362166	0.56833	0.569648	170	83	404	781653547	3.33756	25.8752	657	0.997687	3.53835	24.6532	0.36522	0.954339	1.04957	0.991637	0.939033
Agriphila_geniculea	Pyraloidea	OX038898.1	M29	ancestral	14507337	71.0612	61.2649	2.79356	55.5556	86.3426	0.368175	0.558769	0.569648	59	35	190	781653547	1.85598	20.7746	284	0.980903	3.53835	24.6532	0.36522	0.789508	0.842675	1.00809	1.1599
Agriphila_geniculea	Pyraloidea	OX038888.1	M19	ancestral	24123509	61.6053	61.2649	4.26328	90.2985	86.3426	0.367707	0.564929	0.569648	135	159	687	781653547	3.08622	13.7615	981	0.991717	3.53835	24.6532	0.36522	1.20488	0.558202	1.00681	1.00556
Agriphila_geniculea	Pyraloidea	OX038883.1	M11	ancestral	25224982	60.4096	61.2649	3.61429	87.3626	86.3426	0.368236	0.58763	0.569648	196	68	462	781653547	3.22713	26.9972	726	1.03157	3.53835	24.6532	0.36522	1.02146	1.09508	1.00826	0.986039
Agriphila_geniculea	Pyraloidea	OX038870.1	M30,MZ	fusion	43916186	63.2426	61.2649	3.79973	NA	86.3426	0.36596	0.589837	0.569648	237	134	940	781653547	5.61837	18.0778	1311	1.03544	3.53835	24.6532	0.36522	1.07387	0.733284	1.00203	1.03228
Agriphila_geniculea	Pyraloidea	OX038869.1	M10,M4	fusion	46870843	58.6365	61.2649	3.75262	NA	86.3426	0.36451	0.584142	0.569648	431	160	842	781653547	5.99637	30.0768	1433	1.02545	3.53835	24.6532	0.36522	1.06056	1.21999	0.998056	0.957098
Agriphila_geniculea	Pyraloidea	OX038877.1	M5	ancestral	27956659	59.4714	61.2649	3.49386	86.2385	86.3426	0.361647	0.56197	0.569648	229	68	443	781653547	3.5766	30.9459	740	0.986522	3.53835	24.6532	0.36522	0.987425	1.25525	0.990218	0.970725
Agriphila_geniculea	Pyraloidea	OX038890.1	M13	ancestral	23672789	60.2067	61.2649	3.47756	94.5122	86.3426	0.363578	0.557023	0.569648	167	106	417	781653547	3.02855	24.2029	690	0.977837	3.53835	24.6532	0.36522	0.982818	0.981734	0.995505	0.982728
Agriphila_geniculea	Pyraloidea	OX038875.1	M9	ancestral	29076754	58.1005	61.2649	3.41567	93.1937	86.3426	0.361514	0.570466	0.569648	209	146	470	781653547	3.7199	25.3333	825	1.00144	3.53835	24.6532	0.36522	0.965327	1.02759	0.989852	0.948349
Agriphila_tristella	Pyraloidea	OV743448.1	M30	ancestral	16517201	69.8624	61.6736	4.3543	72.093	84.7517	0.379843	0.555747	0.576467	72	115	420	801775791	2.06008	11.8616	607	0.964056	3.49186	24.0128	0.367806	1.24698	0.493971	1.03272	1.13278
Agriphila_tristella	Pyraloidea	OV743432.1	M18,M6	fusion	57326755	60.6369	61.6736	3.14893	NA	84.7517	0.365517	0.59282	0.576467	388	192	962	801775791	7.14997	25.1621	1542	1.02837	3.49186	24.0128	0.367806	0.901791	1.04786	0.993776	0.983191
Agriphila_tristella	Pyraloidea	OV743439.1	M5	ancestral	30182575	60.7204	61.6736	3.53206	87.2727	84.7517	0.366964	0.562614	0.576467	239	87	509	801775791	3.76447	28.6228	835	0.975968	3.49186	24.0128	0.367806	1.01151	1.19198	0.997711	0.984545
Agriphila_tristella	Pyraloidea	OV743430.1	M10,MZ	fusion	61583981	61.8961	61.6736	3.50029	NA	84.7517	0.366695	0.600003	0.576467	372	236	1174	801775791	7.68095	20.8754	1782	1.04083	3.49186	24.0128	0.367806	1.00241	0.869346	0.996979	1.00361
Agriphila_tristella	Pyraloidea	OV743446.1	M26	ancestral	19604282	63.8516	61.6736	3.08872	82.1918	84.7517	0.365031	0.539343	0.576467	81	79	370	801775791	2.44511	15.283	530	0.9356	3.49186	24.0128	0.367806	0.884548	0.636454	0.992454	1.03531
Agriphila_tristella	Pyraloidea	OV743445.1	M14	ancestral	24338809	62.737	61.6736	3.95968	86.3354	84.7517	0.372067	0.599947	0.576467	189	152	464	801775791	3.03561	23.4783	805	1.04073	3.49186	24.0128	0.367806	1.13397	0.97774	1.01158	1.01724
Agriphila_tristella	Pyraloidea	OV743438.1	M1	ancestral	31474245	58.7064	61.6736	4.02783	90.625	84.7517	0.367658	0.579816	0.576467	321	109	566	801775791	3.92557	32.2289	996	1.00581	3.49186	24.0128	0.367806	1.15349	1.34216	0.999596	0.951889
Agriphila_tristella	Pyraloidea	OV743436.1	M29,M9	fusion	45282966	62.6122	61.6736	3.20983	NA	84.7517	0.36559	0.564239	0.576467	268	211	709	801775791	5.64783	22.5589	1188	0.978787	3.49186	24.0128	0.367806	0.919231	0.939455	0.993974	1.01522
Agriphila_tristella	Pyraloidea	OV743447.1	M31	ancestral	19521324	71.8702	61.6736	3.34238	56.0976	84.7517	0.373508	0.535576	0.576467	79	87	392	801775791	2.43476	14.1577	558	0.929065	3.49186	24.0128	0.367806	0.957191	0.589591	1.0155	1.16533
Agriphila_tristella	Pyraloidea	OV743441.1	M16	ancestral	26538971	57.5441	61.6736	3.25443	92.9825	84.7517	0.36762	0.565219	0.576467	184	94	426	801775791	3.31002	26.1364	704	0.980488	3.49186	24.0128	0.367806	0.932004	1.08844	0.999493	0.933044
Agriphila_tristella	Pyraloidea	OV743449.1	M27	ancestral	16287402	62.8692	61.6736	2.76862	89.4737	84.7517	0.367061	0.550916	0.576467	69	50	246	801775791	2.03142	18.9041	365	0.955676	3.49186	24.0128	0.367806	0.792878	0.787252	0.997972	1.01939
Agriphila_tristella	Pyraloidea	OV743433.1	M22,M8	fusion	56735056	60.6494	61.6736	3.22695	NA	84.7517	0.366565	0.562095	0.576467	371	208	829	801775791	7.07617	26.3494	1408	0.975068	3.49186	24.0128	0.367806	0.924134	1.09731	0.996624	0.983394
Agriphila_tristella	Pyraloidea	OV743437.1	M3	ancestral	30630932	58.4614	61.6736	3.93847	95.1493	84.7517	0.369732	0.586508	0.576467	302	74	515	801775791	3.82039	33.8945	891	1.01742	3.49186	24.0128	0.367806	1.1279	1.41152	1.00524	0.947917
Agriphila_tristella	Pyraloidea	OV743434.1	M2,M24	fusion	55112948	62.3109	61.6736	3.31391	NA	84.7517	0.364063	0.581815	0.576467	404	212	891	801775791	6.87386	26.8082	1507	1.00928	3.49186	24.0128	0.367806	0.949038	1.11642	0.989822	1.01033
Agriphila_tristella	Pyraloidea	OV743431.1	M4,M7	fusion	58034467	61.944	61.6736	3.49244	NA	84.7517	0.367964	0.580021	0.576467	460	203	952	801775791	7.23824	28.483	1615	1.00616	3.49186	24.0128	0.367806	1.00017	1.18616	1.00043	1.00438
Agriphila_tristella	Pyraloidea	OV743435.1	M13,M23	fusion	51702748	61.4234	61.6736	3.4261	NA	84.7517	0.365746	0.569316	0.576467	291	260	1031	801775791	6.44853	18.3944	1582	0.987594	3.49186	24.0128	0.367806	0.981167	0.766027	0.994399	0.995943
Agriphila_tristella	Pyraloidea	OV743450.1	M28	ancestral	15618778	57.7276	61.6736	3.45149	100	84.7517	0.368535	0.610598	0.576467	58	59	213	801775791	1.94802	17.5758	330	1.05921	3.49186	24.0128	0.367806	0.988438	0.731934	1.00198	0.936019
Agriphila_tristella	Pyraloidea	OV743440.1	M12	ancestral	27077171	57.9914	61.6736	3.29581	85.0829	84.7517	0.363104	0.570165	0.576467	170	79	423	801775791	3.37715	25.2976	672	0.989067	3.49186	24.0128	0.367806	0.943854	1.05351	0.987215	0.940295
Agriphila_tristella	Pyraloidea	OV743443.1	M11	ancestral	25999878	60.448	61.6736	3.80374	87.2928	84.7517	0.373169	0.595191	0.576467	191	86	458	801775791	3.24279	25.9864	735	1.03248	3.49186	24.0128	0.367806	1.08932	1.08219	1.01458	0.980128
Agriphila_tristella	Pyraloidea	OV743444.1	M21	ancestral	25477981	59.3911	61.6736	3.33103	85.906	84.7517	0.363682	0.56308	0.576467	176	92	399	801775791	3.17769	26.3868	667	0.976777	3.49186	24.0128	0.367806	0.953941	1.09887	0.988786	0.962991
Agriphila_tristella	Pyraloidea	OV743451.1	M25	ancestral	15285950	67.1026	61.6736	3.9152	84.8485	84.7517	0.371006	0.549883	0.576467	87	54	330	801775791	1.90651	18.4713	471	0.953885	3.49186	24.0128	0.367806	1.12124	0.76923	1.0087	1.08803
Agriphila_tristella	Pyraloidea	OV743429.1	M17,M19,M20	fusion	62134667	62.712	61.6736	3.99816	NA	84.7517	0.370854	0.577327	0.576467	437	310	1328	801775791	7.74963	21.0602	2075	1.00149	3.49186	24.0128	0.367806	1.14499	0.877043	1.00829	1.01684
Agriphila_tristella	Pyraloidea	OV743442.1	M15	ancestral	26083993	59.5937	61.6736	3.62765	94.0541	84.7517	0.369077	0.586614	0.576467	230	98	463	801775791	3.25328	29.0771	791	1.0176	3.49186	24.0128	0.367806	1.03889	1.2109	1.00345	0.966276
Agrochola_circellaris	Noctuoidea	OU611857.1	M11	ancestral	18778220	41.2433	41.3915	4.64221	89.011	89.5397	0.378545	0.595307	0.575672	180	66	384	572162832	3.28197	28.5714	630	1.03411	4.06432	27.7698	0.376206	1.14218	1.02887	1.00621	0.996422
Agrochola_circellaris	Noctuoidea	OU611862.1	M26	ancestral	16690795	48.2747	41.3915	2.65826	92	89.5397	0.37622	0.564405	0.575672	81	58	254	572162832	2.91714	20.6107	393	0.980427	4.06432	27.7698	0.376206	0.654047	0.742198	1.00004	1.1663
Agrochola_circellaris	Noctuoidea	OU611861.1	M13	ancestral	17310475	41.0761	41.3915	3.64749	93.9394	89.5397	0.373995	0.578062	0.575672	160	60	299	572162832	3.02545	30.8285	519	1.00415	4.06432	27.7698	0.376206	0.897441	1.11015	0.994122	0.99238
Agrochola_circellaris	Noctuoidea	OU611863.1	M24	ancestral	16392467	46.4615	41.3915	3.16563	92.437	89.5397	0.375149	0.576013	0.575672	116	53	254	572162832	2.865	27.4232	423	1.00059	4.06432	27.7698	0.376206	0.778882	0.987518	0.99719	1.12249
Agrochola_circellaris	Noctuoidea	OU611855.1	M4	ancestral	18935588	38.275	41.3915	4.12924	94.6903	89.5397	0.375052	0.567873	0.575672	240	43	344	572162832	3.30948	38.2775	627	0.986452	4.06432	27.7698	0.376206	1.01597	1.37839	0.996932	0.924709
Agrochola_circellaris	Noctuoidea	OU611852.1	M16	ancestral	19711079	37.0856	41.3915	3.51438	94.186	89.5397	0.371848	0.568549	0.575672	171	78	336	572162832	3.44501	29.2308	585	0.987626	4.06432	27.7698	0.376206	0.86469	1.05261	0.988414	0.895971
Agrochola_circellaris	Noctuoidea	OU611856.1	M10	ancestral	18873089	40.8701	41.3915	4.55596	90.8108	89.5397	0.377418	0.587737	0.575672	185	119	406	572162832	3.29855	26.0563	710	1.02096	4.06432	27.7698	0.376206	1.12096	0.938298	1.00322	0.987404
Agrochola_circellaris	Noctuoidea	OU611865.1	M28	ancestral	14295215	43.1758	41.3915	3.60895	84.6154	89.5397	0.375806	0.614047	0.575672	54	46	197	572162832	2.49845	18.1818	297	1.06666	4.06432	27.7698	0.376206	0.887958	0.654734	0.998935	1.04311
Agrochola_circellaris	Noctuoidea	OU611844.1	M12	ancestral	21135486	37.6739	41.3915	3.40219	91.7127	89.5397	0.372589	0.559131	0.575672	160	57	357	572162832	3.69396	27.8746	574	0.971266	4.06432	27.7698	0.376206	0.837086	1.00377	0.990386	0.910184
Agrochola_circellaris	Noctuoidea	OU611848.1	M7	ancestral	20514704	40.4619	41.3915	4.23664	94.5205	89.5397	0.37635	0.576897	0.575672	199	115	371	572162832	3.58547	29.0511	685	1.00213	4.06432	27.7698	0.376206	1.0424	1.04614	1.00038	0.977541
Agrochola_circellaris	Noctuoidea	OU611866.1	M29	ancestral	12676239	57.4247	41.3915	2.93051	60.4651	89.5397	0.38156	0.584854	0.575672	57	23	186	572162832	2.2155	21.4286	266	1.01595	4.06432	27.7698	0.376206	0.721033	0.771651	1.01423	1.38736
Agrochola_circellaris	Noctuoidea	OU611846.1	M1	ancestral	20693888	35.2036	41.3915	5.1041	94.1935	89.5397	0.378001	0.574515	0.575672	311	63	423	572162832	3.61678	39.0213	797	0.99799	4.06432	27.7698	0.376206	1.25583	1.40517	1.00477	0.850504
Agrochola_circellaris	Noctuoidea	OU611840.1	MZ	ancestral	23612658	37.3	41.3915	4.50927	81.5789	89.5397	0.377388	0.582115	0.575672	173	57	609	572162832	4.12691	20.6198	839	1.01119	4.06432	27.7698	0.376206	1.10948	0.742526	1.00314	0.901153
Agrochola_circellaris	Noctuoidea	OU611843.1	M23	ancestral	21647299	42.6497	41.3915	3.80548	92.7273	89.5397	0.375894	0.573246	0.575672	126	82	529	572162832	3.78342	17.0963	737	0.995786	4.06432	27.7698	0.376206	0.936313	0.615645	0.99917	1.0304
Agrochola_circellaris	Noctuoidea	OU611849.1	M3	ancestral	20174968	34.6834	41.3915	4.85533	97.048	89.5397	0.376548	0.578378	0.575672	291	41	374	572162832	3.52609	41.2181	706	1.0047	4.06432	27.7698	0.376206	1.19462	1.48428	1.00091	0.837937
Agrochola_circellaris	Noctuoidea	OU611859.1	M18	ancestral	18605044	37.4124	41.3915	3.38544	96.732	89.5397	0.373058	0.586982	0.575672	155	58	353	572162832	3.2517	27.3852	566	1.01965	4.06432	27.7698	0.376206	0.832965	0.98615	0.991631	0.903868
Agrochola_circellaris	Noctuoidea	OU611851.1	M6	ancestral	19758537	39.7306	41.3915	4.06456	96.2963	89.5397	0.375974	0.594776	0.575672	212	69	355	572162832	3.45331	33.3333	636	1.03319	4.06432	27.7698	0.376206	1.00006	1.20035	0.999381	0.959873
Agrochola_circellaris	Noctuoidea	OU611868.1	M31	ancestral	11389187	61.475	41.3915	3.89112	41.4634	89.5397	0.379432	0.537847	0.575672	73	45	215	572162832	1.99055	21.9219	333	0.934294	4.06432	27.7698	0.376206	0.957384	0.789417	1.00857	1.48521
Agrochola_circellaris	Noctuoidea	OU611867.1	M25	ancestral	12101012	51.4739	41.3915	4.04918	80.8824	89.5397	0.379164	0.586533	0.575672	84	45	270	572162832	2.11496	21.0526	399	1.01887	4.06432	27.7698	0.376206	0.996274	0.758113	1.00786	1.24359
Agrochola_circellaris	Noctuoidea	OU611864.1	M27	ancestral	14656473	47.8997	41.3915	2.79474	93.5484	89.5397	0.376095	0.548954	0.575672	71	26	213	572162832	2.56159	22.9032	310	0.953587	4.06432	27.7698	0.376206	0.687627	0.824754	0.999703	1.15724
Agrochola_circellaris	Noctuoidea	OU611842.1	M17+M20	fusion	21651102	38.0058	41.3915	5.37618	92.069	89.5397	0.377771	0.593273	0.575672	272	80	511	572162832	3.78408	31.518	863	1.03057	4.06432	27.7698	0.376206	1.32277	1.13497	1.00416	0.918203
Agrochola_circellaris	Noctuoidea	OU611860.1	M14	ancestral	18283136	43.81	41.3915	4.86645	89.3082	89.5397	0.379133	0.590361	0.575672	175	131	372	572162832	3.19544	25.8112	678	1.02552	4.06432	27.7698	0.376206	1.19736	0.929471	1.00778	1.05843
Agrochola_circellaris	Noctuoidea	OU611858.1	M15	ancestral	18657174	38.9113	41.3915	4.00483	95.1872	89.5397	0.375781	0.575547	0.575672	210	67	343	572162832	3.26082	33.871	620	0.999782	4.06432	27.7698	0.376206	0.985362	1.21971	0.998869	0.940079
Agrochola_circellaris	Noctuoidea	OU611839.1	M30,M5	fusion	32976333	46.8758	41.3915	4.58304	NA	89.5397	0.381891	0.572381	0.575672	285	138	721	572162832	5.76345	24.9126	1144	0.994283	4.06432	27.7698	0.376206	1.12763	0.897112	1.01511	1.1325
Agrochola_circellaris	Noctuoidea	OU611850.1	M19	ancestral	19803695	45.1516	41.3915	4.36154	93.2836	89.5397	0.377824	0.574584	0.575672	123	84	524	572162832	3.4612	16.8263	731	0.99811	4.06432	27.7698	0.376206	1.07313	0.60592	1.0043	1.09084
Agrochola_circellaris	Noctuoidea	OU611854.1	M22	ancestral	19417754	40.3712	41.3915	3.40856	89.5522	89.5397	0.373821	0.570921	0.575672	140	77	283	572162832	3.39375	28	500	0.991746	4.06432	27.7698	0.376206	0.838654	1.00829	0.993659	0.975352
Agrochola_circellaris	Noctuoidea	OU611841.1	M2	ancestral	22019568	35.6064	41.3915	4.71131	92.7083	89.5397	0.375108	0.57253	0.575672	269	102	434	572162832	3.84848	33.4161	805	0.994542	4.06432	27.7698	0.376206	1.15919	1.20333	0.99708	0.860234
Agrochola_circellaris	Noctuoidea	OU611853.1	M21	ancestral	19686539	39.8921	41.3915	3.7991	94.702	89.5397	0.37428	0.552025	0.575672	171	124	321	572162832	3.44072	27.7597	616	0.958921	4.06432	27.7698	0.376206	0.934743	0.999639	0.99488	0.963776
Agrochola_circellaris	Noctuoidea	OU611847.1	M8	ancestral	20612316	37.4294	41.3915	3.92124	93.3014	89.5397	0.373294	0.560822	0.575672	204	61	342	572162832	3.60253	33.6079	607	0.974204	4.06432	27.7698	0.376206	0.964795	1.21023	0.992259	0.904277
Agrochola_circellaris	Noctuoidea	OU611845.1	M9	ancestral	20906342	36.4955	41.3915	4.03287	95.8549	89.5397	0.371761	0.551346	0.575672	190	156	374	572162832	3.65391	26.3889	720	0.957742	4.06432	27.7698	0.376206	0.992261	0.950274	0.988184	0.881715
Agrochola_macilenta	Noctuoidea	OU753571.1	M15	ancestral	21959670	45.9009	48.2663	3.4068	96.2162	88.6884	0.381288	0.583266	0.575286	206	68	347	683223563	3.21413	33.1723	621	1.01387	3.40929	26.9824	0.380838	0.99927	1.22941	1.00118	0.950992
Agrochola_macilenta	Noctuoidea	OU753568.1	M10	ancestral	22346656	47.9459	48.2663	3.90763	94.0217	88.6884	0.380964	0.589482	0.575286	183	122	427	683223563	3.27077	25	732	1.02468	3.40929	26.9824	0.380838	1.14617	0.926531	1.00033	0.993362
Agrochola_macilenta	Noctuoidea	OU753581.1	M25	ancestral	14342588	56.8505	48.2663	3.40225	80.8824	88.6884	0.383908	0.574743	0.575286	81	57	281	683223563	2.09925	19.3317	419	0.999056	3.40929	26.9824	0.380838	0.997936	0.716458	1.00806	1.17785
Agrochola_macilenta	Noctuoidea	OU753558.1	M9	ancestral	24371168	42.7404	48.2663	3.46108	95.3368	88.6884	0.375421	0.553813	0.575286	198	166	380	683223563	3.56709	26.6129	744	0.962675	3.40929	26.9824	0.380838	1.01519	0.986307	0.985776	0.885512
Agrochola_macilenta	Noctuoidea	OU753579.1	M29	ancestral	14528028	61.3256	48.2663	2.53178	62.2222	88.6884	0.387034	0.57653	0.575286	55	27	188	683223563	2.12639	20.3704	270	1.00216	3.40929	26.9824	0.380838	0.742613	0.754951	1.01627	1.27057
Agrochola_macilenta	Noctuoidea	OU753563.1	M18	ancestral	23346668	44.2538	48.2663	2.7694	96.6887	88.6884	0.37735	0.584284	0.575286	155	69	346	683223563	3.41713	27.193	570	1.01564	3.40929	26.9824	0.380838	0.812311	1.00781	0.990841	0.916867
Agrochola_macilenta	Noctuoidea	OU753567.1	M4	ancestral	22486168	45.3408	48.2663	3.47419	95.5357	88.6884	0.379964	0.559571	0.575286	242	41	366	683223563	3.29119	37.2881	649	0.972684	3.40929	26.9824	0.380838	1.01904	1.38194	0.997706	0.939388
Agrochola_macilenta	Noctuoidea	OU753574.1	M13	ancestral	19512729	45.7534	48.2663	3.1312	93.9759	88.6884	0.377902	0.579688	0.575286	161	61	271	683223563	2.85598	32.6572	493	1.00765	3.40929	26.9824	0.380838	0.918432	1.21032	0.992291	0.947936
Agrochola_macilenta	Noctuoidea	OU753554.1	M17+M20	fusion	25525065	45.0033	48.2663	4.59738	92.6829	88.6884	0.383022	0.583967	0.575286	268	80	516	683223563	3.73598	31.0185	864	1.01509	3.40929	26.9824	0.380838	1.34849	1.14958	1.00574	0.932396
Agrochola_macilenta	Noctuoidea	OU753576.1	M26	ancestral	19081510	52.6135	48.2663	2.43113	91.8919	88.6884	0.382619	0.55468	0.575286	76	61	266	683223563	2.79286	18.8586	403	0.964182	3.40929	26.9824	0.380838	0.71309	0.698922	1.00468	1.09007
Agrochola_macilenta	Noctuoidea	OU753577.1	M28	ancestral	17031549	49.2769	48.2663	3.06856	86.5385	88.6884	0.380027	0.605573	0.575286	54	54	216	683223563	2.49282	16.6667	324	1.05265	3.40929	26.9824	0.380838	0.900059	0.617687	0.99787	1.02094
Agrochola_macilenta	Noctuoidea	OU753562.1	M6	ancestral	23399954	46.3362	48.2663	3.43181	94.9309	88.6884	0.380167	0.591009	0.575286	211	68	371	683223563	3.42493	32.4615	650	1.02733	3.40929	26.9824	0.380838	1.00661	1.20306	0.998238	0.960012
Agrochola_macilenta	Noctuoidea	OU753575.1	M24	ancestral	19160426	51.6399	48.2663	2.65686	92.437	88.6884	0.379052	0.568823	0.575286	115	63	258	683223563	2.80442	26.3761	436	0.988765	3.40929	26.9824	0.380838	0.779301	0.977533	0.995311	1.0699
Agrochola_macilenta	Noctuoidea	OU753557.1	M7	ancestral	24505294	47.708	48.2663	3.65649	93.6073	88.6884	0.380779	0.576395	0.575286	209	117	376	683223563	3.58672	29.7721	702	1.00193	3.40929	26.9824	0.380838	1.07251	1.10339	0.999845	0.988434
Agrochola_macilenta	Noctuoidea	OU753564.1	M23	ancestral	23114521	48.5261	48.2663	2.94992	90.8257	88.6884	0.381934	0.590897	0.575286	131	81	426	683223563	3.38316	20.5329	638	1.02714	3.40929	26.9824	0.380838	0.86526	0.760975	1.00288	1.00538
Agrochola_macilenta	Noctuoidea	OU753566.1	M16	ancestral	22971620	44.0738	48.2663	3.01851	92.4419	88.6884	0.3781	0.562053	0.575286	167	76	365	683223563	3.36224	27.4671	608	0.976998	3.40929	26.9824	0.380838	0.885379	1.01796	0.992812	0.913138
Agrochola_macilenta	Noctuoidea	OU753561.1	M3	ancestral	23613139	41.9074	48.2663	4.18144	97.026	88.6884	0.380457	0.577337	0.575286	283	54	405	683223563	3.45614	38.1402	742	1.00357	3.40929	26.9824	0.380838	1.22649	1.41352	0.999	0.868253
Agrochola_macilenta	Noctuoidea	OU753559.1	M1	ancestral	23964186	42.1877	48.2663	4.33555	93.7705	88.6884	0.380919	0.576732	0.575286	308	69	398	683223563	3.50752	39.7419	775	1.00251	3.40929	26.9824	0.380838	1.27169	1.47289	1.00021	0.874061
Agrochola_macilenta	Noctuoidea	OU753556.1	M5	ancestral	25147816	48.1641	48.2663	3.58564	90.4977	88.6884	0.379959	0.57403	0.575286	215	73	384	683223563	3.68076	31.994	672	0.997818	3.40929	26.9824	0.380838	1.05173	1.18574	0.997692	0.997883
Agrochola_macilenta	Noctuoidea	OU753565.1	M22	ancestral	22977954	47.4624	48.2663	2.99186	88.5496	88.6884	0.378956	0.572232	0.575286	138	80	311	683223563	3.36317	26.087	529	0.994691	3.40929	26.9824	0.380838	0.877562	0.966815	0.995059	0.983344
Agrochola_macilenta	Noctuoidea	OU753569.1	M21	ancestral	22322873	45.1823	48.2663	3.32243	96.0526	88.6884	0.376385	0.567995	0.575286	163	127	307	683223563	3.26729	27.3032	597	0.987326	3.40929	26.9824	0.380838	0.974523	1.01189	0.988307	0.936103
Agrochola_macilenta	Noctuoidea	OU753578.1	M27	ancestral	16736836	52.7652	48.2663	2.57745	93.5484	88.6884	0.380637	0.554188	0.575286	68	36	214	683223563	2.44969	21.3836	318	0.963327	3.40929	26.9824	0.380838	0.756008	0.792504	0.999474	1.09321
Agrochola_macilenta	Noctuoidea	OU753582.1	M30	ancestral	13731434	60.4541	48.2663	4.27431	61.3636	88.6884	0.393601	0.577624	0.575286	68	60	351	683223563	2.0098	14.1962	479	1.00406	3.40929	26.9824	0.380838	1.25373	0.52613	1.03351	1.25251
Agrochola_macilenta	Noctuoidea	OU753552.1	MZ	ancestral	29426042	45.8329	48.2663	3.62027	83.2599	88.6884	0.378109	0.586664	0.575286	167	58	626	683223563	4.30694	19.624	851	1.01978	3.40929	26.9824	0.380838	1.06188	0.727289	0.992834	0.949584
Agrochola_macilenta	Noctuoidea	OU753555.1	M12	ancestral	25394673	45.6076	48.2663	2.93201	91.7127	88.6884	0.377738	0.55914	0.575286	168	68	346	683223563	3.71689	28.866	582	0.971934	3.40929	26.9824	0.380838	0.860007	1.06981	0.991862	0.944917
Agrochola_macilenta	Noctuoidea	OU753572.1	M19	ancestral	21592365	52.2221	48.2663	3.41272	93.3333	88.6884	0.382591	0.590032	0.575286	127	75	429	683223563	3.16037	20.1268	631	1.02563	3.40929	26.9824	0.380838	1.00101	0.745923	1.0046	1.08196
Agrochola_macilenta	Noctuoidea	OU753553.1	M2	ancestral	26032958	43.191	48.2663	3.97511	92.0139	88.6884	0.379294	0.569607	0.575286	272	120	450	683223563	3.81031	32.304	842	0.990128	3.40929	26.9824	0.380838	1.16597	1.19723	0.995946	0.894848
Agrochola_macilenta	Noctuoidea	OU753580.1	M31	ancestral	14373736	65.544	48.2663	3.37923	38.4615	88.6884	0.38722	0.538897	0.575286	81	46	250	683223563	2.10381	21.4854	377	0.936747	3.40929	26.9824	0.380838	0.991184	0.796276	1.01676	1.35797
Agrochola_macilenta	Noctuoidea	OU753573.1	M14	ancestral	21141221	49.2431	48.2663	4.07669	89.3082	88.6884	0.382251	0.592946	0.575286	178	135	357	683223563	3.09433	26.5672	670	1.0307	3.40929	26.9824	0.380838	1.19576	0.984612	1.00371	1.02024
Agrochola_macilenta	Noctuoidea	OU753570.1	M11	ancestral	22101891	46.5886	48.2663	3.75942	89.071	88.6884	0.381636	0.593669	0.575286	179	71	386	683223563	3.23494	28.1447	636	1.03195	3.40929	26.9824	0.380838	1.1027	1.04308	1.0021	0.965241
Agrochola_macilenta	Noctuoidea	OU753560.1	M8	ancestral	23956956	44.1135	48.2663	3.29316	93.2692	88.6884	0.378071	0.548252	0.575286	202	64	356	683223563	3.50646	32.4759	622	0.953008	3.40929	26.9824	0.380838	0.965938	1.2036	0.992736	0.91396
Agrotis_puta	Noctuoidea	OW964178.1	M6	ancestral	18289922	33.9157	36.3102	4.42198	95.4338	88.7203	0.384015	0.576554	0.571016	200	55	293	523321491	3.49497	36.4964	548	1.0097	4.25549	32.4424	0.385356	1.03912	1.12496	0.99652	0.934055
Agrotis_puta	Noctuoidea	OW964174.1	M5	ancestral	19372637	33.4999	36.3102	4.58357	88.6878	88.7203	0.382191	0.568429	0.571016	210	64	286	523321491	3.70186	37.5	560	0.995469	4.25549	32.4424	0.385356	1.0771	1.1559	0.991788	0.922602
Agrotis_puta	Noctuoidea	OW964172.1	M18	ancestral	19402844	32.9089	36.3102	3.47549	96.6667	88.7203	0.381704	0.564802	0.571016	153	77	295	523321491	3.70763	29.1429	525	0.989118	4.25549	32.4424	0.385356	0.816707	0.898296	0.990523	0.906328
Agrotis_puta	Noctuoidea	OW964191.1	M28	ancestral	12814946	35.9578	36.3102	3.85881	90.3846	88.7203	0.386563	0.61728	0.571016	52	49	143	523321491	2.44877	21.3115	244	1.08102	4.25549	32.4424	0.385356	0.906784	0.656902	1.00313	0.990296
Agrotis_puta	Noctuoidea	OW964183.1	M10	ancestral	17484634	35.3561	36.3102	4.77546	91.1602	88.7203	0.385205	0.590348	0.571016	179	95	313	523321491	3.34109	30.494	587	1.03385	4.25549	32.4424	0.385356	1.12219	0.939945	0.999608	0.973725
Agrotis_puta	Noctuoidea	OW964175.1	M7	ancestral	19312938	36.4926	36.3102	4.49502	93.9815	88.7203	0.38796	0.575505	0.571016	196	92	319	523321491	3.69045	32.29	607	1.00786	4.25549	32.4424	0.385356	1.05629	0.995302	1.00676	1.00502
Agrotis_puta	Noctuoidea	OW964180.1	M4	ancestral	17914295	33.5281	36.3102	4.34588	93.8053	88.7203	0.383273	0.553078	0.571016	231	43	240	523321491	3.42319	44.9416	514	0.968586	4.25549	32.4424	0.385356	1.02124	1.38528	0.994594	0.923379
Agrotis_puta	Noctuoidea	OW964187.1	M14	ancestral	16095098	37.8656	36.3102	4.77477	89.375	88.7203	0.387291	0.590123	0.571016	169	106	288	523321491	3.07557	30.0178	563	1.03346	4.25549	32.4424	0.385356	1.12203	0.925264	1.00502	1.04284
Agrotis_puta	Noctuoidea	OW964184.1	M15	ancestral	17434060	33.4195	36.3102	4.21644	96.2162	88.7203	0.384498	0.577692	0.571016	202	54	249	523321491	3.33142	40	505	1.01169	4.25549	32.4424	0.385356	0.990823	1.23296	0.997772	0.920388
Agrotis_puta	Noctuoidea	OW964179.1	M21	ancestral	18173253	35.3789	36.3102	3.96903	93.4211	88.7203	0.385432	0.555883	0.571016	165	122	252	523321491	3.47267	30.6122	539	0.973498	4.25549	32.4424	0.385356	0.932684	0.943588	1.0002	0.974351
Agrotis_puta	Noctuoidea	OW964171.1	M12	ancestral	19568590	32.6789	36.3102	3.87157	90.1639	88.7203	0.380675	0.552092	0.571016	159	62	275	523321491	3.73931	32.0565	496	0.966859	4.25549	32.4424	0.385356	0.909782	0.988104	0.987853	0.899992
Agrotis_puta	Noctuoidea	OW964185.1	M11	ancestral	16673997	35.4062	36.3102	4.85127	89.6175	88.7203	0.388606	0.587981	0.571016	177	57	277	523321491	3.18619	34.638	511	1.02971	4.25549	32.4424	0.385356	1.14	1.06768	1.00843	0.975105
Agrotis_puta	Noctuoidea	OW964173.1	M3	ancestral	19395539	30.6573	36.3102	5.50603	96.2963	88.7203	0.382806	0.565386	0.571016	283	55	302	523321491	3.70624	44.2188	640	0.99014	4.25549	32.4424	0.385356	1.29386	1.36299	0.993381	0.844317
Agrotis_puta	Noctuoidea	OW964177.1	M16	ancestral	19131416	32.6346	36.3102	3.584	93.5673	88.7203	0.380778	0.557152	0.571016	166	72	259	523321491	3.65577	33.4004	497	0.97572	4.25549	32.4424	0.385356	0.842206	1.02953	0.988119	0.898772
Agrotis_puta	Noctuoidea	OW964176.1	M8	ancestral	19144175	31.6714	36.3102	4.39242	93.3333	88.7203	0.380278	0.548523	0.571016	200	62	269	523321491	3.65821	37.6648	531	0.960609	4.25549	32.4424	0.385356	1.03218	1.16097	0.986823	0.872247
Agrotis_puta	Noctuoidea	OW964190.1	M24	ancestral	14313969	40.4087	36.3102	3.52932	88.8889	88.7203	0.388459	0.584025	0.571016	108	48	227	523321491	2.73522	28.1984	383	1.02278	4.25549	32.4424	0.385356	0.829357	0.869185	1.00805	1.11287
Agrotis_puta	Noctuoidea	OW964193.1	M31	ancestral	9592508	60.379	36.3102	3.94715	46.3415	88.7203	0.397239	0.527663	0.571016	73	55	236	523321491	1.833	20.0549	364	0.924077	4.25549	32.4424	0.385356	0.927543	0.618171	1.03083	1.66287
Agrotis_puta	Noctuoidea	OW964169.1	M17+M20	fusion	20207101	33.5737	36.3102	5.67762	92.7586	88.7203	0.386078	0.57552	0.571016	263	79	388	523321491	3.86132	36.0274	730	1.00789	4.25549	32.4424	0.385356	1.33419	1.1105	1.00187	0.924635
Agrotis_puta	Noctuoidea	OW964189.1	M26	ancestral	14866432	46.6399	36.3102	2.80099	90.411	88.7203	0.393906	0.563504	0.571016	77	51	196	523321491	2.84078	23.7654	324	0.986844	4.25549	32.4424	0.385356	0.658206	0.732543	1.02219	1.28448
Agrotis_puta	Noctuoidea	OW964182.1	M22	ancestral	17751280	34.4772	36.3102	3.67614	89.4737	88.7203	0.382932	0.582069	0.571016	134	62	233	523321491	3.39204	31.2354	429	1.01936	4.25549	32.4424	0.385356	0.863858	0.962797	0.993709	0.949519
Agrotis_puta	Noctuoidea	OW964167.1	M2	ancestral	21489366	32.184	36.3102	4.91225	90.3448	88.7203	0.383362	0.567169	0.571016	259	98	357	523321491	4.10634	36.2745	714	0.993262	4.25549	32.4424	0.385356	1.15433	1.11812	0.994824	0.886363
Agrotis_puta	Noctuoidea	OW964196.1	M30	ancestral	8328506	51.1529	36.3102	5.31433	60.4651	88.7203	0.403718	0.586158	0.571016	63	53	219	523321491	1.59147	18.806	335	1.02652	4.25549	32.4424	0.385356	1.24882	0.579673	1.04765	1.40878
Agrotis_puta	Noctuoidea	OW964170.1	M1	ancestral	19571621	30.8136	36.3102	5.64481	93.5484	88.7203	0.384532	0.567806	0.571016	297	50	309	523321491	3.73988	45.2744	656	0.994379	4.25549	32.4424	0.385356	1.32648	1.39553	0.997862	0.84862
Agrotis_puta	Noctuoidea	OW964194.1	M25	ancestral	9481281	48.2326	36.3102	4.11839	83.8235	88.7203	0.394881	0.574084	0.571016	77	31	178	523321491	1.81175	26.9231	286	1.00537	4.25549	32.4424	0.385356	0.967783	0.829874	1.02472	1.32835
Agrotis_puta	Noctuoidea	OW964192.1	M27	ancestral	12157987	40.9652	36.3102	3.09079	96.7742	88.7203	0.38823	0.569231	0.571016	68	24	152	523321491	2.32323	27.8689	244	0.996874	4.25549	32.4424	0.385356	0.726306	0.859026	1.00746	1.1282
Agrotis_puta	Noctuoidea	OW964166.1	MZ	ancestral	26353403	37.8709	36.3102	3.98965	78.9474	88.7203	0.37929	0.574918	0.571016	162	63	430	523321491	5.0358	24.7328	655	1.00683	4.25549	32.4424	0.385356	0.93753	0.762362	0.984257	1.04298
Agrotis_puta	Noctuoidea	OW964168.1	M9	ancestral	20647824	33.0358	36.3102	4.09845	93.3673	88.7203	0.381167	0.554648	0.571016	187	132	317	523321491	3.94553	29.4025	636	0.971336	4.25549	32.4424	0.385356	0.963097	0.9063	0.989129	0.909821
Agrotis_puta	Noctuoidea	OW964195.1	M29	ancestral	8902150	51.0266	36.3102	3.93549	57.7778	88.7203	0.396405	0.57983	0.571016	51	29	150	523321491	1.70109	22.1739	230	1.01544	4.25549	32.4424	0.385356	0.924803	0.683486	1.02867	1.4053
Agrotis_puta	Noctuoidea	OW964181.1	M23	ancestral	17858621	37.5532	36.3102	3.19879	91.8182	88.7203	0.385826	0.569682	0.571016	116	73	202	523321491	3.41255	29.6675	391	0.997664	4.25549	32.4424	0.385356	0.751685	0.914468	1.00122	1.03423
Agrotis_puta	Noctuoidea	OW964188.1	M19	ancestral	15177385	39.8605	36.3102	4.18776	93.9394	88.7203	0.388652	0.591011	0.571016	123	59	277	523321491	2.9002	26.7974	459	1.03502	4.25549	32.4424	0.385356	0.984084	0.826	1.00855	1.09778
Agrotis_puta	Noctuoidea	OW964186.1	M13	ancestral	16311469	35.969	36.3102	3.75431	95.7576	88.7203	0.385483	0.571248	0.571016	154	63	215	523321491	3.11691	35.6481	432	1.00041	4.25549	32.4424	0.385356	0.882227	1.09881	1.00033	0.990603
Allophyes_oxyacanthae	Noctuoidea	OW028625.1	M15	ancestral	15553144	32.7134	34.9818	4.75278	96.2162	90.1439	0.363129	0.588313	0.577639	203	65	310	458479537	3.39233	35.1211	578	1.01848	5.0871	29.2668	0.363541	0.934281	1.20003	0.998865	0.935154
Allophyes_oxyacanthae	Noctuoidea	OW028630.1	M13	ancestral	13739957	33.4222	34.9818	4.6706	96.3636	90.1439	0.360671	0.576703	0.577639	151	67	278	458479537	2.99685	30.4435	496	0.998379	5.0871	29.2668	0.363541	0.918127	1.04021	0.992104	0.955415
Allophyes_oxyacanthae	Noctuoidea	OW028616.1	M5	ancestral	17470109	32.9116	34.9818	5.17137	88.2883	90.1439	0.361954	0.570263	0.577639	224	63	352	458479537	3.81044	35.0548	639	0.987231	5.0871	29.2668	0.363541	1.01657	1.19777	0.995634	0.940821
Allophyes_oxyacanthae	Noctuoidea	OW028624.1	M21	ancestral	15711521	31.4774	34.9818	4.92159	97.3684	90.1439	0.360829	0.551597	0.577639	166	105	321	458479537	3.42688	28.0405	592	0.954916	5.0871	29.2668	0.363541	0.967465	0.958101	0.992538	0.899822
Allophyes_oxyacanthae	Noctuoidea	OW028615.1	M8	ancestral	17919768	32.3095	34.9818	4.57814	93.3333	90.1439	0.36076	0.549374	0.577639	198	60	344	458479537	3.90852	32.8904	602	0.951069	5.0871	29.2668	0.363541	0.899951	1.12381	0.99235	0.923609
Allophyes_oxyacanthae	Noctuoidea	OW028619.1	M7	ancestral	16911723	33.8572	34.9818	5.34642	94.1176	90.1439	0.363303	0.580192	0.577639	201	96	368	458479537	3.68865	30.2256	665	1.00442	5.0871	29.2668	0.363541	1.05098	1.03276	0.999346	0.967851
Allophyes_oxyacanthae	Noctuoidea	OW028620.1	M18	ancestral	16801569	30.7294	34.9818	4.02884	96.7105	90.1439	0.360051	0.584895	0.577639	156	61	352	458479537	3.66463	27.4165	569	1.01256	5.0871	29.2668	0.363541	0.791972	0.936779	0.9904	0.878439
Allophyes_oxyacanthae	Noctuoidea	OW028610.1	M2	ancestral	19665000	31.1735	34.9818	5.27688	91.3793	90.1439	0.363139	0.582095	0.577639	271	106	410	458479537	4.28918	34.4346	787	1.00772	5.0871	29.2668	0.363541	1.03731	1.17657	0.998893	0.891134
Allophyes_oxyacanthae	Noctuoidea	OW028612.1	M1	ancestral	18724328	31.4463	34.9818	5.94913	93.9103	90.1439	0.366623	0.566772	0.577639	305	63	430	458479537	4.08401	38.2206	798	0.981188	5.0871	29.2668	0.363541	1.16945	1.30594	1.00848	0.898933
Allophyes_oxyacanthae	Noctuoidea	OW028634.1	M28	ancestral	10717387	34.9024	34.9818	4.75899	90.3846	90.1439	0.362998	0.62881	0.577639	53	38	192	458479537	2.33759	18.7279	283	1.08859	5.0871	29.2668	0.363541	0.935502	0.639903	0.998507	0.997731
Allophyes_oxyacanthae	Noctuoidea	OW028617.1	M16	ancestral	17034232	31.826	34.9818	4.30403	92.9825	90.1439	0.361103	0.568023	0.577639	167	73	340	458479537	3.71537	28.7931	580	0.983353	5.0871	29.2668	0.363541	0.846068	0.983815	0.993292	0.909787
Allophyes_oxyacanthae	Noctuoidea	OW028609.1	MZ	ancestral	20278968	32.92	34.9818	5.43119	83.5498	90.1439	0.362806	0.570306	0.577639	169	62	571	458479537	4.42309	21.0723	802	0.987305	5.0871	29.2668	0.363541	1.06764	0.720008	0.997979	0.941061
Allophyes_oxyacanthae	Noctuoidea	OW028627.1	M11	ancestral	14697260	35.9052	34.9818	5.54773	88.3333	90.1439	0.368995	0.60494	0.577639	181	51	373	458479537	3.20565	29.9174	605	1.04726	5.0871	29.2668	0.363541	1.09055	1.02223	1.015	1.0264
Allophyes_oxyacanthae	Noctuoidea	OW028611.1	M17+M20	fusion	18891746	33.6099	34.9818	6.20991	90.6897	90.1439	0.366583	0.591524	0.577639	273	76	492	458479537	4.12052	32.4614	841	1.02404	5.0871	29.2668	0.363541	1.22072	1.10915	1.00837	0.960784
Allophyes_oxyacanthae	Noctuoidea	OW028635.1	M27	ancestral	9959616	41.0475	34.9818	4.04055	96.7742	90.1439	0.362355	0.56339	0.577639	68	25	180	458479537	2.17231	24.9084	273	0.975332	5.0871	29.2668	0.363541	0.794274	0.851081	0.996737	1.1734
Allophyes_oxyacanthae	Noctuoidea	OW028613.1	M3	ancestral	18511612	30.4682	34.9818	5.73815	97.0588	90.1439	0.365183	0.573476	0.577639	296	51	384	458479537	4.03761	40.4925	731	0.992793	5.0871	29.2668	0.363541	1.12798	1.38356	1.00451	0.870974
Allophyes_oxyacanthae	Noctuoidea	OW028632.1	M19	ancestral	12287071	40.2741	34.9818	5.42403	94.0299	90.1439	0.367339	0.597205	0.577639	124	54	331	458479537	2.67996	24.3615	509	1.03387	5.0871	29.2668	0.363541	1.06623	0.832394	1.01045	1.15129
Allophyes_oxyacanthae	Noctuoidea	OW028633.1	M26	ancestral	11689529	42.8999	34.9818	4.31499	91.8919	90.1439	0.366497	0.562484	0.577639	77	64	243	458479537	2.54963	20.0521	384	0.973764	5.0871	29.2668	0.363541	0.848222	0.685148	1.00813	1.22635
Allophyes_oxyacanthae	Noctuoidea	OW028614.1	M9	ancestral	18195617	31.055	34.9818	4.71741	96.4467	90.1439	0.360518	0.54808	0.577639	190	144	372	458479537	3.96869	26.9122	706	0.948828	5.0871	29.2668	0.363541	0.927328	0.919547	0.991684	0.887748
Allophyes_oxyacanthae	Noctuoidea	OW028622.1	M6	ancestral	16394262	33.3172	34.9818	4.97276	96.3134	90.1439	0.362479	0.589187	0.577639	210	61	342	458479537	3.57579	34.2577	613	1.01999	5.0871	29.2668	0.363541	0.977524	1.17053	0.997079	0.952415
Allophyes_oxyacanthae	Noctuoidea	OW028626.1	M10	ancestral	14928678	33.5501	34.9818	5.51231	91.9786	90.1439	0.364748	0.599973	0.577639	178	100	374	458479537	3.25613	27.3006	652	1.03866	5.0871	29.2668	0.363541	1.08359	0.932819	1.00332	0.959074
Allophyes_oxyacanthae	Noctuoidea	OW028639.1	M31	ancestral	6887810	56.4253	34.9818	6.10831	48.7805	90.1439	0.367229	0.543607	0.577639	75	39	184	458479537	1.50232	25.1678	298	0.941086	5.0871	29.2668	0.363541	1.20075	0.859943	1.01014	1.61299
Allophyes_oxyacanthae	Noctuoidea	OW028621.1	M4	ancestral	16683655	33.8035	34.9818	4.83095	96.4602	90.1439	0.363403	0.56881	0.577639	237	38	339	458479537	3.63891	38.5993	614	0.984716	5.0871	29.2668	0.363541	0.949648	1.31888	0.999621	0.966316
Allophyes_oxyacanthae	Noctuoidea	OW028636.1	M25	ancestral	8761668	47.1374	34.9818	5.88385	86.9565	90.1439	0.366023	0.569514	0.577639	79	58	266	458479537	1.91103	19.603	403	0.985935	5.0871	29.2668	0.363541	1.15662	0.669803	1.00683	1.34748
Allophyes_oxyacanthae	Noctuoidea	OW028618.1	M12	ancestral	17003405	31.0489	34.9818	4.28562	91.7582	90.1439	0.359418	0.55653	0.577639	159	58	320	458479537	3.70865	29.6089	537	0.963457	5.0871	29.2668	0.363541	0.842449	1.01169	0.988657	0.887572
Allophyes_oxyacanthae	Noctuoidea	OW028623.1	M22	ancestral	15758794	32.9314	34.9818	4.51043	91.7293	90.1439	0.360656	0.579098	0.577639	141	64	274	458479537	3.43719	29.4363	479	1.00253	5.0871	29.2668	0.363541	0.886641	1.00579	0.992064	0.941388
Allophyes_oxyacanthae	Noctuoidea	OW028628.1	M14	ancestral	14631596	37.7674	34.9818	5.96092	90.0621	90.1439	0.36507	0.588296	0.577639	169	118	338	458479537	3.19133	27.04	625	1.01845	5.0871	29.2668	0.363541	1.17177	0.923914	1.00421	1.07963
Allophyes_oxyacanthae	Noctuoidea	OW028638.1	M30	ancestral	7806037	54.4664	34.9818	7.14407	72.7273	90.1439	0.377379	0.59988	0.577639	65	58	291	458479537	1.70259	15.7005	414	1.0385	5.0871	29.2668	0.363541	1.40435	0.536461	1.03806	1.55699
Allophyes_oxyacanthae	Noctuoidea	OW028631.1	M24	ancestral	12465140	39.3172	34.9818	4.3745	93.2203	90.1439	0.362274	0.570571	0.577639	112	68	237	458479537	2.7188	26.8585	417	0.987765	5.0871	29.2668	0.363541	0.859921	0.917713	0.996515	1.12393
Allophyes_oxyacanthae	Noctuoidea	OW028637.1	M29	ancestral	7845086	51.3607	34.9818	5.01072	54.3478	90.1439	0.364195	0.585381	0.577639	51	30	161	458479537	1.71111	21.0744	242	1.0134	5.0871	29.2668	0.363541	0.984986	0.720078	1.0018	1.46821
Allophyes_oxyacanthae	Noctuoidea	OW028629.1	M23	ancestral	14537935	35.7797	34.9818	4.7975	94.5455	90.1439	0.364345	0.596803	0.577639	121	97	349	458479537	3.1709	21.3404	567	1.03318	5.0871	29.2668	0.363541	0.943072	0.729167	1.00221	1.02281
Amphipyra_berbera	Noctuoidea	OU343133.1	M21	ancestral	20946152	45.1913	46.4599	2.98942	96.0526	89.6858	0.383424	0.554148	0.55494	164	82	200	582305243	3.59711	36.7713	446	0.998574	3.34946	37.9125	0.38566	0.892508	0.969899	0.994203	0.972693
Amphipyra_berbera	Noctuoidea	OU343150.1	M29	ancestral	10875371	63.7752	46.4599	2.73323	52.1739	89.6858	0.399207	0.560802	0.55494	57	20	122	582305243	1.86764	28.6432	199	1.01056	3.34946	37.9125	0.38566	0.816021	0.755508	1.03513	1.37269
Amphipyra_berbera	Noctuoidea	OU343130.1	M16	ancestral	21688464	44.4667	46.4599	2.83535	94.186	89.6858	0.380727	0.541984	0.55494	165	53	212	582305243	3.72459	38.3721	430	0.976654	3.34946	37.9125	0.38566	0.84651	1.01212	0.987211	0.957098
Amphipyra_berbera	Noctuoidea	OU343135.1	M4	ancestral	20089852	43.1307	46.4599	3.47202	96.4758	89.6858	0.38512	0.539424	0.55494	232	26	218	582305243	3.45006	48.7395	476	0.972041	3.34946	37.9125	0.38566	1.03659	1.28558	0.9986	0.928343
Amphipyra_berbera	Noctuoidea	OU343139.1	M15	ancestral	19177276	43.9569	46.4599	3.38901	96.2366	89.6858	0.385366	0.575051	0.55494	206	46	215	582305243	3.29334	44.1113	467	1.03624	3.34946	37.9125	0.38566	1.01181	1.1635	0.999238	0.946125
Amphipyra_berbera	Noctuoidea	OU343131.1	M12	ancestral	21367993	43.1624	46.4599	3.13161	91.7127	89.6858	0.380888	0.548351	0.55494	160	44	204	582305243	3.66955	39.2157	408	0.988128	3.34946	37.9125	0.38566	0.93496	1.03437	0.987628	0.929025
Amphipyra_berbera	Noctuoidea	OU343123.1	M17+M20	fusion	22834236	43.0039	46.4599	4.65663	91.9861	89.6858	0.383403	0.563361	0.55494	265	56	343	582305243	3.92135	39.9096	664	1.01518	3.34946	37.9125	0.38566	1.39026	1.05268	0.994149	0.925612
Amphipyra_berbera	Noctuoidea	OU343138.1	M10	ancestral	19219349	46.301	46.4599	3.60149	90.2703	89.6858	0.386594	0.591196	0.55494	174	72	240	582305243	3.30056	35.8025	486	1.06533	3.34946	37.9125	0.38566	1.07525	0.944345	1.00242	0.996579
Amphipyra_berbera	Noctuoidea	OU343136.1	M22	ancestral	19930773	45.7056	46.4599	2.82684	91.7293	89.6858	0.384762	0.558993	0.55494	133	53	176	582305243	3.42274	36.7403	362	1.0073	3.34946	37.9125	0.38566	0.843969	0.969082	0.997672	0.983765
Amphipyra_berbera	Noctuoidea	OU343126.1	M5	ancestral	21938945	43.862	46.4599	3.64607	90.991	89.6858	0.382987	0.540369	0.55494	214	41	225	582305243	3.7676	44.5833	480	0.973744	3.34946	37.9125	0.38566	1.08855	1.17595	0.99307	0.944083
Amphipyra_berbera	Noctuoidea	OU343132.1	M3	ancestral	21164504	39.1748	46.4599	4.36818	97.048	89.6858	0.381086	0.536791	0.55494	285	34	243	582305243	3.63461	50.7117	562	0.967296	3.34946	37.9125	0.38566	1.30414	1.3376	0.98814	0.843196
Amphipyra_berbera	Noctuoidea	OU343127.1	M8	ancestral	21875227	42.7154	46.4599	3.47566	92.3445	89.6858	0.380365	0.534681	0.55494	203	53	222	582305243	3.75666	42.4686	478	0.963494	3.34946	37.9125	0.38566	1.03768	1.12017	0.986272	0.919404
Amphipyra_berbera	Noctuoidea	OU343140.1	M11	ancestral	18339019	45.7008	46.4599	3.87673	90.2174	89.6858	0.389028	0.577604	0.55494	177	47	225	582305243	3.14938	39.4209	449	1.04084	3.34946	37.9125	0.38566	1.15742	1.03979	1.00873	0.983662
Amphipyra_berbera	Noctuoidea	OU343144.1	M24	ancestral	16428121	52.7712	46.4599	2.61375	92.3077	89.6858	0.388866	0.579957	0.55494	109	28	150	582305243	2.82122	37.9791	287	1.04508	3.34946	37.9125	0.38566	0.78035	1.00176	1.00831	1.13584
Amphipyra_berbera	Noctuoidea	OU343121.1	MZ	ancestral	26789203	45.601	46.4599	3.4373	82.5328	89.6858	0.378392	0.536181	0.55494	161	38	335	582305243	4.60054	30.1498	534	0.966198	3.34946	37.9125	0.38566	1.02623	0.795247	0.981155	0.981513
Amphipyra_berbera	Noctuoidea	OU343145.1	M26	ancestral	15696896	54.666	46.4599	2.02816	91.8919	89.6858	0.391378	0.535904	0.55494	78	34	138	582305243	2.69565	31.2	250	0.965698	3.34946	37.9125	0.38566	0.605519	0.822947	1.01483	1.17663
Amphipyra_berbera	Noctuoidea	OU343151.1	M31	ancestral	9238374	65.1732	46.4599	3.30413	45.2381	89.6858	0.401866	0.506315	0.55494	71	43	149	582305243	1.58652	26.9962	263	0.912378	3.34946	37.9125	0.38566	0.986467	0.712066	1.04202	1.40278
Amphipyra_berbera	Noctuoidea	OU343141.1	M14	ancestral	17804661	48.516	46.4599	3.66838	90.0621	89.6858	0.390143	0.578051	0.55494	169	84	220	582305243	3.05762	35.7294	473	1.04165	3.34946	37.9125	0.38566	1.09522	0.942417	1.01163	1.04426
Amphipyra_berbera	Noctuoidea	OU343147.1	M27	ancestral	13638707	53.9055	46.4599	2.40163	96.7742	89.6858	0.391489	0.547854	0.55494	66	14	137	582305243	2.34219	30.4147	217	0.987232	3.34946	37.9125	0.38566	0.71702	0.802235	1.01512	1.16026
Amphipyra_berbera	Noctuoidea	OU343149.1	M30	ancestral	11317751	62.4705	46.4599	3.17944	70.4545	89.6858	0.40587	0.552121	0.55494	65	38	183	582305243	1.94361	22.7273	286	0.994921	3.34946	37.9125	0.38566	0.94924	0.599466	1.0524	1.34461
Amphipyra_berbera	Noctuoidea	OU343125.1	M7	ancestral	22008524	45.464	46.4599	3.68033	94.5205	89.6858	0.384613	0.548674	0.55494	202	70	275	582305243	3.77955	36.9287	547	0.988708	3.34946	37.9125	0.38566	1.09878	0.974051	0.997287	0.978565
Amphipyra_berbera	Noctuoidea	OU343128.1	M18	ancestral	21870261	43.2102	46.4599	2.74925	94.0789	89.6858	0.381699	0.569531	0.55494	151	69	235	582305243	3.75581	33.1868	455	1.02629	3.34946	37.9125	0.38566	0.820804	0.875353	0.98973	0.930054
Amphipyra_berbera	Noctuoidea	OU343148.1	M25	ancestral	11783840	58.9676	46.4599	2.97921	86.9565	89.6858	0.397711	0.528716	0.55494	81	21	172	582305243	2.02365	29.562	274	0.952746	3.34946	37.9125	0.38566	0.88946	0.779744	1.03125	1.26921
Amphipyra_berbera	Noctuoidea	OU343129.1	M9	ancestral	21689008	40.5206	46.4599	3.41323	96.3918	89.6858	0.379786	0.535184	0.55494	189	97	230	582305243	3.72468	36.6279	516	0.9644	3.34946	37.9125	0.38566	1.01904	0.966117	0.98477	0.872163
Amphipyra_berbera	Noctuoidea	OU343122.1	M2	ancestral	23512349	41.1189	46.4599	3.98524	91.9861	89.6858	0.380342	0.545072	0.55494	266	86	279	582305243	4.0378	42.1553	631	0.982219	3.34946	37.9125	0.38566	1.18982	1.11191	0.986211	0.885041
Amphipyra_berbera	Noctuoidea	OU343146.1	M28	ancestral	14403444	49.0931	46.4599	2.73294	90	89.6858	0.392467	0.585862	0.55494	53	39	122	582305243	2.47352	24.7664	214	1.05572	3.34946	37.9125	0.38566	0.815935	0.65325	1.01765	1.05668
Amphipyra_berbera	Noctuoidea	OU343124.1	M1	ancestral	22621865	40.6412	46.4599	4.56825	95.4839	89.6858	0.383144	0.535976	0.55494	294	52	259	582305243	3.88488	48.595	605	0.965827	3.34946	37.9125	0.38566	1.36388	1.28177	0.993477	0.874758
Amphipyra_berbera	Noctuoidea	OU343134.1	M6	ancestral	20126316	44.4162	46.4599	3.59339	97.7169	89.6858	0.383575	0.562548	0.55494	204	43	224	582305243	3.45632	43.3121	471	1.01371	3.34946	37.9125	0.38566	1.07283	1.14242	0.994595	0.95601
Amphipyra_berbera	Noctuoidea	OU343142.1	M13	ancestral	17286198	45.2349	46.4599	3.11582	96.3415	89.6858	0.385351	0.570278	0.55494	153	46	164	582305243	2.96858	42.1488	363	1.02764	3.34946	37.9125	0.38566	0.930246	1.11174	0.999201	0.973632
Amphipyra_berbera	Noctuoidea	OU343143.1	M19	ancestral	17230943	52.5777	46.4599	3.06413	92.5373	89.6858	0.391058	0.583797	0.55494	121	40	218	582305243	2.95909	31.9261	379	1.052	3.34946	37.9125	0.38566	0.914813	0.8421	1.014	1.13168
Amphipyra_berbera	Noctuoidea	OU343137.1	M23	ancestral	19296303	47.3727	46.4599	2.40292	94.4444	89.6858	0.386866	0.59567	0.55494	115	44	155	582305243	3.31378	36.6242	314	1.0734	3.34946	37.9125	0.38566	0.717405	0.966019	1.00313	1.01965
Amphipyra_tragopoginis	Noctuoidea	HG992010.1	M10	ancestral	26415014	54.881	54.8253	2.7414	93.0108	89.6797	0.384683	0.567862	0.543072	173	82	253	805668602	3.27865	34.0551	508	1.04565	2.5094	36.5824	0.383596	1.09245	0.930915	1.00283	1.00102
Amphipyra_tragopoginis	Noctuoidea	HG992005.1	M16	ancestral	28113439	52.2007	54.8253	2.2004	95	89.6797	0.380625	0.528975	0.543072	154	59	215	805668602	3.48945	35.9813	428	0.974041	2.5094	36.5824	0.383596	0.876862	0.983569	0.992256	0.952127
Amphipyra_tragopoginis	Noctuoidea	HG991995.1	M5	ancestral	30519622	53.9246	54.8253	2.42983	89.6396	89.6797	0.380963	0.535347	0.543072	206	35	222	805668602	3.78811	44.4924	463	0.985775	2.5094	36.5824	0.383596	0.96829	1.21623	0.993137	0.983572
Amphipyra_tragopoginis	Noctuoidea	HG992021.1	M31	ancestral	12285912	69.6206	54.8253	3.27119	50	89.6797	0.393359	0.479134	0.543072	71	55	180	805668602	1.52493	23.2026	306	0.882266	2.5094	36.5824	0.383596	1.30357	0.634256	1.02545	1.26986
Amphipyra_tragopoginis	Noctuoidea	HG992014.1	M24	ancestral	23200950	59.7731	54.8253	1.99495	92.437	89.6797	0.386933	0.54849	0.543072	111	32	186	805668602	2.87971	33.7386	329	1.00998	2.5094	36.5824	0.383596	0.79499	0.922263	1.0087	1.09025
Amphipyra_tragopoginis	Noctuoidea	HG992001.1	M18	ancestral	28786730	51.6948	54.8253	2.09394	95.4545	89.6797	0.379692	0.551037	0.543072	155	63	221	805668602	3.57302	35.3075	439	1.01467	2.5094	36.5824	0.383596	0.834437	0.96515	0.989824	0.942901
Amphipyra_tragopoginis	Noctuoidea	HG992002.1	M21	ancestral	28456492	53.5851	54.8253	2.35902	96.0526	89.6797	0.382673	0.526048	0.543072	163	92	193	805668602	3.53203	36.3839	448	0.968652	2.5094	36.5824	0.383596	0.940072	0.994575	0.997595	0.977378
Amphipyra_tragopoginis	Noctuoidea	HG991992.1	M2	ancestral	32393695	51.3341	54.8253	3.01073	91.958	89.6797	0.380417	0.536837	0.543072	274	89	284	805668602	4.02072	42.3493	647	0.988518	2.5094	36.5824	0.383596	1.19978	1.15764	0.991713	0.936322
Amphipyra_tragopoginis	Noctuoidea	HG992015.1	M26	ancestral	22356136	61.3552	54.8253	1.70353	89.3333	89.6797	0.389374	0.533634	0.543072	77	57	155	805668602	2.77486	26.6436	289	0.982621	2.5094	36.5824	0.383596	0.678858	0.728317	1.01506	1.1191
Amphipyra_tragopoginis	Noctuoidea	HG992011.1	M19	ancestral	26234338	60.0783	54.8253	2.21132	91.791	89.6797	0.386619	0.55407	0.543072	123	63	240	805668602	3.25622	28.8732	426	1.02025	2.5094	36.5824	0.383596	0.881213	0.789266	1.00788	1.09581
Amphipyra_tragopoginis	Noctuoidea	HG991996.1	M8	ancestral	30244587	52.4459	54.8253	2.5868	90.9091	89.6797	0.381228	0.519215	0.543072	201	59	244	805668602	3.75397	39.881	504	0.956071	2.5094	36.5824	0.383596	1.03084	1.09017	0.993828	0.9566
Amphipyra_tragopoginis	Noctuoidea	HG992000.1	M1	ancestral	29070557	49.2076	54.8253	3.62619	94.5338	89.6797	0.381879	0.536976	0.543072	300	53	270	805668602	3.60825	48.1541	623	0.988775	2.5094	36.5824	0.383596	1.44504	1.31632	0.995524	0.897534
Amphipyra_tragopoginis	Noctuoidea	HG992006.1	M6	ancestral	27697990	53.5102	54.8253	2.67838	95.4338	89.6797	0.383295	0.549406	0.543072	206	47	229	805668602	3.43789	42.7386	482	1.01166	2.5094	36.5824	0.383596	1.06734	1.16828	0.999216	0.976014
Amphipyra_tragopoginis	Noctuoidea	HG992016.1	M27	ancestral	19491276	60.408	54.8253	1.79165	96.7742	89.6797	0.387482	0.520927	0.543072	67	17	140	805668602	2.41927	29.9107	224	0.959223	2.5094	36.5824	0.383596	0.713974	0.817626	1.01013	1.10183
Amphipyra_tragopoginis	Noctuoidea	HG991998.1	M23	ancestral	29827911	53.7758	54.8253	1.59086	94.4954	89.6797	0.38377	0.570907	0.543072	114	53	191	805668602	3.70226	31.8436	358	1.05125	2.5094	36.5824	0.383596	0.633959	0.870462	1.00045	0.980858
Amphipyra_tragopoginis	Noctuoidea	HG992020.1	M30	ancestral	14358349	68.838	54.8253	2.80711	71.4286	89.6797	0.401222	0.546077	0.543072	66	50	174	805668602	1.78217	22.7586	290	1.00553	2.5094	36.5824	0.383596	1.11864	0.622119	1.04595	1.25559
Amphipyra_tragopoginis	Noctuoidea	HG992007.1	M11	ancestral	26860071	52.726	54.8253	2.78822	88.5246	89.6797	0.384263	0.550764	0.543072	178	61	240	805668602	3.33389	37.1608	479	1.01416	2.5094	36.5824	0.383596	1.11111	1.01581	1.00174	0.961709
Amphipyra_tragopoginis	Noctuoidea	HG992009.1	M15	ancestral	26545460	52.5699	54.8253	2.63814	96.2162	89.6797	0.382667	0.559003	0.543072	202	51	225	805668602	3.29484	42.2594	478	1.02934	2.5094	36.5824	0.383596	1.0513	1.15518	0.99758	0.958862
Amphipyra_tragopoginis	Noctuoidea	HG992018.1	M25	ancestral	15947552	64.0933	54.8253	2.05386	86.9565	89.6797	0.391414	0.53599	0.543072	79	20	142	805668602	1.97942	32.7801	241	0.98696	2.5094	36.5824	0.383596	0.818465	0.896062	1.02038	1.16905
Amphipyra_tragopoginis	Noctuoidea	HG991999.1	M12	ancestral	29810981	53.0352	54.8253	2.32276	90.7104	89.6797	0.380481	0.528612	0.543072	158	48	224	805668602	3.70015	36.7442	430	0.973373	2.5094	36.5824	0.383596	0.925622	1.00442	0.991879	0.96735
Amphipyra_tragopoginis	Noctuoidea	HG991991.1	MZ	ancestral	37340338	54.2463	54.8253	2.20583	81.7391	89.6797	0.378294	0.551125	0.543072	154	43	321	805668602	4.6347	29.7297	518	1.01483	2.5094	36.5824	0.383596	0.879026	0.812678	0.986179	0.98944
Amphipyra_tragopoginis	Noctuoidea	HG991997.1	M9	ancestral	29909842	50.7783	54.8253	2.55724	94.359	89.6797	0.378483	0.528742	0.543072	192	109	223	805668602	3.71242	36.6412	524	0.973613	2.5094	36.5824	0.383596	1.01906	1.00161	0.98667	0.926184
Amphipyra_tragopoginis	Noctuoidea	HG992012.1	M14	ancestral	25837696	57.4635	54.8253	2.62948	90.0621	89.6797	0.38586	0.572492	0.543072	168	95	209	805668602	3.20699	35.5932	472	1.05417	2.5094	36.5824	0.383596	1.04785	0.97296	1.0059	1.04812
Amphipyra_tragopoginis	Noctuoidea	HG992013.1	M13	ancestral	25105168	53.5496	54.8253	2.33845	96.3636	89.6797	0.382536	0.542109	0.543072	153	57	192	805668602	3.11607	38.0597	402	0.998227	2.5094	36.5824	0.383596	0.931875	1.04038	0.997236	0.976731
Amphipyra_tragopoginis	Noctuoidea	HG992004.1	M3	ancestral	28301216	48.9693	54.8253	3.37493	97.048	89.6797	0.380689	0.540729	0.543072	285	37	245	805668602	3.51276	50.2646	567	0.995686	2.5094	36.5824	0.383596	1.34491	1.37401	0.992422	0.893188
Amphipyra_tragopoginis	Noctuoidea	HG992017.1	M28	ancestral	18961362	55.8708	54.8253	2.27715	90.3846	89.6797	0.386963	0.583265	0.543072	52	41	119	805668602	2.35349	24.5283	212	1.07401	2.5094	36.5824	0.383596	0.907447	0.670495	1.00878	1.01907
Amphipyra_tragopoginis	Noctuoidea	HG992003.1	M22	ancestral	28302470	54.7988	54.8253	2.06655	91.6667	89.6797	0.384158	0.555014	0.543072	133	68	175	805668602	3.51292	35.3723	376	1.02199	2.5094	36.5824	0.383596	0.823522	0.966922	1.00147	0.999517
Amphipyra_tragopoginis	Noctuoidea	HG992008.1	M4	ancestral	26781583	51.4836	54.8253	2.74547	96.4602	89.6797	0.382236	0.536929	0.543072	228	33	235	805668602	3.32414	45.9677	496	0.988689	2.5094	36.5824	0.383596	1.09407	1.25655	0.996455	0.939048
Amphipyra_tragopoginis	Noctuoidea	HG992019.1	M29	ancestral	14793084	68.2488	54.8253	2.05008	58.6957	89.6797	0.392452	0.548635	0.543072	52	21	114	805668602	1.83613	27.8075	187	1.01024	2.5094	36.5824	0.383596	0.816959	0.760133	1.02309	1.24484
Amphipyra_tragopoginis	Noctuoidea	HG991994.1	M7	ancestral	30728419	54.7435	54.8253	2.6837	94.5701	89.6797	0.38343	0.534076	0.543072	200	75	257	805668602	3.81403	37.594	532	0.983435	2.5094	36.5824	0.383596	1.06946	1.02765	0.999568	0.998509
Amphipyra_tragopoginis	Noctuoidea	HG991993.1	M17+M20	fusion	30956389	52.2395	54.8253	3.53302	91.6955	89.6797	0.382836	0.555273	0.543072	265	71	345	805668602	3.84232	38.9134	681	1.02247	2.5094	36.5824	0.383596	1.40791	1.06372	0.998019	0.952836
Anthocharis_cardamines	Papilionoidea	FR989963.1	M4	ancestral	12348000	36.6094	40.3923	5.60968	96.8182	88.6585	0.341468	0.490269	0.515549	223	27	211	359616706	3.43366	48.3731	461	0.950964	5.3379	38.2603	0.345208	1.05092	1.26432	0.989165	0.906348
Anthocharis_cardamines	Papilionoidea	FR989969.1	M13	ancestral	10657640	38.8878	40.3923	4.92931	96.3636	88.6585	0.342862	0.519498	0.515549	154	49	156	359616706	2.96361	42.8969	359	1.00766	5.3379	38.2603	0.345208	0.923455	1.12119	0.993203	0.962753
Anthocharis_cardamines	Papilionoidea	FR989966.1	M15	ancestral	11841443	37.2707	40.3923	5.38792	95.1613	88.6585	0.342829	0.51383	0.515549	198	43	214	359616706	3.2928	43.5165	455	0.996666	5.3379	38.2603	0.345208	1.00937	1.13738	0.993109	0.922719
Anthocharis_cardamines	Papilionoidea	FR989954.1	M3	ancestral	13910641	33.0844	40.3923	6.77877	95.1673	88.6585	0.342475	0.499729	0.515549	283	38	228	359616706	3.86819	51.5483	549	0.969315	5.3379	38.2603	0.345208	1.26993	1.3473	0.992082	0.819078
Anthocharis_cardamines	Papilionoidea	FR989952.1	M2	ancestral	14433021	33.7649	40.3923	6.36402	93.3566	88.6585	0.341038	0.508477	0.515549	257	60	261	359616706	4.01345	44.4637	578	0.986284	5.3379	38.2603	0.345208	1.19223	1.16214	0.987921	0.835926
Anthocharis_cardamines	Papilionoidea	FR989972.1	M24	ancestral	9081691	46.8328	40.3923	4.39353	94.1176	88.6585	0.350972	0.551712	0.515549	106	17	155	359616706	2.52538	38.1295	278	1.07015	5.3379	38.2603	0.345208	0.823082	0.996581	1.0167	1.15945
Anthocharis_cardamines	Papilionoidea	FR989979.1	M25	ancestral	6819085	50.0275	40.3923	5.1816	71.0145	88.6585	0.349756	0.544323	0.515549	77	19	166	359616706	1.89621	29.3893	262	1.05581	5.3379	38.2603	0.345208	0.970719	0.768141	1.01317	1.23854
Anthocharis_cardamines	Papilionoidea	FR989970.1	M14	ancestral	10341171	42.0229	40.3923	6.37443	88.6792	88.6585	0.348279	0.533738	0.515549	167	86	191	359616706	2.87561	37.6126	444	1.03528	5.3379	38.2603	0.345208	1.19418	0.983071	1.0089	1.04037
Anthocharis_cardamines	Papilionoidea	FR989962.1	M12	ancestral	12507586	36.0082	40.3923	5.11598	89.011	88.6585	0.339141	0.5161	0.515549	157	37	212	359616706	3.47803	38.67	406	1.00107	5.3379	38.2603	0.345208	0.958426	1.01071	0.982425	0.891462
Anthocharis_cardamines	Papilionoidea	FR989953.1	M17+M20	fusion	14375608	37.9919	40.3923	6.98769	95.4861	88.6585	0.343587	0.505616	0.515549	255	40	313	359616706	3.99748	41.9408	608	0.980734	5.3379	38.2603	0.345208	1.30907	1.0962	0.995305	0.940573
Anthocharis_cardamines	Papilionoidea	FR989951.1	MZ	ancestral	16447102	38.4513	40.3923	5.15211	77.6316	88.6585	0.341175	0.461716	0.515549	158	41	306	359616706	4.57351	31.2871	505	0.895582	5.3379	38.2603	0.345208	0.965195	0.817744	0.988317	0.951948
Anthocharis_cardamines	Papilionoidea	FR989968.1	M11	ancestral	11579173	39.2307	40.3923	6.11696	91.2568	88.6585	0.348853	0.538821	0.515549	175	46	229	359616706	3.21987	38.8889	450	1.04514	5.3379	38.2603	0.345208	1.14595	1.01643	1.01056	0.971243
Anthocharis_cardamines	Papilionoidea	FR989956.1	M9	ancestral	13699786	36.1464	40.3923	5.21423	93.75	88.6585	0.338612	0.492903	0.515549	185	82	222	359616706	3.80955	37.8323	489	0.956075	5.3379	38.2603	0.345208	0.976832	0.988814	0.980893	0.894883
Anthocharis_cardamines	Papilionoidea	FR989957.1	M8	ancestral	13475133	34.5296	40.3923	5.39864	92.823	88.6585	0.338736	0.497811	0.515549	198	39	215	359616706	3.74708	43.8053	452	0.965595	5.3379	38.2603	0.345208	1.01138	1.14493	0.981253	0.854858
Anthocharis_cardamines	Papilionoidea	FR989958.1	M5	ancestral	13274196	36.2839	40.3923	5.67802	89.5928	88.6585	0.340845	0.488881	0.515549	207	42	221	359616706	3.69121	44.0426	470	0.948272	5.3379	38.2603	0.345208	1.06372	1.15113	0.987361	0.89829
Anthocharis_cardamines	Papilionoidea	FR989959.1	M18	ancestral	12760991	35.4184	40.3923	4.34958	93.5065	88.6585	0.339982	0.529305	0.515549	147	45	212	359616706	3.5485	36.3861	404	1.02668	5.3379	38.2603	0.345208	0.814849	0.951015	0.984861	0.87686
Anthocharis_cardamines	Papilionoidea	FR989977.1	M27	ancestral	7807994	49.3076	40.3923	3.97047	85.2459	88.6585	0.345428	0.470344	0.515549	63	17	122	359616706	2.1712	31.1881	202	0.912317	5.3379	38.2603	0.345208	0.743827	0.815156	1.00064	1.22072
Anthocharis_cardamines	Papilionoidea	FR989967.1	M22	ancestral	11782930	39.6271	40.3923	4.57451	91.6667	88.6585	0.344117	0.556685	0.515549	130	58	183	359616706	3.27652	35.0404	371	1.07979	5.3379	38.2603	0.345208	0.856987	0.915843	0.996839	0.981057
Anthocharis_cardamines	Papilionoidea	FR989974.1	M26	ancestral	8766567	48.049	40.3923	3.80895	82.4324	88.6585	0.348208	0.523674	0.515549	73	40	123	359616706	2.43775	30.9322	236	1.01576	5.3379	38.2603	0.345208	0.713567	0.808467	1.00869	1.18956
Anthocharis_cardamines	Papilionoidea	FR989973.1	M19	ancestral	8971329	46.5389	40.3923	6.05387	83.5821	88.6585	0.350939	0.547282	0.515549	123	43	195	359616706	2.49469	34.072	361	1.06155	5.3379	38.2603	0.345208	1.13413	0.890532	1.0166	1.15217
Anthocharis_cardamines	Papilionoidea	FR989964.1	M21	ancestral	12168265	37.8566	40.3923	4.66619	94.0789	88.6585	0.341348	0.507911	0.515549	163	42	170	359616706	3.38368	43.4667	375	0.985185	5.3379	38.2603	0.345208	0.874162	1.13608	0.988817	0.937225
Anthocharis_cardamines	Papilionoidea	FR989950.1	M29,M6	fusion	17367467	41.1927	40.3923	5.96682	NA	88.6585	0.343528	0.527591	0.515549	251	59	332	359616706	4.82944	39.0966	642	1.02336	5.3379	38.2603	0.345208	1.11782	1.02186	0.995133	1.01982
Anthocharis_cardamines	Papilionoidea	FR989978.1	M31	ancestral	7019132	52.784	40.3923	5.75389	52.381	88.6585	0.359936	0.512184	0.515549	76	47	178	359616706	1.95184	25.2492	301	0.993473	5.3379	38.2603	0.345208	1.07793	0.659931	1.04266	1.30678
Anthocharis_cardamines	Papilionoidea	FR989975.1	M28	ancestral	8733365	42.3772	40.3923	4.68436	84.6154	88.6585	0.348676	0.532007	0.515549	54	30	90	359616706	2.42852	31.0345	174	1.03192	5.3379	38.2603	0.345208	0.877566	0.811141	1.01005	1.04914
Anthocharis_cardamines	Papilionoidea	FR989960.1	M7	ancestral	12719581	39.2003	40.3923	6.20682	93.1818	88.6585	0.342192	0.534571	0.515549	199	59	267	359616706	3.53698	37.9048	525	1.0369	5.3379	38.2603	0.345208	1.16278	0.990707	0.991263	0.97049
Anthocharis_cardamines	Papilionoidea	FR989976.1	M30	ancestral	8384805	53.0534	40.3923	4.82894	65.9091	88.6585	0.369415	0.547227	0.515549	63	54	204	359616706	2.33159	19.6262	321	1.06145	5.3379	38.2603	0.345208	0.904652	0.512964	1.07012	1.31346
Anthocharis_cardamines	Papilionoidea	FR989965.1	M10	ancestral	11878973	38.1668	40.3923	5.72725	94.1489	88.6585	0.342394	0.531934	0.515549	170	63	238	359616706	3.30323	36.0934	471	1.03178	5.3379	38.2603	0.345208	1.07294	0.943365	0.991847	0.944905
Anthocharis_cardamines	Papilionoidea	FR989955.1	M1	ancestral	13890356	31.4395	40.3923	7.3203	92.9032	88.6585	0.341761	0.499902	0.515549	297	53	263	359616706	3.86254	48.4502	613	0.96965	5.3379	38.2603	0.345208	1.37138	1.26633	0.990015	0.778354
Anthocharis_cardamines	Papilionoidea	FR989971.1	M23	ancestral	10069377	41.9663	40.3923	4.215	95.4545	88.6585	0.348094	0.543672	0.515549	114	21	127	359616706	2.80003	43.5115	262	1.05455	5.3379	38.2603	0.345208	0.789637	1.13725	1.00836	1.03897
Anthocharis_cardamines	Papilionoidea	FR989961.1	M16	ancestral	12697406	35.9981	40.3923	4.46702	95.2941	88.6585	0.338006	0.496691	0.515549	161	42	165	359616706	3.53082	43.75	368	0.963422	5.3379	38.2603	0.345208	0.83685	1.14348	0.979138	0.891212
Apamea_monoglypha	Noctuoidea	OU426928.1	M21	ancestral	19774263	39.0007	40.6314	3.59385	96.0526	89.0227	0.384426	0.563748	0.580095	171	111	319	575683298	3.43492	28.4526	601	0.97182	3.94793	28.3321	0.387201	0.910313	1.00425	0.992834	0.959865
Apamea_monoglypha	Noctuoidea	OU426940.1	M27	ancestral	13811040	46.3965	40.6314	2.9657	93.4426	89.0227	0.391276	0.56009	0.580095	71	23	203	575683298	2.39907	23.9057	297	0.965513	3.94793	28.3321	0.387201	0.751204	0.843768	1.01052	1.14189
Apamea_monoglypha	Noctuoidea	OU426941.1	M25	ancestral	10924521	50.5296	40.6314	4.30478	85.5072	89.0227	0.398188	0.586499	0.580095	77	41	251	575683298	1.89766	20.8672	369	1.01104	3.94793	28.3321	0.387201	1.09039	0.736522	1.02837	1.24361
Apamea_monoglypha	Noctuoidea	OU426936.1	M13	ancestral	16659160	39.8117	40.6314	3.6648	96.3415	89.0227	0.385551	0.577419	0.580095	158	52	292	575683298	2.89381	31.4741	502	0.995386	3.94793	28.3321	0.387201	0.928284	1.1109	0.995738	0.979824
Apamea_monoglypha	Noctuoidea	OU426939.1	M28	ancestral	14112846	42.1177	40.6314	3.56698	86.5385	89.0227	0.388831	0.613562	0.580095	57	49	187	575683298	2.45149	19.4539	293	1.05769	3.94793	28.3321	0.387201	0.903507	0.686639	1.00421	1.03658
Apamea_monoglypha	Noctuoidea	OU426926.1	M16	ancestral	19956040	37.0246	40.6314	3.39781	94.1176	89.0227	0.382632	0.562822	0.580095	167	72	337	575683298	3.4665	28.9931	576	0.970222	3.94793	28.3321	0.387201	0.860656	1.02333	0.988201	0.911229
Apamea_monoglypha	Noctuoidea	OU426914.1	MZ	ancestral	34587019	41.8884	40.6314	3.48078	83.7719	89.0227	0.384029	0.590834	0.580095	173	145	778	575683298	6.00799	15.7847	1096	1.01851	3.94793	28.3321	0.387201	0.881672	0.55713	0.991807	1.03094
Apamea_monoglypha	Noctuoidea	OU426921.1	M1	ancestral	21013774	34.8727	40.6314	5.24963	94.4625	89.0227	0.388652	0.584076	0.580095	304	81	429	575683298	3.65023	37.3464	814	1.00686	3.94793	28.3321	0.387201	1.32972	1.31817	1.00375	0.858269
Apamea_monoglypha	Noctuoidea	OU426938.1	M26	ancestral	15870442	46.7615	40.6314	2.60443	92	89.0227	0.390451	0.568039	0.580095	77	57	225	575683298	2.7568	21.4485	359	0.979216	3.94793	28.3321	0.387201	0.659695	0.757038	1.00839	1.15087
Apamea_monoglypha	Noctuoidea	OU426930.1	M22	ancestral	19480606	39.746	40.6314	3.48024	90.2256	89.0227	0.385547	0.570203	0.580095	140	72	294	575683298	3.38391	27.668	506	0.982947	3.94793	28.3321	0.387201	0.881536	0.97656	0.995728	0.978208
Apamea_monoglypha	Noctuoidea	OU426927.1	M4	ancestral	19918846	38.4617	40.6314	3.9276	96.0177	89.0227	0.386441	0.58138	0.580095	235	47	338	575683298	3.46004	37.9032	620	1.00221	3.94793	28.3321	0.387201	0.994851	1.33782	0.998037	0.946599
Apamea_monoglypha	Noctuoidea	OU426923.1	M8	ancestral	20922818	37.0732	40.6314	3.77601	93.3014	89.0227	0.383388	0.564305	0.580095	212	69	346	575683298	3.63443	33.8118	627	0.97278	3.94793	28.3321	0.387201	0.956453	1.19341	0.990152	0.912426
Apamea_monoglypha	Noctuoidea	OU426935.1	M19	ancestral	17068196	45.0686	40.6314	4.09887	88.7218	89.0227	0.391684	0.590638	0.580095	125	68	386	575683298	2.96486	21.5889	579	1.01817	3.94793	28.3321	0.387201	1.03823	0.761996	1.01158	1.1092
Apamea_monoglypha	Noctuoidea	OU426916.1	M17+M20	fusion	21854915	37.4514	40.6314	5.1524	92.7083	89.0227	0.387223	0.588748	0.580095	275	76	472	575683298	3.79634	33.4143	823	1.01492	3.94793	28.3321	0.387201	1.30509	1.17938	1.00006	0.921735
Apamea_monoglypha	Noctuoidea	OU426918.1	M9	ancestral	21359134	36.1731	40.6314	3.92622	96.3351	89.0227	0.383135	0.561628	0.580095	190	157	358	575683298	3.71022	26.9504	705	0.968165	3.94793	28.3321	0.387201	0.994501	0.951231	0.989498	0.890275
Apamea_monoglypha	Noctuoidea	OU426931.1	M10	ancestral	18735745	40.5699	40.6314	4.48312	93.9891	89.0227	0.387757	0.59187	0.580095	184	118	402	575683298	3.25452	26.1364	704	1.0203	3.94793	28.3321	0.387201	1.13556	0.9225	1.00144	0.998485
Apamea_monoglypha	Noctuoidea	OU426922.1	M7	ancestral	21011764	39.5266	40.6314	4.23236	93.578	89.0227	0.384785	0.576141	0.580095	204	94	390	575683298	3.64988	29.6512	688	0.993183	3.94793	28.3321	0.387201	1.07205	1.04656	0.99376	0.972809
Apamea_monoglypha	Noctuoidea	OU426919.1	M23	ancestral	21058070	40.756	40.6314	3.86023	92.5926	89.0227	0.386859	0.572256	0.580095	125	116	468	575683298	3.65793	17.6305	709	0.986486	3.94793	28.3321	0.387201	0.977786	0.622279	0.999117	1.00307
Apamea_monoglypha	Noctuoidea	OU426933.1	M11	ancestral	18570178	40.4008	40.6314	4.37008	89.6175	89.0227	0.388635	0.599857	0.580095	184	54	371	575683298	3.22576	30.2135	609	1.03407	3.94793	28.3321	0.387201	1.10693	1.0664	1.0037	0.994323
Apamea_monoglypha	Noctuoidea	OU426937.1	M24	ancestral	16377250	45.746	40.6314	3.12875	92.3729	89.0227	0.388785	0.578835	0.580095	114	62	241	575683298	2.84484	27.3381	417	0.997828	3.94793	28.3321	0.387201	0.792504	0.964917	1.00409	1.12588
Apamea_monoglypha	Noctuoidea	OU426925.1	M18	ancestral	20173336	37.4095	40.6314	3.22907	96.6887	89.0227	0.382759	0.585216	0.580095	153	72	362	575683298	3.50424	26.0647	587	1.00883	3.94793	28.3321	0.387201	0.817915	0.919972	0.988528	0.920704
Apamea_monoglypha	Noctuoidea	OU426942.1	M29	ancestral	10584983	56.2534	40.6314	3.15847	60.8696	89.0227	0.399296	0.590532	0.580095	54	31	154	575683298	1.83868	22.5941	239	1.01799	3.94793	28.3321	0.387201	0.800032	0.797475	1.03124	1.38448
Apamea_monoglypha	Noctuoidea	OU426920.1	M5	ancestral	21029411	38.1065	40.6314	4.20165	90.8676	89.0227	0.384418	0.569854	0.580095	213	49	372	575683298	3.65295	33.5962	634	0.982346	3.94793	28.3321	0.387201	1.06427	1.1858	0.992812	0.937857
Apamea_monoglypha	Noctuoidea	OU426915.1	M2	ancestral	22418240	35.8263	40.6314	4.48971	92.0139	89.0227	0.38442	0.578021	0.580095	265	97	417	575683298	3.8942	34.018	779	0.996423	3.94793	28.3321	0.387201	1.13723	1.20069	0.992817	0.881739
Apamea_monoglypha	Noctuoidea	OU426929.1	M6	ancestral	19589645	38.3068	40.6314	4.01877	95.8904	89.0227	0.383629	0.590505	0.580095	209	62	320	575683298	3.40285	35.3638	591	1.01794	3.94793	28.3321	0.387201	1.01794	1.24819	0.990775	0.942787
Apamea_monoglypha	Noctuoidea	OU426944.1	M30	ancestral	9609144	55.3026	40.6314	5.00899	62.7907	89.0227	0.407831	0.587098	0.580095	72	52	264	575683298	1.66917	18.5567	388	1.01207	3.94793	28.3321	0.387201	1.26876	0.654971	1.05328	1.36108
Apamea_monoglypha	Noctuoidea	OU426943.1	M31	ancestral	10230490	59.0427	40.6314	4.42183	42.8571	89.0227	0.399067	0.555645	0.580095	72	51	219	575683298	1.7771	21.0526	342	0.957852	3.94793	28.3321	0.387201	1.12004	0.743067	1.03064	1.45313
Apamea_monoglypha	Noctuoidea	OU426934.1	M14	ancestral	18334720	44.2248	40.6314	4.38873	89.3082	89.0227	0.391371	0.601782	0.580095	180	130	347	575683298	3.18486	27.3973	657	1.03738	3.94793	28.3321	0.387201	1.11165	0.967004	1.01077	1.08844
Apamea_monoglypha	Noctuoidea	OU426917.1	M12	ancestral	21467907	37.9309	40.6314	3.40873	91.6667	89.0227	0.383002	0.558893	0.580095	163	60	328	575683298	3.72912	29.5826	551	0.96345	3.94793	28.3321	0.387201	0.863422	1.04414	0.989155	0.933536
Apamea_monoglypha	Noctuoidea	OU426924.1	M3	ancestral	20409459	34.2727	40.6314	4.79492	97.0149	89.0227	0.38657	0.575431	0.580095	294	48	359	575683298	3.54526	41.9401	701	0.991958	3.94793	28.3321	0.387201	1.21454	1.4803	0.998371	0.843503
Apamea_monoglypha	Noctuoidea	OU426932.1	M15	ancestral	18723908	38.1872	40.6314	3.91018	96.2162	89.0227	0.387014	0.585068	0.580095	211	60	329	575683298	3.25247	35.1667	600	1.00857	3.94793	28.3321	0.387201	0.990438	1.24123	0.999517	0.939844
Apeira_syringaria	Geometroidea	OW203658.1	M11,M14,M17	fusion	26599917	38.5976	41.5698	5.35648	NA	85.4698	0.371676	0.562986	0.557246	329	101	676	544443574	4.88571	29.7468	1106	1.0103	4.13132	27.8794	0.372952	1.29655	1.06698	0.996581	0.928501
Apeira_syringaria	Geometroidea	OW203671.1	M12	split	12312649	45.1189	41.5698	3.13846	NA	85.4698	0.372728	0.552112	0.557246	91	35	194	544443574	2.26151	28.4375	320	0.990787	4.13132	27.8794	0.372952	0.759674	1.02002	0.9994	1.08538
Apeira_syringaria	Geometroidea	OW203675.1	M5	split	11580724	49.0333	41.5698	4.03628	NA	85.4698	0.377698	0.583536	0.557246	130	25	207	544443574	2.12708	35.9116	362	1.04718	4.13132	27.8794	0.372952	0.976994	1.28811	1.01273	1.17954
Apeira_syringaria	Geometroidea	OW203654.1	M1,M10,M3,M31	fusion	37666467	38.0506	41.5698	4.8116	NA	85.4698	0.37135	0.55737	0.557246	458	140	818	544443574	6.91834	32.3446	1416	1.00022	4.13132	27.8794	0.372952	1.16466	1.16016	0.995706	0.915343
Apeira_syringaria	Geometroidea	OW203661.1	M24,M5	fusion	22169875	37.999	41.5698	3.94402	NA	85.4698	0.369617	0.548212	0.557246	209	49	416	544443574	4.07202	31.0089	674	0.983788	4.13132	27.8794	0.372952	0.954662	1.11225	0.99106	0.914101
Apeira_syringaria	Geometroidea	OW203674.1	M18	split	11813000	47.9292	41.5698	3.01059	NA	85.4698	0.378828	0.561166	0.557246	84	36	182	544443574	2.16974	27.8146	302	1.00704	4.13132	27.8794	0.372952	0.728723	0.997674	1.01576	1.15298
Apeira_syringaria	Geometroidea	OW203678.1	M9	split	10846250	49.2363	41.5698	3.2599	NA	85.4698	0.379009	0.557191	0.557246	78	47	200	544443574	1.99217	24	325	0.999901	4.13132	27.8794	0.372952	0.789069	0.860851	1.01624	1.18443
Apeira_syringaria	Geometroidea	OW203679.1	M21	split	10295144	51.9123	41.5698	3.35971	NA	85.4698	0.377186	0.537065	0.557246	72	51	158	544443574	1.89095	25.6228	281	0.963784	4.13132	27.8794	0.372952	0.813228	0.919058	1.01135	1.2488
Apeira_syringaria	Geometroidea	OW203655.1	M19,MZ	fusion	36044637	36.6829	41.5698	4.63801	NA	85.4698	0.366536	0.551902	0.557246	303	122	924	544443574	6.62045	22.4611	1349	0.990411	4.13132	27.8794	0.372952	1.12264	0.805651	0.982799	0.88244
Apeira_syringaria	Geometroidea	OW203666.1	M18,M4	fusion	18759116	37.9294	41.5698	4.12075	NA	85.4698	0.372167	0.565729	0.557246	214	61	415	544443574	3.44556	31.0145	690	1.01522	4.13132	27.8794	0.372952	0.99744	1.11245	0.997896	0.912427
Apeira_syringaria	Geometroidea	OW203663.1	M21,M8	fusion	20999187	36.7456	41.5698	4.30082	NA	85.4698	0.368564	0.530243	0.557246	225	88	420	544443574	3.857	30.6958	733	0.951543	4.13132	27.8794	0.372952	1.04103	1.10102	0.988235	0.883949
Apeira_syringaria	Geometroidea	OW203677.1	M16	split	11033287	48.3183	41.5698	2.99057	NA	85.4698	0.375725	0.569874	0.557246	83	43	167	544443574	2.02653	28.3276	293	1.02266	4.13132	27.8794	0.372952	0.723877	1.01608	1.00744	1.16234
Apeira_syringaria	Geometroidea	OW203662.1	M17,M20,M8	fusion	21853178	37.4685	41.5698	4.31401	NA	85.4698	0.371704	0.560793	0.557246	240	58	480	544443574	4.01386	30.8483	778	1.00637	4.13132	27.8794	0.372952	1.04422	1.10649	0.996655	0.901339
Apeira_syringaria	Geometroidea	OW203664.1	M1,M11	fusion	20495277	37.0186	41.5698	4.44986	NA	85.4698	0.371592	0.552472	0.557246	215	52	458	544443574	3.76444	29.6552	725	0.991433	4.13132	27.8794	0.372952	1.0771	1.06369	0.996356	0.890517
Apeira_syringaria	Geometroidea	OW203667.1	M16,M7	fusion	18564371	39.8721	41.5698	4.18479	NA	85.4698	0.372381	0.571084	0.557246	187	66	392	544443574	3.40979	28.9922	645	1.02483	4.13132	27.8794	0.372952	1.01294	1.03992	0.998469	0.959161
Apeira_syringaria	Geometroidea	OW203669.1	M2	split	13299981	43.5686	41.5698	3.98811	NA	85.4698	0.377075	0.563983	0.557246	142	42	286	544443574	2.44286	30.2128	470	1.01209	4.13132	27.8794	0.372952	0.965335	1.08369	1.01106	1.04808
Apeira_syringaria	Geometroidea	OW203676.1	M7	split	11427381	47.663	41.5698	3.86354	NA	85.4698	0.375407	0.57001	0.557246	113	45	208	544443574	2.09891	30.8743	366	1.0229	4.13132	27.8794	0.372952	0.935182	1.10742	1.00658	1.14658
Apeira_syringaria	Geometroidea	OW203665.1	M25,M9	fusion	20359777	38.5828	41.5698	4.3534	NA	85.4698	0.369814	0.553378	0.557246	195	118	486	544443574	3.73956	24.4055	799	0.993059	4.13132	27.8794	0.372952	1.05375	0.875396	0.991586	0.928145
Apeira_syringaria	Geometroidea	OW203668.1	M12,M15	fusion	18194427	39.4952	41.5698	4.07931	NA	85.4698	0.371963	0.571742	0.557246	185	58	401	544443574	3.34184	28.7267	644	1.02601	4.13132	27.8794	0.372952	0.98741	1.03039	0.997348	0.950095
Apeira_syringaria	Geometroidea	OW203657.1	M22,M3,M4	fusion	28522863	34.4686	41.5698	4.28477	NA	85.4698	0.367376	0.538687	0.557246	334	63	544	544443574	5.2389	35.4942	941	0.966696	4.13132	27.8794	0.372952	1.03714	1.27313	0.985051	0.829174
Apeira_syringaria	Geometroidea	OW203682.1	M6	split	9550509	53.7441	41.5698	4.20727	NA	85.4698	0.383023	0.579482	0.557246	100	22	190	544443574	1.75418	32.0513	312	1.0399	4.13132	27.8794	0.372952	1.01838	1.14964	1.02701	1.29286
Apeira_syringaria	Geometroidea	OW203680.1	M15	split	10272135	52.3042	41.5698	3.50543	NA	85.4698	0.381878	0.581573	0.557246	102	37	177	544443574	1.88672	32.2785	316	1.04366	4.13132	27.8794	0.372952	0.8485	1.15779	1.02393	1.25823
Apeira_syringaria	Geometroidea	OW203659.1	M2,M23	fusion	25937295	36.0736	41.5698	4.29801	NA	85.4698	0.370401	0.563583	0.557246	255	116	567	544443574	4.764	27.1855	938	1.01137	4.13132	27.8794	0.372952	1.04035	0.975111	0.99316	0.867785
[truncated: 5,633 more rows]

[truncated: 1 more sheets: Table S11 Repeat density per TE]
