# Supplementary material for: Comparative genomics reveals the dynamics of chromosome evolution in Lepidoptera
Source: Nat Ecol Evol. 2024 Feb 21;8(4):777–90. doi: 10.1038/s41559-024-02329-4 (PMC11009112; doi:10.1038/s41559-024-02329-4)
Supplement: Supplementary file 5 — Source data for Figs. 2, 3 and 5 and Extended Data Figs. 2, 3, 7 and 8. [file 41559_2024_2329_MOESM5_ESM.xlsx]

## Sheet: Figure 2a
Figure 2a
Oxford plot of the chromosomes containing orthologues belonging to M17 and M20 in the species is shown relative to Melitaea cinxia, which has the chromosome complements of a typical ditrysian species
COLUMN	DESCRIPTION
busco_id	BUSCO ID (lepidoptera odb10)
species	Species to which the chromosome belongs to
Sequence	Chromosome name, from the fasta file downloaded from INSDC
start	Start position of the gene in a given chromosome (bp)
end	End position of the gene in a given chromosome (bp)
Merian	Merian element that the chromosome was assigned to
nGenes	Number of genes assigned to a given chromosome
mxGpos	Maximum position of a gene on a given chromosome
count	Number of genes assigned to a given Merian element in a given species
busco_id	species	Sequence	start	end	Merian	nGenes	mxGpos	count
1004at7088	Tinea_trinotella	HG992312.1	5045494	5142644	M17	241	14949437	126
1004at7088	Micropterix_aruncella	OX155968.1	5284892	5468705	M17	128	28581757	120
1004at7088	Limnephilus_rhombicus	OV815292.1	37112472	37357749	M17	120	46176005	117
1004at7088	Melitaea_cinxia	HG992211.1	8047206	8124508	M17	238	20234479	124
1004at7088	Diarsia_rubi	OW026414.1	9526955	9596532	M17	239	23329533	126
1004at7088	Glyphotaelius_pellucidus	OW386559.1	11439152	11636280	M17	120	28043415	117
10067at7088	Glyphotaelius_pellucidus	OW386562.1	12627735	12629171	M20	103	22094364	98
10067at7088	Limnephilus_rhombicus	OV815294.1	3158251	3164456	M20	104	42658195	99
10067at7088	Micropterix_aruncella	OX155973.1	17874013	17881350	M20	104	24375131	97
10067at7088	Diarsia_rubi	OW026414.1	14270636	14272040	M20	239	23329533	105
10067at7088	Tinea_trinotella	HG992312.1	9032517	9034367	M20	241	14949437	105
10067at7088	Melitaea_cinxia	HG992211.1	12995618	12996954	M20	238	20234479	106
1009at7088	Tinea_trinotella	HG992312.1	12159711	12260541	M20	241	14949437	105
1009at7088	Micropterix_aruncella	OX155973.1	538036	578565	M20	104	24375131	97
1009at7088	Diarsia_rubi	OW026414.1	18951092	19074228	M20	239	23329533	105
1009at7088	Glyphotaelius_pellucidus	OW386562.1	4572247	4606269	M20	103	22094364	98
1009at7088	Melitaea_cinxia	HG992211.1	16898658	16994840	M20	238	20234479	106
1009at7088	Limnephilus_rhombicus	OV815294.1	23725934	23778326	M20	104	42658195	99
10186at7088	Glyphotaelius_pellucidus	OW386562.1	1644500	1661776	M20	103	22094364	98
10186at7088	Diarsia_rubi	OW026414.1	21484963	21513957	M20	239	23329533	105
10186at7088	Limnephilus_rhombicus	OV815294.1	38966688	39008250	M20	104	42658195	99
10186at7088	Micropterix_aruncella	OX155973.1	18563559	18592506	M20	104	24375131	97
10186at7088	Melitaea_cinxia	HG992211.1	18811845	18827135	M20	238	20234479	106
10186at7088	Tinea_trinotella	HG992312.1	13883428	13895425	M20	241	14949437	105
10244at7088	Micropterix_aruncella	OX155968.1	15249130	15279137	M17	128	28581757	120
10244at7088	Limnephilus_rhombicus	OV815292.1	29325499	29342117	M17	120	46176005	117
10244at7088	Glyphotaelius_pellucidus	OW386559.1	19929667	19940324	M17	120	28043415	117
10244at7088	Melitaea_cinxia	HG992211.1	3729607	3751361	M17	238	20234479	124
10244at7088	Tinea_trinotella	HG992312.1	1854624	1860646	M17	241	14949437	126
10244at7088	Diarsia_rubi	OW026414.1	4306837	4322938	M17	239	23329533	126
10348at7088	Micropterix_aruncella	OX155968.1	8326332	8388451	M17	128	28581757	120
10348at7088	Melitaea_cinxia	HG992211.1	7638486	7679776	M17	238	20234479	124
10348at7088	Diarsia_rubi	OW026414.1	9190784	9225266	M17	239	23329533	126
10348at7088	Tinea_trinotella	HG992312.1	4700073	4731792	M17	241	14949437	126
10348at7088	Glyphotaelius_pellucidus	OW386559.1	17010931	17083855	M17	120	28043415	117
10348at7088	Limnephilus_rhombicus	OV815292.1	19970178	20112444	M17	120	46176005	117
10459at7088	Melitaea_cinxia	HG992211.1	5979757	5995214	M17	238	20234479	124
10459at7088	Glyphotaelius_pellucidus	OW386559.1	12332722	12379811	M17	120	28043415	117
10459at7088	Micropterix_aruncella	OX155968.1	20313856	20321187	M17	128	28581757	120
10459at7088	Tinea_trinotella	HG992312.1	3459759	3462005	M17	241	14949437	126
10459at7088	Limnephilus_rhombicus	OV815292.1	22980532	23144654	M17	120	46176005	117
10459at7088	Diarsia_rubi	OW026414.1	7361120	7365577	M17	239	23329533	126
10462at7088	Glyphotaelius_pellucidus	OW386562.1	13092884	13173608	M20	103	22094364	98
10462at7088	Melitaea_cinxia	HG992211.1	16672966	16714214	M20	238	20234479	106
10462at7088	Micropterix_aruncella	OX155973.1	6917536	6937391	M20	104	24375131	97
10462at7088	Diarsia_rubi	OW026414.1	18685899	18730433	M20	239	23329533	105
10462at7088	Limnephilus_rhombicus	OV815294.1	3894941	3999732	M20	104	42658195	99
10462at7088	Tinea_trinotella	HG992312.1	11983477	12021021	M20	241	14949437	105
10536at7088	Limnephilus_rhombicus	OV815294.1	34426569	34440587	M20	104	42658195	99
10536at7088	Glyphotaelius_pellucidus	OW386562.1	10946908	10952223	M20	103	22094364	98
10536at7088	Tinea_trinotella	HG992312.1	10637352	10640763	M20	241	14949437	105
10536at7088	Diarsia_rubi	OW026414.1	16380672	16383639	M20	239	23329533	105
10536at7088	Micropterix_aruncella	OX155973.1	1366513	1377102	M20	104	24375131	97
10536at7088	Melitaea_cinxia	HG992211.1	15069232	15075455	M20	238	20234479	106
10650at7088	Melitaea_cinxia	HG992211.1	7615222	7618499	M17	238	20234479	124
10650at7088	Glyphotaelius_pellucidus	OW386559.1	17142499	17157870	M17	120	28043415	117
10650at7088	Diarsia_rubi	OW026414.1	9175881	9180151	M17	239	23329533	126
10650at7088	Micropterix_aruncella	OX155968.1	8410457	8422210	M17	128	28581757	120
10650at7088	Limnephilus_rhombicus	OV815292.1	19856346	19866985	M17	120	46176005	117
10650at7088	Tinea_trinotella	HG992312.1	4691147	4693482	M17	241	14949437	126
10699at7088	Melitaea_cinxia	HG992211.1	17121923	17127661	M20	238	20234479	106
10699at7088	Diarsia_rubi	OW026414.1	19243377	19247743	M20	239	23329533	105
10699at7088	Tinea_trinotella	HG992312.1	12389125	12394359	M20	241	14949437	105
10699at7088	Glyphotaelius_pellucidus	OW386562.1	5276855	5289098	M20	103	22094364	98
10699at7088	Micropterix_aruncella	OX155973.1	43366	71954	M20	104	24375131	97
10699at7088	Limnephilus_rhombicus	OV815294.1	24829396	24867759	M20	104	42658195	99
10904at7088	Diarsia_rubi	OW026414.1	4189182	4201618	M17	239	23329533	126
10904at7088	Micropterix_aruncella	OX155968.1	654252	669486	M17	128	28581757	120
10904at7088	Melitaea_cinxia	HG992211.1	3574859	3597244	M17	238	20234479	124
10904at7088	Tinea_trinotella	HG992312.1	1804254	1813571	M17	241	14949437	126
10916at7088	Diarsia_rubi	OW026414.1	20052944	20056178	M20	239	23329533	105
10916at7088	Limnephilus_rhombicus	OV815294.1	29138780	29146881	M20	104	42658195	99
10916at7088	Glyphotaelius_pellucidus	OW386562.1	8266873	8276040	M20	103	22094364	98
10916at7088	Melitaea_cinxia	HG992211.1	17734341	17738411	M20	238	20234479	106
10916at7088	Tinea_trinotella	HG992312.1	12860379	12865567	M20	241	14949437	105
10916at7088	Micropterix_aruncella	OX155973.1	4059981	4071414	M20	104	24375131	97
10936at7088	Limnephilus_rhombicus	OV815292.1	1780307	1785296	M17	120	46176005	117
10936at7088	Micropterix_aruncella	OX155968.1	19648143	19661386	M17	128	28581757	120
10936at7088	Glyphotaelius_pellucidus	OW386559.1	9904993	9909121	M17	120	28043415	117
10936at7088	Diarsia_rubi	OW026414.1	7583447	7585020	M17	239	23329533	126
10936at7088	Tinea_trinotella	HG992312.1	3587463	3590530	M17	241	14949437	126
10936at7088	Melitaea_cinxia	HG992211.1	6189226	6191180	M17	238	20234479	124
10939at7088	Diarsia_rubi	OW026414.1	12053462	12063162	M17	239	23329533	126
10939at7088	Micropterix_aruncella	OX155968.1	4135113	4147202	M17	128	28581757	120
10939at7088	Tinea_trinotella	HG992312.1	7426447	7433782	M17	241	14949437	126
10939at7088	Limnephilus_rhombicus	OV815292.1	35659284	35669929	M17	120	46176005	117
10939at7088	Glyphotaelius_pellucidus	OW386559.1	15027466	15038275	M17	120	28043415	117
10939at7088	Melitaea_cinxia	HG992211.1	10758149	10769295	M17	238	20234479	124
10952at7088	Glyphotaelius_pellucidus	OW386559.1	24960393	24962547	M17	120	28043415	117
10952at7088	Limnephilus_rhombicus	OV815292.1	42597131	42599513	M17	120	46176005	117
10952at7088	Diarsia_rubi	OW026414.1	8538611	8539837	M17	239	23329533	126
10952at7088	Melitaea_cinxia	HG992211.1	7121886	7123009	M17	238	20234479	124
11023at7088	Tinea_trinotella	HG992312.1	9566674	9568481	M20	241	14949437	105
11023at7088	Melitaea_cinxia	HG992211.1	13794146	13795092	M20	238	20234479	106
11023at7088	Micropterix_aruncella	OX155973.1	678478	686670	M20	104	24375131	97
11023at7088	Diarsia_rubi	OW026414.1	15033465	15034395	M20	239	23329533	105
11023at7088	Glyphotaelius_pellucidus	OW386562.1	20766641	20767333	M20	103	22094364	98
11023at7088	Limnephilus_rhombicus	OV815294.1	18174721	18175425	M20	104	42658195	99
11111at7088	Tinea_trinotella	HG992312.1	13106981	13109484	M20	241	14949437	105
11111at7088	Micropterix_aruncella	OX155973.1	7824438	7832947	M20	104	24375131	97
11111at7088	Melitaea_cinxia	HG992211.1	18046351	18048581	M20	238	20234479	106
11111at7088	Diarsia_rubi	OW026414.1	20500926	20504513	M20	239	23329533	105
11124at7088	Limnephilus_rhombicus	OV815292.1	35962564	35967286	M17	120	46176005	117
11124at7088	Tinea_trinotella	HG992312.1	2293915	2297555	M17	241	14949437	126
11124at7088	Melitaea_cinxia	HG992211.1	4372678	4375626	M17	238	20234479	124
11124at7088	Micropterix_aruncella	OX155968.1	2766511	2783063	M17	128	28581757	120
11124at7088	Diarsia_rubi	OW026414.1	5150958	5156325	M17	239	23329533	126
11124at7088	Glyphotaelius_pellucidus	OW386559.1	15214084	15219032	M17	120	28043415	117
11274at7088	Glyphotaelius_pellucidus	OW386559.1	407712	410552	M17	120	28043415	117
11274at7088	Tinea_trinotella	HG992312.1	3131243	3135123	M17	241	14949437	126
11274at7088	Diarsia_rubi	OW026414.1	6907293	6935906	M17	239	23329533	126
11274at7088	Limnephilus_rhombicus	OV815292.1	16899872	16902396	M17	120	46176005	117
11274at7088	Melitaea_cinxia	HG992211.1	5646697	5650942	M17	238	20234479	124
112at7088	Tinea_trinotella	HG992312.1	6055634	6096564	M17	241	14949437	126
112at7088	Diarsia_rubi	OW026414.1	10476881	10503996	M17	239	23329533	126
112at7088	Melitaea_cinxia	HG992211.1	9060501	9089491	M17	238	20234479	124
112at7088	Glyphotaelius_pellucidus	OW386559.1	27957767	28026617	M17	120	28043415	117
112at7088	Micropterix_aruncella	OX155968.1	7127668	7238912	M17	128	28581757	120
112at7088	Limnephilus_rhombicus	OV815292.1	17451876	17559524	M17	120	46176005	117
11311at7088	Micropterix_aruncella	OX155968.1	334836	339835	M17	128	28581757	120
11311at7088	Melitaea_cinxia	HG992211.1	5607845	5609113	M17	238	20234479	124
11311at7088	Diarsia_rubi	OW026414.1	6746542	6750503	M17	239	23329533	126
11311at7088	Limnephilus_rhombicus	OV815292.1	17246433	17255502	M17	120	46176005	117
11311at7088	Tinea_trinotella	HG992312.1	3082138	3084500	M17	241	14949437	126
11311at7088	Glyphotaelius_pellucidus	OW386559.1	156602	159754	M17	120	28043415	117
1131at7088	Diarsia_rubi	OW026414.1	1196293	1267480	M17	239	23329533	126
1131at7088	Glyphotaelius_pellucidus	OW386559.1	2452322	2664055	M17	120	28043415	117
1131at7088	Micropterix_aruncella	OX155968.1	18875351	18950018	M17	128	28581757	120
1131at7088	Melitaea_cinxia	HG992211.1	1236963	1312274	M17	238	20234479	124
1131at7088	Limnephilus_rhombicus	OV815292.1	13209159	13491746	M17	120	46176005	117
1131at7088	Tinea_trinotella	HG992312.1	417377	447266	M17	241	14949437	126
11375at7088	Tinea_trinotella	HG992312.1	4116197	4118305	M17	241	14949437	126
11375at7088	Micropterix_aruncella	OX155968.1	1841504	1845667	M17	128	28581757	120
11375at7088	Melitaea_cinxia	HG992211.1	6870977	6874620	M17	238	20234479	124
11375at7088	Glyphotaelius_pellucidus	OW386559.1	12625566	12630700	M17	120	28043415	117
11375at7088	Limnephilus_rhombicus	OV815292.1	24183688	24188294	M17	120	46176005	117
11375at7088	Diarsia_rubi	OW026414.1	8220223	8221431	M17	239	23329533	126
11378at7088	Melitaea_cinxia	HG992211.1	10877808	10882013	M17	238	20234479	124
11378at7088	Tinea_trinotella	HG992312.1	7489014	7490628	M17	241	14949437	126
11378at7088	Micropterix_aruncella	OX155968.1	4005549	4012623	M17	128	28581757	120
11378at7088	Diarsia_rubi	OW026414.1	12124454	12125942	M17	239	23329533	126
11416at7088	Limnephilus_rhombicus	OV815292.1	5102071	5116394	M17	120	46176005	117
11416at7088	Glyphotaelius_pellucidus	OW386559.1	7676681	7681886	M17	120	28043415	117
11416at7088	Melitaea_cinxia	HG992211.1	398625	406733	M17	238	20234479	124
11416at7088	Tinea_trinotella	HG992312.1	122322	123651	M17	241	14949437	126
11416at7088	Diarsia_rubi	OW026414.1	372643	376458	M17	239	23329533	126
11416at7088	Micropterix_aruncella	OX155968.1	12158057	12174210	M17	128	28581757	120
11501at7088	Tinea_trinotella	HG992312.1	14416033	14417850	M20	241	14949437	105
11501at7088	Micropterix_aruncella	OX155973.1	9844069	9878691	M20	104	24375131	97
11501at7088	Melitaea_cinxia	HG992211.1	19420610	19422596	M20	238	20234479	106
11501at7088	Glyphotaelius_pellucidus	OW386562.1	2760828	2792532	M20	103	22094364	98
11501at7088	Limnephilus_rhombicus	OV815294.1	41371496	41447777	M20	104	42658195	99
11501at7088	Diarsia_rubi	OW026414.1	22403657	22426868	M20	239	23329533	105
11507at7088	Diarsia_rubi	OW026414.1	4416566	4443086	M17	239	23329533	126
11507at7088	Micropterix_aruncella	OX155968.1	2675750	2719616	M17	128	28581757	120
11507at7088	Tinea_trinotella	HG992312.1	1918648	1941357	M17	241	14949437	126
11507at7088	Melitaea_cinxia	HG992211.1	3813905	3836021	M17	238	20234479	124
11507at7088	Limnephilus_rhombicus	OV815292.1	32393415	32438356	M17	120	46176005	117
11507at7088	Glyphotaelius_pellucidus	OW386559.1	16680742	16707562	M17	120	28043415	117
11587at7088	Limnephilus_rhombicus	OV815294.1	27010963	27025706	M20	104	42658195	99
11587at7088	Melitaea_cinxia	HG992211.1	14539496	14555093	M20	238	20234479	106
11587at7088	Micropterix_aruncella	OX155973.1	6053768	6067400	M20	104	24375131	97
11587at7088	Glyphotaelius_pellucidus	OW386562.1	9679873	9688345	M20	103	22094364	98
11587at7088	Diarsia_rubi	OW026414.1	15862381	15865702	M20	239	23329533	105
11587at7088	Tinea_trinotella	HG992312.1	10125410	10129484	M20	241	14949437	105
11662at7088	Glyphotaelius_pellucidus	OW386562.1	13461063	13466868	M20	103	22094364	98
11662at7088	Diarsia_rubi	OW026414.1	22972745	22974721	M20	239	23329533	105
11662at7088	Limnephilus_rhombicus	OV815294.1	5439400	5446372	M20	104	42658195	99
11662at7088	Melitaea_cinxia	HG992211.1	19926472	19929777	M20	238	20234479	106
11662at7088	Micropterix_aruncella	OX155973.1	11366992	11375461	M20	104	24375131	97
11662at7088	Tinea_trinotella	HG992312.1	14781736	14783623	M20	241	14949437	105
11702at7088	Diarsia_rubi	OW026414.1	12730958	12748613	M17	239	23329533	126
11702at7088	Limnephilus_rhombicus	OV815292.1	38024212	38034062	M17	120	46176005	117
11702at7088	Micropterix_aruncella	OX155968.1	26478655	26501861	M17	128	28581757	120
11702at7088	Tinea_trinotella	HG992312.1	7804298	7809468	M17	241	14949437	126
11702at7088	Glyphotaelius_pellucidus	OW386559.1	10989913	10997145	M17	120	28043415	117
11702at7088	Melitaea_cinxia	HG992211.1	11409137	11420745	M17	238	20234479	124
11764at7088	Micropterix_aruncella	OX155973.1	14394304	14403695	M20	104	24375131	97
11764at7088	Melitaea_cinxia	HG992211.1	20220295	20221043	M20	238	20234479	106
11764at7088	Tinea_trinotella	HG992312.1	14944676	14945375	M20	241	14949437	105
11764at7088	Diarsia_rubi	OW026414.1	23314740	23315604	M20	239	23329533	105
11785at7088	Limnephilus_rhombicus	OV815294.1	38419415	38423279	M20	104	42658195	99
11785at7088	Glyphotaelius_pellucidus	OW386562.1	1492400	1501361	M20	103	22094364	98
11785at7088	Diarsia_rubi	OW026414.1	19249378	19251893	M20	239	23329533	105
11785at7088	Tinea_trinotella	HG992312.1	12395878	12397651	M20	241	14949437	105
11785at7088	Micropterix_aruncella	OX155973.1	20221998	20239889	M20	104	24375131	97
11785at7088	Melitaea_cinxia	HG992211.1	17131536	17134133	M20	238	20234479	106
11799at7088	Tinea_trinotella	HG992312.1	7441958	7443407	M17	241	14949437	126
11799at7088	Micropterix_aruncella	OX155968.1	4105539	4109311	M17	128	28581757	120
11799at7088	Glyphotaelius_pellucidus	OW386559.1	15051449	15053858	M17	120	28043415	117
11799at7088	Melitaea_cinxia	HG992211.1	10784989	10785836	M17	238	20234479	124
11799at7088	Diarsia_rubi	OW026414.1	12076765	12078024	M17	239	23329533	126
11799at7088	Limnephilus_rhombicus	OV815292.1	35682770	35686868	M17	120	46176005	117
11848at7088	Melitaea_cinxia	HG992211.1	18835281	18838056	M20	238	20234479	106
11848at7088	Tinea_trinotella	HG992312.1	13898361	13908168	M20	241	14949437	105
11848at7088	Diarsia_rubi	OW026414.1	21521979	21525893	M20	239	23329533	105
11848at7088	Micropterix_aruncella	OX155973.1	7473095	7477496	M20	104	24375131	97
11848at7088	Glyphotaelius_pellucidus	OW386562.1	3304912	3307611	M20	103	22094364	98
11848at7088	Limnephilus_rhombicus	OV815294.1	42595056	42604344	M20	104	42658195	99
11921at7088	Micropterix_aruncella	OX155968.1	2047434	2048030	M17	128	28581757	120
11921at7088	Glyphotaelius_pellucidus	OW386559.1	12699930	12700520	M17	120	28043415	117
11921at7088	Tinea_trinotella	HG992312.1	4033607	4034233	M17	241	14949437	126
11921at7088	Diarsia_rubi	OW026414.1	8132337	8132987	M17	239	23329533	126
11921at7088	Limnephilus_rhombicus	OV815292.1	24389295	24389882	M17	120	46176005	117
11921at7088	Melitaea_cinxia	HG992211.1	6690759	6728578	M17	238	20234479	124
12012at7088	Melitaea_cinxia	HG992211.1	10955211	10956783	M17	238	20234479	124
12012at7088	Limnephilus_rhombicus	OV815292.1	33022726	33024449	M17	120	46176005	117
12012at7088	Glyphotaelius_pellucidus	OW386559.1	13440564	13442778	M17	120	28043415	117
12012at7088	Diarsia_rubi	OW026414.1	12236646	12240519	M17	239	23329533	126
12012at7088	Micropterix_aruncella	OX155968.1	3883258	3886284	M17	128	28581757	120
12012at7088	Tinea_trinotella	HG992312.1	7531796	7533474	M17	241	14949437	126
1218at7088	Melitaea_cinxia	HG992211.1	9233744	9259017	M17	238	20234479	124
1218at7088	Glyphotaelius_pellucidus	OW386559.1	15903799	15931050	M17	120	28043415	117
1218at7088	Limnephilus_rhombicus	OV815292.1	31338111	31400502	M17	120	46176005	117
1218at7088	Diarsia_rubi	OW026414.1	10585100	10607136	M17	239	23329533	126
1218at7088	Micropterix_aruncella	OX155968.1	3038331	3092795	M17	128	28581757	120
1218at7088	Tinea_trinotella	HG992312.1	6194005	6216052	M17	241	14949437	126
1237at7088	Diarsia_rubi	OW026414.1	6898209	6902252	M17	239	23329533	126
1237at7088	Limnephilus_rhombicus	OV815292.1	16905798	16909886	M17	120	46176005	117
1237at7088	Glyphotaelius_pellucidus	OW386559.1	400726	404814	M17	120	28043415	117
1237at7088	Tinea_trinotella	HG992312.1	3118585	3122601	M17	241	14949437	126
1237at7088	Micropterix_aruncella	OX155968.1	113053	117003	M17	128	28581757	120
12442at7088	Micropterix_aruncella	OX155973.1	23002078	23012160	M20	104	24375131	97
12442at7088	Limnephilus_rhombicus	OV815294.1	19977449	19999236	M20	104	42658195	99
12442at7088	Melitaea_cinxia	HG992211.1	14168159	14169617	M20	238	20234479	106
12442at7088	Diarsia_rubi	OW026414.1	15426893	15428241	M20	239	23329533	105
12442at7088	Glyphotaelius_pellucidus	OW386562.1	21836066	21840617	M20	103	22094364	98
12442at7088	Tinea_trinotella	HG992312.1	9843626	9845543	M20	241	14949437	105
1256at7088	Limnephilus_rhombicus	OV815292.1	35833332	35853930	M17	120	46176005	117
1256at7088	Tinea_trinotella	HG992312.1	7065078	7077139	M17	241	14949437	126
1256at7088	Diarsia_rubi	OW026414.1	11655083	11676869	M17	239	23329533	126
1256at7088	Micropterix_aruncella	OX155968.1	2541350	2566952	M17	128	28581757	120
1256at7088	Melitaea_cinxia	HG992211.1	10292318	10307098	M17	238	20234479	124
1256at7088	Glyphotaelius_pellucidus	OW386559.1	15159840	15168155	M17	120	28043415	117
12660at7088	Glyphotaelius_pellucidus	OW386559.1	15340637	15359843	M17	120	28043415	117
12660at7088	Limnephilus_rhombicus	OV815292.1	22437973	22461768	M17	120	46176005	117
12660at7088	Diarsia_rubi	OW026414.1	10197941	10202144	M17	239	23329533	126
12660at7088	Micropterix_aruncella	OX155968.1	27001601	27011400	M17	128	28581757	120
12660at7088	Tinea_trinotella	HG992312.1	5800068	5806909	M17	241	14949437	126
12733at7088	Micropterix_aruncella	OX155973.1	13346097	13375072	M20	104	24375131	97
12733at7088	Glyphotaelius_pellucidus	OW386562.1	13250637	13254598	M20	103	22094364	98
12733at7088	Limnephilus_rhombicus	OV815294.1	4235063	4268476	M20	104	42658195	99
12771at7088	Melitaea_cinxia	HG992211.1	15251494	15253112	M20	238	20234479	106
12771at7088	Glyphotaelius_pellucidus	OW386562.1	16037449	16041244	M20	103	22094364	98
12771at7088	Diarsia_rubi	OW026414.1	16664933	16665601	M20	239	23329533	105
12771at7088	Limnephilus_rhombicus	OV815294.1	8617936	8619794	M20	104	42658195	99
12771at7088	Tinea_trinotella	HG992312.1	10773426	10773919	M20	241	14949437	105
12829at7088	Limnephilus_rhombicus	OV815294.1	35646454	35646912	M20	104	42658195	99
12829at7088	Micropterix_aruncella	OX155973.1	10062774	10063232	M20	104	24375131	97
12829at7088	Melitaea_cinxia	HG992211.1	14667211	14682086	M20	238	20234479	106
12829at7088	Glyphotaelius_pellucidus	OW386562.1	11211546	11212004	M20	103	22094364	98
12829at7088	Tinea_trinotella	HG992312.1	10241921	10249582	M20	241	14949437	105
12834at7088	Glyphotaelius_pellucidus	OW386562.1	4222789	4227131	M20	103	22094364	98
12834at7088	Limnephilus_rhombicus	OV815294.1	23244810	23248718	M20	104	42658195	99
12834at7088	Micropterix_aruncella	OX155973.1	24375131	24381618	M20	104	24375131	97
13010at7088	Micropterix_aruncella	OX155968.1	19663447	19663947	M17	128	28581757	120
13010at7088	Diarsia_rubi	OW026414.1	7579251	7580126	M17	239	23329533	126
13010at7088	Melitaea_cinxia	HG992211.1	6179704	6185305	M17	238	20234479	124
13010at7088	Tinea_trinotella	HG992312.1	3585693	3586841	M17	241	14949437	126
13047at7088	Tinea_trinotella	HG992312.1	9580933	9582375	M20	241	14949437	105
13047at7088	Glyphotaelius_pellucidus	OW386562.1	20111124	20113608	M20	103	22094364	98
13047at7088	Limnephilus_rhombicus	OV815294.1	17166286	17172245	M20	104	42658195	99
13047at7088	Diarsia_rubi	OW026414.1	15039233	15040998	M20	239	23329533	105
13047at7088	Melitaea_cinxia	HG992211.1	13807457	13809738	M20	238	20234479	106
13057at7088	Tinea_trinotella	HG992312.1	11347325	11348473	M20	241	14949437	105
13057at7088	Melitaea_cinxia	HG992211.1	15905240	15906422	M20	238	20234479	106
13057at7088	Micropterix_aruncella	OX155973.1	15764757	15774137	M20	104	24375131	97
13057at7088	Limnephilus_rhombicus	OV815294.1	42552047	42554814	M20	104	42658195	99
13057at7088	Glyphotaelius_pellucidus	OW386562.1	3317253	3323727	M20	103	22094364	98
13057at7088	Diarsia_rubi	OW026414.1	17429832	17431133	M20	239	23329533	105
13140at7088	Diarsia_rubi	OW026414.1	11849290	11855593	M17	239	23329533	126
13140at7088	Tinea_trinotella	HG992312.1	7223818	7230694	M17	241	14949437	126
13140at7088	Melitaea_cinxia	HG992211.1	10498435	10517165	M17	238	20234479	124
13140at7088	Limnephilus_rhombicus	OV815292.1	34359579	34368229	M17	120	46176005	117
13140at7088	Glyphotaelius_pellucidus	OW386559.1	14243117	14247016	M17	120	28043415	117
13140at7088	Micropterix_aruncella	OX155968.1	4671457	4683311	M17	128	28581757	120
13198at7088	Limnephilus_rhombicus	OV815292.1	36819666	36830266	M17	120	46176005	117
13198at7088	Glyphotaelius_pellucidus	OW386559.1	11804469	11807464	M17	120	28043415	117
13198at7088	Micropterix_aruncella	OX155968.1	5047203	5053732	M17	128	28581757	120
13198at7088	Melitaea_cinxia	HG992211.1	9187487	9192645	M17	238	20234479	124
13198at7088	Tinea_trinotella	HG992312.1	6150966	6153178	M17	241	14949437	126
13198at7088	Diarsia_rubi	OW026414.1	10548990	10550739	M17	239	23329533	126
13224at7088	Diarsia_rubi	OW026414.1	21338612	21340313	M20	239	23329533	105
13224at7088	Glyphotaelius_pellucidus	OW386562.1	9585356	9588544	M20	103	22094364	98
13224at7088	Micropterix_aruncella	OX155973.1	21622934	21625752	M20	104	24375131	97
13224at7088	Limnephilus_rhombicus	OV815294.1	27211589	27221134	M20	104	42658195	99
13224at7088	Melitaea_cinxia	HG992211.1	18678621	18679946	M20	238	20234479	106
13224at7088	Tinea_trinotella	HG992312.1	13766700	13767794	M20	241	14949437	105
1326at7088	Limnephilus_rhombicus	OV815294.1	28474390	28477920	M20	104	42658195	99
1326at7088	Diarsia_rubi	OW026414.1	19709487	19748216	M20	239	23329533	105
1326at7088	Tinea_trinotella	HG992312.1	12641796	12660686	M20	241	14949437	105
1326at7088	Glyphotaelius_pellucidus	OW386562.1	8733926	8737456	M20	103	22094364	98
1326at7088	Melitaea_cinxia	HG992211.1	17470636	17503172	M20	238	20234479	106
13338at7088	Diarsia_rubi	OW026414.1	15950508	15950945	M20	239	23329533	105
13338at7088	Micropterix_aruncella	OX155973.1	21498590	21502369	M20	104	24375131	97
13338at7088	Glyphotaelius_pellucidus	OW386562.1	9677293	9677727	M20	103	22094364	98
13338at7088	Tinea_trinotella	HG992312.1	10231637	10232074	M20	241	14949437	105
13338at7088	Melitaea_cinxia	HG992211.1	14648270	14648707	M20	238	20234479	106
13338at7088	Limnephilus_rhombicus	OV815294.1	27034365	27034799	M20	104	42658195	99
13411at7088	Glyphotaelius_pellucidus	OW386562.1	9590604	9590963	M20	103	22094364	98
13411at7088	Micropterix_aruncella	OX155973.1	21630070	21630432	M20	104	24375131	97
13411at7088	Limnephilus_rhombicus	OV815294.1	27205215	27205574	M20	104	42658195	99
13411at7088	Tinea_trinotella	HG992312.1	13768625	13768996	M20	241	14949437	105
13411at7088	Melitaea_cinxia	HG992211.1	18683548	18683919	M20	238	20234479	106
13411at7088	Diarsia_rubi	OW026414.1	21341156	21341533	M20	239	23329533	105
13424at7088	Tinea_trinotella	HG992312.1	9592984	9594743	M20	241	14949437	105
13424at7088	Micropterix_aruncella	OX155973.1	21096873	21103490	M20	104	24375131	97
13424at7088	Glyphotaelius_pellucidus	OW386562.1	16422653	16424455	M20	103	22094364	98
13424at7088	Limnephilus_rhombicus	OV815294.1	9303510	9312206	M20	104	42658195	99
13424at7088	Diarsia_rubi	OW026414.1	15053147	15054137	M20	239	23329533	105
13424at7088	Melitaea_cinxia	HG992211.1	13820576	13821278	M20	238	20234479	106
13464at7088	Glyphotaelius_pellucidus	OW386559.1	10410510	10410899	M17	120	28043415	117
13464at7088	Diarsia_rubi	OW026414.1	7401060	7405646	M17	239	23329533	126
13464at7088	Melitaea_cinxia	HG992211.1	6044371	6046673	M17	238	20234479	124
13464at7088	Limnephilus_rhombicus	OV815292.1	1107385	1107774	M17	120	46176005	117
13464at7088	Tinea_trinotella	HG992312.1	3497400	3497789	M17	241	14949437	126
13464at7088	Micropterix_aruncella	OX155968.1	20261205	20261594	M17	128	28581757	120
13724at7088	Glyphotaelius_pellucidus	OW386562.1	11051999	11053822	M20	103	22094364	98
13724at7088	Limnephilus_rhombicus	OV815294.1	35336619	35339448	M20	104	42658195	99
13724at7088	Micropterix_aruncella	OX155973.1	9554444	9560744	M20	104	24375131	97
13724at7088	Melitaea_cinxia	HG992211.1	20210527	20211047	M20	238	20234479	106
13724at7088	Tinea_trinotella	HG992312.1	14926827	14927256	M20	241	14949437	105
13724at7088	Diarsia_rubi	OW026414.1	23285368	23286296	M20	239	23329533	105
13755at7088	Diarsia_rubi	OW026414.1	9281952	9282597	M17	239	23329533	126
13755at7088	Melitaea_cinxia	HG992211.1	7735735	7743413	M17	238	20234479	124
13755at7088	Tinea_trinotella	HG992312.1	4775235	4775806	M17	241	14949437	126
13755at7088	Micropterix_aruncella	OX155968.1	7096387	7098279	M17	128	28581757	120
13870at7088	Melitaea_cinxia	HG992211.1	5642691	5643603	M17	238	20234479	124
13870at7088	Diarsia_rubi	OW026414.1	6876925	6877837	M17	239	23329533	126
13870at7088	Tinea_trinotella	HG992312.1	3116598	3117852	M17	241	14949437	126
13870at7088	Glyphotaelius_pellucidus	OW386559.1	110872	112792	M17	120	28043415	117
13870at7088	Limnephilus_rhombicus	OV815292.1	17319075	17320514	M17	120	46176005	117
1411at7088	Micropterix_aruncella	OX155968.1	5885905	5978228	M17	128	28581757	120
1411at7088	Limnephilus_rhombicus	OV815292.1	44827203	44869098	M17	120	46176005	117
1411at7088	Melitaea_cinxia	HG992211.1	3088543	3120262	M17	238	20234479	124
1411at7088	Diarsia_rubi	OW026414.1	3676290	3713525	M17	239	23329533	126
1411at7088	Tinea_trinotella	HG992312.1	1485506	1506655	M17	241	14949437	126
1411at7088	Glyphotaelius_pellucidus	OW386559.1	23418844	23448320	M17	120	28043415	117
1413at7088	Melitaea_cinxia	HG992211.1	6917352	6945832	M17	238	20234479	124
1413at7088	Micropterix_aruncella	OX155968.1	1748337	1781468	M17	128	28581757	120
1413at7088	Tinea_trinotella	HG992312.1	4170056	4183408	M17	241	14949437	126
1413at7088	Limnephilus_rhombicus	OV815292.1	1026116	1065432	M17	120	46176005	117
1413at7088	Diarsia_rubi	OW026414.1	8276144	8291466	M17	239	23329533	126
1413at7088	Glyphotaelius_pellucidus	OW386559.1	10423287	10457987	M17	120	28043415	117
14339at7088	Tinea_trinotella	HG992312.1	129899	130683	M17	241	14949437	126
14339at7088	Melitaea_cinxia	HG992211.1	422490	423289	M17	238	20234479	124
14339at7088	Micropterix_aruncella	OX155968.1	12133856	12136721	M17	128	28581757	120
14339at7088	Glyphotaelius_pellucidus	OW386559.1	6955803	6958796	M17	120	28043415	117
14339at7088	Diarsia_rubi	OW026414.1	402726	403985	M17	239	23329533	126
14339at7088	Limnephilus_rhombicus	OV815292.1	6366380	6370637	M17	120	46176005	117
14421at7088	Micropterix_aruncella	OX155968.1	2166486	2171208	M17	128	28581757	120
14421at7088	Melitaea_cinxia	HG992211.1	6621246	6622437	M17	238	20234479	124
14421at7088	Glyphotaelius_pellucidus	OW386559.1	12884885	12886188	M17	120	28043415	117
14421at7088	Limnephilus_rhombicus	OV815292.1	24628946	24631489	M17	120	46176005	117
14421at7088	Diarsia_rubi	OW026414.1	8076778	8077489	M17	239	23329533	126
14536at7088	Micropterix_aruncella	OX155968.1	26513035	26520351	M17	128	28581757	120
14536at7088	Limnephilus_rhombicus	OV815292.1	17328828	17337502	M17	120	46176005	117
14536at7088	Glyphotaelius_pellucidus	OW386559.1	100026	103750	M17	120	28043415	117
14536at7088	Diarsia_rubi	OW026414.1	12754693	12756402	M17	239	23329533	126
14536at7088	Tinea_trinotella	HG992312.1	7812320	7813080	M17	241	14949437	126
14844at7088	Glyphotaelius_pellucidus	OW386562.1	11011520	11050645	M20	103	22094364	98
14844at7088	Limnephilus_rhombicus	OV815294.1	35272819	35333952	M20	104	42658195	99
14844at7088	Melitaea_cinxia	HG992211.1	20191226	20209353	M20	238	20234479	106
14844at7088	Diarsia_rubi	OW026414.1	23264028	23276529	M20	239	23329533	105
14844at7088	Tinea_trinotella	HG992312.1	14916354	14921671	M20	241	14949437	105
14844at7088	Micropterix_aruncella	OX155973.1	9503351	9528479	M20	104	24375131	97
14895at7088	Diarsia_rubi	OW026414.1	9210903	9211803	M17	239	23329533	126
14895at7088	Limnephilus_rhombicus	OV815292.1	20005016	20005339	M17	120	46176005	117
14895at7088	Glyphotaelius_pellucidus	OW386559.1	17053758	17054063	M17	120	28043415	117
14895at7088	Micropterix_aruncella	OX155968.1	8377196	8377507	M17	128	28581757	120
14895at7088	Melitaea_cinxia	HG992211.1	7659253	7660040	M17	238	20234479	124
15613at7088	Limnephilus_rhombicus	OV815292.1	21559407	21566478	M17	120	46176005	117
15613at7088	Glyphotaelius_pellucidus	OW386559.1	18693415	18695153	M17	120	28043415	117
15613at7088	Diarsia_rubi	OW026414.1	13470583	13471015	M17	239	23329533	126
15613at7088	Micropterix_aruncella	OX155968.1	5002860	5005640	M17	128	28581757	120
15613at7088	Tinea_trinotella	HG992312.1	8350585	8351035	M17	241	14949437	126
15626at7088	Diarsia_rubi	OW026414.1	9777135	9778040	M17	239	23329533	126
15626at7088	Melitaea_cinxia	HG992211.1	8314462	8315748	M17	238	20234479	124
15626at7088	Micropterix_aruncella	OX155968.1	28581757	28582426	M17	128	28581757	120
15626at7088	Tinea_trinotella	HG992312.1	5318694	5319760	M17	241	14949437	126
15648at7088	Diarsia_rubi	OW026414.1	4059123	4060561	M17	239	23329533	126
15648at7088	Glyphotaelius_pellucidus	OW386559.1	8847441	8847864	M17	120	28043415	117
15648at7088	Limnephilus_rhombicus	OV815292.1	3333095	3333518	M17	120	46176005	117
15648at7088	Micropterix_aruncella	OX155968.1	1242401	1242657	M17	128	28581757	120
15648at7088	Melitaea_cinxia	HG992211.1	3381870	3383168	M17	238	20234479	124
15648at7088	Tinea_trinotella	HG992312.1	1713527	1715053	M17	241	14949437	126
1576at7088	Glyphotaelius_pellucidus	OW386559.1	16589955	16603737	M17	120	28043415	117
1576at7088	Limnephilus_rhombicus	OV815292.1	32289483	32332907	M17	120	46176005	117
1576at7088	Diarsia_rubi	OW026414.1	11679050	11695810	M17	239	23329533	126
1576at7088	Tinea_trinotella	HG992312.1	7078345	7093464	M17	241	14949437	126
1576at7088	Melitaea_cinxia	HG992211.1	10320259	10329078	M17	238	20234479	124
1576at7088	Micropterix_aruncella	OX155968.1	4913385	4949023	M17	128	28581757	120
16071at7088	Melitaea_cinxia	HG992211.1	5639814	5640350	M17	238	20234479	124
16071at7088	Micropterix_aruncella	OX155968.1	122813	125733	M17	128	28581757	120
16071at7088	Limnephilus_rhombicus	OV815292.1	17313596	17314129	M17	120	46176005	117
16071at7088	Tinea_trinotella	HG992312.1	3114632	3115147	M17	241	14949437	126
1644at7088	Tinea_trinotella	HG992312.1	13950043	13975836	M20	241	14949437	105
1644at7088	Diarsia_rubi	OW026414.1	21562841	21600312	M20	239	23329533	105
1644at7088	Micropterix_aruncella	OX155973.1	13275605	13325027	M20	104	24375131	97
1644at7088	Limnephilus_rhombicus	OV815294.1	4280405	4352541	M20	104	42658195	99
1644at7088	Melitaea_cinxia	HG992211.1	18856055	18875197	M20	238	20234479	106
1644at7088	Glyphotaelius_pellucidus	OW386562.1	13263719	13294152	M20	103	22094364	98
1670at7088	Diarsia_rubi	OW026414.1	8487487	8531937	M17	239	23329533	126
1670at7088	Glyphotaelius_pellucidus	OW386559.1	24916383	24940295	M17	120	28043415	117
1670at7088	Limnephilus_rhombicus	OV815292.1	42628549	42672554	M17	120	46176005	117
1670at7088	Micropterix_aruncella	OX155968.1	9056605	9081530	M17	128	28581757	120
1670at7088	Melitaea_cinxia	HG992211.1	6980045	7116137	M17	238	20234479	124
1670at7088	Tinea_trinotella	HG992312.1	4228905	4356937	M17	241	14949437	126
1734at7088	Melitaea_cinxia	HG992211.1	6076040	6170227	M17	238	20234479	124
1734at7088	Tinea_trinotella	HG992312.1	3515574	3578619	M17	241	14949437	126
1734at7088	Glyphotaelius_pellucidus	OW386559.1	9930414	9952073	M17	120	28043415	117
1734at7088	Limnephilus_rhombicus	OV815292.1	1702827	1727665	M17	120	46176005	117
1734at7088	Micropterix_aruncella	OX155968.1	20173120	20212492	M17	128	28581757	120
1734at7088	Diarsia_rubi	OW026414.1	7444487	7576778	M17	239	23329533	126
1772at7088	Limnephilus_rhombicus	OV815292.1	24673437	24694715	M17	120	46176005	117
1772at7088	Melitaea_cinxia	HG992211.1	6581072	6600682	M17	238	20234479	124
1772at7088	Tinea_trinotella	HG992312.1	3918622	3935322	M17	241	14949437	126
1772at7088	Diarsia_rubi	OW026414.1	8022942	8066377	M17	239	23329533	126
1772at7088	Glyphotaelius_pellucidus	OW386559.1	12912907	12920195	M17	120	28043415	117
1772at7088	Micropterix_aruncella	OX155968.1	2125589	2145652	M17	128	28581757	120
1785at7088	Melitaea_cinxia	HG992211.1	16372341	16389389	M20	238	20234479	106
1785at7088	Tinea_trinotella	HG992312.1	11747499	11753942	M20	241	14949437	105
1785at7088	Micropterix_aruncella	OX155973.1	3401075	3420618	M20	104	24375131	97
1785at7088	Diarsia_rubi	OW026414.1	18217301	18238546	M20	239	23329533	105
1871at7088	Tinea_trinotella	HG992312.1	8366172	8389400	M20	241	14949437	105
1871at7088	Limnephilus_rhombicus	OV815294.1	27742656	27757114	M20	104	42658195	99
1871at7088	Glyphotaelius_pellucidus	OW386562.1	9283837	9293834	M20	103	22094364	98
1871at7088	Diarsia_rubi	OW026414.1	13496763	13511795	M20	239	23329533	105
1871at7088	Melitaea_cinxia	HG992211.1	12255593	12282647	M20	238	20234479	106
1871at7088	Micropterix_aruncella	OX155973.1	3248483	3267796	M20	104	24375131	97
1881at7088	Tinea_trinotella	HG992312.1	13909809	13912007	M20	241	14949437	105
1881at7088	Glyphotaelius_pellucidus	OW386562.1	3294677	3296743	M20	103	22094364	98
1881at7088	Melitaea_cinxia	HG992211.1	18839007	18841205	M20	238	20234479	106
1881at7088	Limnephilus_rhombicus	OV815294.1	42618682	42620748	M20	104	42658195	99
1881at7088	Diarsia_rubi	OW026414.1	21527679	21529871	M20	239	23329533	105
1881at7088	Micropterix_aruncella	OX155973.1	7695442	7707808	M20	104	24375131	97
1885at7088	Diarsia_rubi	OW026414.1	14242140	14269465	M20	239	23329533	105
1885at7088	Glyphotaelius_pellucidus	OW386562.1	12637393	12715664	M20	103	22094364	98
1885at7088	Tinea_trinotella	HG992312.1	8999920	9031329	M20	241	14949437	105
1885at7088	Limnephilus_rhombicus	OV815294.1	3181127	3285300	M20	104	42658195	99
1885at7088	Micropterix_aruncella	OX155973.1	19536760	19641178	M20	104	24375131	97
1885at7088	Melitaea_cinxia	HG992211.1	12970756	12994557	M20	238	20234479	106
1889at7088	Limnephilus_rhombicus	OV815292.1	40633354	40650755	M17	120	46176005	117
1889at7088	Glyphotaelius_pellucidus	OW386559.1	26163253	26257128	M17	120	28043415	117
1889at7088	Tinea_trinotella	HG992312.1	5479007	5492363	M17	241	14949437	126
1889at7088	Diarsia_rubi	OW026414.1	9878711	9898256	M17	239	23329533	126
1889at7088	Melitaea_cinxia	HG992211.1	8432731	8447741	M17	238	20234479	124
1904at7088	Glyphotaelius_pellucidus	OW386562.1	16454361	16487027	M20	103	22094364	98
1904at7088	Limnephilus_rhombicus	OV815294.1	9340359	9394545	M20	104	42658195	99
1904at7088	Micropterix_aruncella	OX155973.1	24321314	24351209	M20	104	24375131	97
1904at7088	Tinea_trinotella	HG992312.1	14473217	14482446	M20	241	14949437	105
1904at7088	Diarsia_rubi	OW026414.1	22525506	22546099	M20	239	23329533	105
1904at7088	Melitaea_cinxia	HG992211.1	19510778	19523208	M20	238	20234479	106
1938at7088	Melitaea_cinxia	HG992211.1	8666290	8668311	M17	238	20234479	124
1938at7088	Micropterix_aruncella	OX155968.1	26732648	26734657	M17	128	28581757	120
1938at7088	Diarsia_rubi	OW026414.1	10144262	10146283	M17	239	23329533	126
1938at7088	Glyphotaelius_pellucidus	OW386559.1	22909116	22911137	M17	120	28043415	117
1938at7088	Tinea_trinotella	HG992312.1	5730669	5732690	M17	241	14949437	126
1938at7088	Limnephilus_rhombicus	OV815292.1	46176005	46178026	M17	120	46176005	117
1940at7088	Micropterix_aruncella	OX155968.1	495387	540561	M17	128	28581757	120
1940at7088	Glyphotaelius_pellucidus	OW386559.1	13114210	13143319	M17	120	28043415	117
1940at7088	Diarsia_rubi	OW026414.1	9949175	9965219	M17	239	23329533	126
1940at7088	Tinea_trinotella	HG992312.1	5558389	5573259	M17	241	14949437	126
1940at7088	Melitaea_cinxia	HG992211.1	8499354	8511885	M17	238	20234479	124
1940at7088	Limnephilus_rhombicus	OV815292.1	25070322	25142967	M17	120	46176005	117
1945at7088	Micropterix_aruncella	OX155968.1	5068220	5121556	M17	128	28581757	120
1945at7088	Diarsia_rubi	OW026414.1	10553143	10580352	M17	239	23329533	126
1945at7088	Tinea_trinotella	HG992312.1	6157636	6188979	M17	241	14949437	126
1945at7088	Melitaea_cinxia	HG992211.1	9153053	9186145	M17	238	20234479	124
1945at7088	Glyphotaelius_pellucidus	OW386559.1	11743938	11794695	M17	120	28043415	117
1945at7088	Limnephilus_rhombicus	OV815292.1	36853654	36930892	M17	120	46176005	117
1950at7088	Diarsia_rubi	OW026414.1	16353547	16365864	M20	239	23329533	105
1950at7088	Tinea_trinotella	HG992312.1	10612899	10631020	M20	241	14949437	105
1950at7088	Melitaea_cinxia	HG992211.1	15050657	15063594	M20	238	20234479	106
1950at7088	Glyphotaelius_pellucidus	OW386562.1	3880562	3891551	M20	103	22094364	98
1950at7088	Micropterix_aruncella	OX155973.1	1286447	1342228	M20	104	24375131	97
1950at7088	Limnephilus_rhombicus	OV815294.1	41617797	41666796	M20	104	42658195	99
206at7088	Diarsia_rubi	OW026414.1	14328766	14556001	M20	239	23329533	105
206at7088	Melitaea_cinxia	HG992211.1	13049915	13270810	M20	238	20234479	106
206at7088	Glyphotaelius_pellucidus	OW386562.1	12056381	12510349	M20	103	22094364	98
206at7088	Limnephilus_rhombicus	OV815294.1	2355866	2792520	M20	104	42658195	99
206at7088	Micropterix_aruncella	OX155973.1	17267400	17750755	M20	104	24375131	97
206at7088	Tinea_trinotella	HG992312.1	9079677	9265480	M20	241	14949437	105
2079at7088	Micropterix_aruncella	OX155973.1	2235936	2306747	M20	104	24375131	97
2079at7088	Diarsia_rubi	OW026414.1	14975423	14990815	M20	239	23329533	105
2079at7088	Melitaea_cinxia	HG992211.1	13727474	13754411	M20	238	20234479	106
2079at7088	Limnephilus_rhombicus	OV815294.1	17210019	17252333	M20	104	42658195	99
2079at7088	Tinea_trinotella	HG992312.1	9523319	9541763	M20	241	14949437	105
2079at7088	Glyphotaelius_pellucidus	OW386562.1	20141206	20177154	M20	103	22094364	98
2133at7088	Micropterix_aruncella	OX155968.1	26827036	26884083	M17	128	28581757	120
2133at7088	Tinea_trinotella	HG992312.1	5756080	5766884	M17	241	14949437	126
2133at7088	Diarsia_rubi	OW026414.1	10161990	10175351	M17	239	23329533	126
2133at7088	Glyphotaelius_pellucidus	OW386559.1	22968915	22979820	M17	120	28043415	117
2133at7088	Limnephilus_rhombicus	OV815292.1	45934787	46054633	M17	120	46176005	117
2133at7088	Melitaea_cinxia	HG992211.1	8698713	8717897	M17	238	20234479	124
2136at7088	Glyphotaelius_pellucidus	OW386559.1	9832324	9846952	M17	120	28043415	117
2136at7088	Micropterix_aruncella	OX155968.1	1269259	1307473	M17	128	28581757	120
2136at7088	Limnephilus_rhombicus	OV815292.1	1867421	1888879	M17	120	46176005	117
2136at7088	Diarsia_rubi	OW026414.1	7657874	7669595	M17	239	23329533	126
2136at7088	Melitaea_cinxia	HG992211.1	6247624	6260068	M17	238	20234479	124
2136at7088	Tinea_trinotella	HG992312.1	3646164	3657037	M17	241	14949437	126
2137at7088	Limnephilus_rhombicus	OV815294.1	23230508	23242768	M20	104	42658195	99
2137at7088	Glyphotaelius_pellucidus	OW386562.1	4207947	4220591	M20	103	22094364	98
2137at7088	Tinea_trinotella	HG992312.1	9571552	9578882	M20	241	14949437	105
2137at7088	Diarsia_rubi	OW026414.1	15025404	15033239	M20	239	23329533	105
2137at7088	Melitaea_cinxia	HG992211.1	13795259	13801151	M20	238	20234479	106
2137at7088	Micropterix_aruncella	OX155973.1	7889	33899	M20	104	24375131	97
2269at7088	Limnephilus_rhombicus	OV815294.1	34542177	34628215	M20	104	42658195	99
2269at7088	Diarsia_rubi	OW026414.1	18819154	18833073	M20	239	23329533	105
2269at7088	Glyphotaelius_pellucidus	OW386562.1	10973800	10994079	M20	103	22094364	98
2269at7088	Tinea_trinotella	HG992312.1	12070558	12078885	M20	241	14949437	105
2269at7088	Melitaea_cinxia	HG992211.1	16773779	16779154	M20	238	20234479	106
2287at7088	Tinea_trinotella	HG992312.1	11473757	11490465	M20	241	14949437	105
2287at7088	Micropterix_aruncella	OX155973.1	15859768	15886803	M20	104	24375131	97
2287at7088	Melitaea_cinxia	HG992211.1	16005005	16028260	M20	238	20234479	106
2287at7088	Diarsia_rubi	OW026414.1	17547111	17590468	M20	239	23329533	105
2424at7088	Limnephilus_rhombicus	OV815294.1	17297047	17312661	M20	104	42658195	99
2424at7088	Glyphotaelius_pellucidus	OW386562.1	20214111	20222503	M20	103	22094364	98
2424at7088	Tinea_trinotella	HG992312.1	9511341	9521459	M20	241	14949437	105
2424at7088	Melitaea_cinxia	HG992211.1	13693298	13714627	M20	238	20234479	106
2424at7088	Micropterix_aruncella	OX155973.1	2181803	2213091	M20	104	24375131	97
2424at7088	Diarsia_rubi	OW026414.1	14944531	14953294	M20	239	23329533	105
2543at7088	Glyphotaelius_pellucidus	OW386559.1	9257051	9259096	M17	120	28043415	117
2543at7088	Tinea_trinotella	HG992312.1	3830425	3832461	M17	241	14949437	126
2543at7088	Melitaea_cinxia	HG992211.1	6490840	6492864	M17	238	20234479	124
2543at7088	Micropterix_aruncella	OX155968.1	1581275	1594722	M17	128	28581757	120
2543at7088	Limnephilus_rhombicus	OV815292.1	2611978	2614023	M17	120	46176005	117
2543at7088	Diarsia_rubi	OW026414.1	7953434	7955461	M17	239	23329533	126
2568at7088	Diarsia_rubi	OW026414.1	23130406	23133004	M20	239	23329533	105
2568at7088	Melitaea_cinxia	HG992211.1	20066089	20068542	M20	238	20234479	106
2568at7088	Tinea_trinotella	HG992312.1	14851014	14854468	M20	241	14949437	105
2568at7088	Micropterix_aruncella	OX155973.1	8972926	9000737	M20	104	24375131	97
2568at7088	Limnephilus_rhombicus	OV815294.1	39641278	39644291	M20	104	42658195	99
2618at7088	Limnephilus_rhombicus	OV815292.1	39394112	39634818	M17	120	46176005	117
2618at7088	Glyphotaelius_pellucidus	OW386559.1	26993796	27158536	M17	120	28043415	117
2618at7088	Diarsia_rubi	OW026414.1	10842591	10875955	M17	239	23329533	126
2618at7088	Tinea_trinotella	HG992312.1	6427170	6465199	M17	241	14949437	126
2618at7088	Melitaea_cinxia	HG992211.1	9498587	9552528	M17	238	20234479	124
2618at7088	Micropterix_aruncella	OX155968.1	13551545	13602300	M17	128	28581757	120
2643at7088	Limnephilus_rhombicus	OV815292.1	35758716	35799263	M17	120	46176005	117
2643at7088	Diarsia_rubi	OW026414.1	12102019	12119168	M17	239	23329533	126
2643at7088	Glyphotaelius_pellucidus	OW386559.1	15095774	15116738	M17	120	28043415	117
2643at7088	Tinea_trinotella	HG992312.1	7471779	7487394	M17	241	14949437	126
2643at7088	Micropterix_aruncella	OX155968.1	4032306	4062359	M17	128	28581757	120
2643at7088	Melitaea_cinxia	HG992211.1	10852715	10874945	M17	238	20234479	124
2699at7088	Melitaea_cinxia	HG992211.1	9108758	9137453	M17	238	20234479	124
2699at7088	Glyphotaelius_pellucidus	OW386559.1	8022701	8035640	M17	120	28043415	117
2699at7088	Limnephilus_rhombicus	OV815292.1	4592199	4610848	M17	120	46176005	117
2699at7088	Diarsia_rubi	OW026414.1	10515607	10529794	M17	239	23329533	126
2699at7088	Tinea_trinotella	HG992312.1	6117923	6131591	M17	241	14949437	126
2699at7088	Micropterix_aruncella	OX155968.1	4839491	4863733	M17	128	28581757	120
2718at7088	Micropterix_aruncella	OX155973.1	22277086	22316977	M20	104	24375131	97
2718at7088	Limnephilus_rhombicus	OV815294.1	6404927	6439732	M20	104	42658195	99
2718at7088	Melitaea_cinxia	HG992211.1	15287404	15297008	M20	238	20234479	106
2718at7088	Glyphotaelius_pellucidus	OW386562.1	15176007	15200961	M20	103	22094364	98
2718at7088	Tinea_trinotella	HG992312.1	10795480	10809566	M20	241	14949437	105
2718at7088	Diarsia_rubi	OW026414.1	16678513	16687000	M20	239	23329533	105
2756at7088	Limnephilus_rhombicus	OV815294.1	7608438	7661786	M20	104	42658195	99
2756at7088	Diarsia_rubi	OW026414.1	16998702	17006834	M20	239	23329533	105
2756at7088	Glyphotaelius_pellucidus	OW386562.1	14315334	14351833	M20	103	22094364	98
2756at7088	Micropterix_aruncella	OX155973.1	19652265	19674078	M20	104	24375131	97
2756at7088	Tinea_trinotella	HG992312.1	11094905	11113847	M20	241	14949437	105
2756at7088	Melitaea_cinxia	HG992211.1	15575239	15589659	M20	238	20234479	106
2758at7088	Glyphotaelius_pellucidus	OW386559.1	13081888	13084380	M17	120	28043415	117
2758at7088	Limnephilus_rhombicus	OV815292.1	24918498	24920987	M17	120	46176005	117
2758at7088	Diarsia_rubi	OW026414.1	4473438	4475921	M17	239	23329533	126
2758at7088	Micropterix_aruncella	OX155968.1	13209942	13219432	M17	128	28581757	120
2758at7088	Melitaea_cinxia	HG992211.1	3860542	3863010	M17	238	20234479	124
2758at7088	Tinea_trinotella	HG992312.1	1965829	1968240	M17	241	14949437	126
2775at7088	Tinea_trinotella	HG992312.1	4772699	4774774	M17	241	14949437	126
2775at7088	Limnephilus_rhombicus	OV815292.1	551285	553402	M17	120	46176005	117
2775at7088	Micropterix_aruncella	OX155968.1	7070757	7079405	M17	128	28581757	120
2775at7088	Melitaea_cinxia	HG992211.1	7719437	7724392	M17	238	20234479	124
2775at7088	Glyphotaelius_pellucidus	OW386559.1	10873515	10875632	M17	120	28043415	117
2775at7088	Diarsia_rubi	OW026414.1	9278717	9280855	M17	239	23329533	126
2803at7088	Micropterix_aruncella	OX155968.1	11099383	11104789	M17	128	28581757	120
2803at7088	Tinea_trinotella	HG992312.1	1888976	1891132	M17	241	14949437	126
2803at7088	Melitaea_cinxia	HG992211.1	3784612	3786801	M17	238	20234479	124
2833at7088	Melitaea_cinxia	HG992211.1	4637847	4677166	M17	238	20234479	124
2833at7088	Diarsia_rubi	OW026414.1	5770556	5872709	M17	239	23329533	126
2833at7088	Tinea_trinotella	HG992312.1	2513009	2539812	M17	241	14949437	126
2833at7088	Micropterix_aruncella	OX155968.1	21083540	21150545	M17	128	28581757	120
2931at7088	Melitaea_cinxia	HG992211.1	6875854	6884956	M17	238	20234479	124
2931at7088	Micropterix_aruncella	OX155968.1	9230871	9265629	M17	128	28581757	120
2931at7088	Glyphotaelius_pellucidus	OW386559.1	11049450	11062492	M17	120	28043415	117
2931at7088	Tinea_trinotella	HG992312.1	4125760	4137723	M17	241	14949437	126
2931at7088	Limnephilus_rhombicus	OV815292.1	37917085	37932579	M17	120	46176005	117
2931at7088	Diarsia_rubi	OW026414.1	8223212	8232091	M17	239	23329533	126
2984at7088	Melitaea_cinxia	HG992211.1	18554708	18568314	M20	238	20234479	106
2984at7088	Glyphotaelius_pellucidus	OW386562.1	3552752	3566013	M20	103	22094364	98
2984at7088	Tinea_trinotella	HG992312.1	13639640	13652282	M20	241	14949437	105
2984at7088	Micropterix_aruncella	OX155973.1	10579765	10603934	M20	104	24375131	97
2984at7088	Limnephilus_rhombicus	OV815294.1	42219513	42238787	M20	104	42658195	99
2984at7088	Diarsia_rubi	OW026414.1	21150091	21172244	M20	239	23329533	105
3197at7088	Micropterix_aruncella	OX155973.1	3055699	3117850	M20	104	24375131	97
3197at7088	Tinea_trinotella	HG992312.1	8407580	8452513	M20	241	14949437	105
3197at7088	Melitaea_cinxia	HG992211.1	12307003	12357194	M20	238	20234479	106
3197at7088	Diarsia_rubi	OW026414.1	13546119	13575376	M20	239	23329533	105
3197at7088	Limnephilus_rhombicus	OV815294.1	27948675	28040781	M20	104	42658195	99
3197at7088	Glyphotaelius_pellucidus	OW386562.1	9016462	9102770	M20	103	22094364	98
3339at7088	Tinea_trinotella	HG992312.1	4404858	4414057	M17	241	14949437	126
3339at7088	Micropterix_aruncella	OX155968.1	8889648	8922311	M17	128	28581757	120
3339at7088	Melitaea_cinxia	HG992211.1	7155543	7164017	M17	238	20234479	124
3339at7088	Diarsia_rubi	OW026414.1	8578089	8584735	M17	239	23329533	126
3339at7088	Glyphotaelius_pellucidus	OW386559.1	25042234	25059973	M17	120	28043415	117
3339at7088	Limnephilus_rhombicus	OV815292.1	42347780	42404814	M17	120	46176005	117
3417at7088	Diarsia_rubi	OW026414.1	10505438	10511016	M17	239	23329533	126
3417at7088	Glyphotaelius_pellucidus	OW386559.1	16609618	16631866	M17	120	28043415	117
3417at7088	Limnephilus_rhombicus	OV815292.1	32338658	32349053	M17	120	46176005	117
3417at7088	Melitaea_cinxia	HG992211.1	9096471	9106304	M17	238	20234479	124
3417at7088	Micropterix_aruncella	OX155968.1	4962184	4976334	M17	128	28581757	120
3417at7088	Tinea_trinotella	HG992312.1	6112492	6117139	M17	241	14949437	126
3433at7088	Diarsia_rubi	OW026414.1	12307358	12313677	M17	239	23329533	126
3433at7088	Limnephilus_rhombicus	OV815292.1	32534326	32560229	M17	120	46176005	117
3433at7088	Micropterix_aruncella	OX155968.1	14353269	14375841	M17	128	28581757	120
3433at7088	Tinea_trinotella	HG992312.1	7581445	7587700	M17	241	14949437	126
3433at7088	Melitaea_cinxia	HG992211.1	11026447	11032230	M17	238	20234479	124
3433at7088	Glyphotaelius_pellucidus	OW386559.1	16759842	16788714	M17	120	28043415	117
3504at7088	Glyphotaelius_pellucidus	OW386559.1	26815619	26829726	M17	120	28043415	117
3504at7088	Diarsia_rubi	OW026414.1	13151776	13177969	M17	239	23329533	126
3504at7088	Tinea_trinotella	HG992312.1	8117677	8143938	M17	241	14949437	126
3504at7088	Limnephilus_rhombicus	OV815292.1	39849483	39866106	M17	120	46176005	117
3504at7088	Micropterix_aruncella	OX155968.1	25589438	25623551	M17	128	28581757	120
3504at7088	Melitaea_cinxia	HG992211.1	11838794	11866557	M17	238	20234479	124
3510at7088	Tinea_trinotella	HG992312.1	6026531	6034933	M17	241	14949437	126
3510at7088	Diarsia_rubi	OW026414.1	10459760	10464328	M17	239	23329533	126
3510at7088	Micropterix_aruncella	OX155968.1	3483404	3518273	M17	128	28581757	120
3510at7088	Glyphotaelius_pellucidus	OW386559.1	9163686	9188977	M17	120	28043415	117
3510at7088	Melitaea_cinxia	HG992211.1	8996069	9002070	M17	238	20234479	124
3510at7088	Limnephilus_rhombicus	OV815292.1	2773029	2802666	M17	120	46176005	117
3548at7088	Tinea_trinotella	HG992312.1	13817972	13833226	M20	241	14949437	105
3548at7088	Micropterix_aruncella	OX155973.1	7404802	7441332	M20	104	24375131	97
3548at7088	Melitaea_cinxia	HG992211.1	18752600	18764197	M20	238	20234479	106
3548at7088	Glyphotaelius_pellucidus	OW386562.1	11127771	11148456	M20	103	22094364	98
3548at7088	Limnephilus_rhombicus	OV815294.1	35462096	35534709	M20	104	42658195	99
3548at7088	Diarsia_rubi	OW026414.1	21401419	21419758	M20	239	23329533	105
3595at7088	Tinea_trinotella	HG992312.1	5848528	5861141	M17	241	14949437	126
3595at7088	Micropterix_aruncella	OX155968.1	13768056	13782410	M17	128	28581757	120
3595at7088	Diarsia_rubi	OW026414.1	10269361	10285020	M17	239	23329533	126
3595at7088	Melitaea_cinxia	HG992211.1	8799894	8809417	M17	238	20234479	124
3634at7088	Limnephilus_rhombicus	OV815294.1	9272285	9297118	M20	104	42658195	99
3634at7088	Melitaea_cinxia	HG992211.1	13830534	13838949	M20	238	20234479	106
3634at7088	Diarsia_rubi	OW026414.1	15055558	15063922	M20	239	23329533	105
3634at7088	Glyphotaelius_pellucidus	OW386562.1	16409422	16420006	M20	103	22094364	98
3634at7088	Tinea_trinotella	HG992312.1	9596114	9611225	M20	241	14949437	105
3684at7088	Micropterix_aruncella	OX155973.1	2818763	2835912	M20	104	24375131	97
3684at7088	Melitaea_cinxia	HG992211.1	16595549	16600435	M20	238	20234479	106
3684at7088	Limnephilus_rhombicus	OV815294.1	30001870	30021687	M20	104	42658195	99
3684at7088	Diarsia_rubi	OW026414.1	18557840	18585336	M20	239	23329533	105
3684at7088	Tinea_trinotella	HG992312.1	11877047	11882945	M20	241	14949437	105
3684at7088	Glyphotaelius_pellucidus	OW386562.1	7668027	7678734	M20	103	22094364	98
3709at7088	Melitaea_cinxia	HG992211.1	12722651	12724732	M20	238	20234479	106
3709at7088	Diarsia_rubi	OW026414.1	13955599	13957719	M20	239	23329533	105
3709at7088	Limnephilus_rhombicus	OV815294.1	5471586	5473742	M20	104	42658195	99
3709at7088	Tinea_trinotella	HG992312.1	8738056	8740224	M20	241	14949437	105
3709at7088	Micropterix_aruncella	OX155973.1	15302559	15304700	M20	104	24375131	97
3709at7088	Glyphotaelius_pellucidus	OW386562.1	15843374	15845530	M20	103	22094364	98
3799at7088	Diarsia_rubi	OW026414.1	23329533	23331230	M20	239	23329533	105
3799at7088	Melitaea_cinxia	HG992211.1	20234479	20236179	M20	238	20234479	106
3799at7088	Tinea_trinotella	HG992312.1	14949437	14951134	M20	241	14949437	105
3799at7088	Limnephilus_rhombicus	OV815294.1	31621679	31623403	M20	104	42658195	99
3799at7088	Glyphotaelius_pellucidus	OW386562.1	6871337	6873061	M20	103	22094364	98
3799at7088	Micropterix_aruncella	OX155973.1	14360649	14383884	M20	104	24375131	97
3899at7088	Micropterix_aruncella	OX155973.1	6091088	6110656	M20	104	24375131	97
3899at7088	Tinea_trinotella	HG992312.1	8352614	8359446	M20	241	14949437	105
3899at7088	Limnephilus_rhombicus	OV815294.1	27698610	27705732	M20	104	42658195	99
3899at7088	Melitaea_cinxia	HG992211.1	12230953	12239219	M20	238	20234479	106
3899at7088	Diarsia_rubi	OW026414.1	13484293	13491563	M20	239	23329533	105
3899at7088	Glyphotaelius_pellucidus	OW386562.1	9322911	9336823	M20	103	22094364	98
392at7088	Diarsia_rubi	OW026414.1	10315089	10351504	M17	239	23329533	126
392at7088	Limnephilus_rhombicus	OV815292.1	44695916	44767367	M17	120	46176005	117
392at7088	Tinea_trinotella	HG992312.1	5899242	5940326	M17	241	14949437	126
392at7088	Glyphotaelius_pellucidus	OW386559.1	23461246	23517553	M17	120	28043415	117
392at7088	Micropterix_aruncella	OX155968.1	28151988	28214271	M17	128	28581757	120
392at7088	Melitaea_cinxia	HG992211.1	8863015	8892809	M17	238	20234479	124
3990at7088	Micropterix_aruncella	OX155973.1	20154878	20191059	M20	104	24375131	97
3990at7088	Melitaea_cinxia	HG992211.1	15615726	15625774	M20	238	20234479	106
3990at7088	Diarsia_rubi	OW026414.1	17027067	17043443	M20	239	23329533	105
3990at7088	Tinea_trinotella	HG992312.1	11130499	11140086	M20	241	14949437	105
4067at7088	Glyphotaelius_pellucidus	OW386562.1	22094364	22096331	M20	103	22094364	98
4067at7088	Limnephilus_rhombicus	OV815294.1	20567410	20569326	M20	104	42658195	99
4067at7088	Melitaea_cinxia	HG992211.1	14170170	14171985	M20	238	20234479	106
4067at7088	Micropterix_aruncella	OX155973.1	8090842	8108344	M20	104	24375131	97
4067at7088	Diarsia_rubi	OW026414.1	15435636	15437469	M20	239	23329533	105
4067at7088	Tinea_trinotella	HG992312.1	9847902	9849673	M20	241	14949437	105
4079at7088	Tinea_trinotella	HG992312.1	1770909	1792248	M17	241	14949437	126
4079at7088	Glyphotaelius_pellucidus	OW386559.1	9100252	9109294	M17	120	28043415	117
4079at7088	Diarsia_rubi	OW026414.1	4071932	4171557	M17	239	23329533	126
4079at7088	Melitaea_cinxia	HG992211.1	3395683	3541920	M17	238	20234479	124
4079at7088	Micropterix_aruncella	OX155968.1	1018414	1034038	M17	128	28581757	120
4079at7088	Limnephilus_rhombicus	OV815292.1	2992836	3001394	M17	120	46176005	117
4085at7088	Tinea_trinotella	HG992312.1	8050449	8059040	M17	241	14949437	126
4085at7088	Melitaea_cinxia	HG992211.1	11752504	11762868	M17	238	20234479	124
4085at7088	Diarsia_rubi	OW026414.1	13088955	13096184	M17	239	23329533	126
4085at7088	Glyphotaelius_pellucidus	OW386559.1	15060162	15061508	M17	120	28043415	117
4085at7088	Micropterix_aruncella	OX155968.1	4103510	4104805	M17	128	28581757	120
4085at7088	Limnephilus_rhombicus	OV815292.1	35700861	35702156	M17	120	46176005	117
4181at7088	Limnephilus_rhombicus	OV815292.1	4873765	4902552	M17	120	46176005	117
4181at7088	Diarsia_rubi	OW026414.1	10738338	10750589	M17	239	23329533	126
4181at7088	Melitaea_cinxia	HG992211.1	9394777	9408918	M17	238	20234479	124
4181at7088	Tinea_trinotella	HG992312.1	6344929	6354482	M17	241	14949437	126
4181at7088	Glyphotaelius_pellucidus	OW386559.1	7808082	7821361	M17	120	28043415	117
4181at7088	Micropterix_aruncella	OX155968.1	14300707	14346441	M17	128	28581757	120
4185at7088	Diarsia_rubi	OW026414.1	19656535	19666767	M20	239	23329533	105
4185at7088	Melitaea_cinxia	HG992211.1	17425497	17434099	M20	238	20234479	106
4185at7088	Limnephilus_rhombicus	OV815294.1	28172414	28194706	M20	104	42658195	99
4185at7088	Tinea_trinotella	HG992312.1	12569752	12587497	M20	241	14949437	105
4185at7088	Micropterix_aruncella	OX155973.1	3436341	3462055	M20	104	24375131	97
4185at7088	Glyphotaelius_pellucidus	OW386562.1	8933121	8950378	M20	103	22094364	98
4204at7088	Melitaea_cinxia	HG992211.1	12792884	12800848	M20	238	20234479	106
4204at7088	Diarsia_rubi	OW026414.1	14041179	14048486	M20	239	23329533	105
4204at7088	Micropterix_aruncella	OX155973.1	2784484	2814741	M20	104	24375131	97
4204at7088	Tinea_trinotella	HG992312.1	8813590	8819162	M20	241	14949437	105
4204at7088	Limnephilus_rhombicus	OV815294.1	27639097	27658155	M20	104	42658195	99
4204at7088	Glyphotaelius_pellucidus	OW386562.1	9361600	9371522	M20	103	22094364	98
4318at7088	Melitaea_cinxia	HG992211.1	14063805	14083537	M20	238	20234479	106
4318at7088	Tinea_trinotella	HG992312.1	9751690	9770856	M20	241	14949437	105
4318at7088	Limnephilus_rhombicus	OV815294.1	21382514	21426551	M20	104	42658195	99
4318at7088	Glyphotaelius_pellucidus	OW386562.1	12006495	12034861	M20	103	22094364	98
4318at7088	Diarsia_rubi	OW026414.1	15339925	15355693	M20	239	23329533	105
4318at7088	Micropterix_aruncella	OX155973.1	4683423	4745493	M20	104	24375131	97
434at7088	Glyphotaelius_pellucidus	OW386559.1	9861387	9877395	M17	120	28043415	117
434at7088	Limnephilus_rhombicus	OV815292.1	1838607	1859419	M17	120	46176005	117
434at7088	Tinea_trinotella	HG992312.1	3634648	3645472	M17	241	14949437	126
434at7088	Diarsia_rubi	OW026414.1	7649911	7657267	M17	239	23329533	126
434at7088	Micropterix_aruncella	OX155968.1	19590393	19614814	M17	128	28581757	120
434at7088	Melitaea_cinxia	HG992211.1	6240295	6246853	M17	238	20234479	124
4405at7088	Diarsia_rubi	OW026414.1	8688627	8770452	M17	239	23329533	126
4405at7088	Micropterix_aruncella	OX155968.1	8436197	8447255	M17	128	28581757	120
4405at7088	Limnephilus_rhombicus	OV815292.1	19747979	19832318	M17	120	46176005	117
4405at7088	Glyphotaelius_pellucidus	OW386559.1	17184408	17248288	M17	120	28043415	117
4405at7088	Tinea_trinotella	HG992312.1	4518180	4624739	M17	241	14949437	126
4405at7088	Melitaea_cinxia	HG992211.1	7312177	7453362	M17	238	20234479	124
4416at7088	Diarsia_rubi	OW026414.1	23187505	23188875	M20	239	23329533	105
4416at7088	Limnephilus_rhombicus	OV815294.1	4727474	4728865	M20	104	42658195	99
4416at7088	Glyphotaelius_pellucidus	OW386562.1	14024215	14025606	M20	103	22094364	98
4416at7088	Micropterix_aruncella	OX155973.1	8841690	8843765	M20	104	24375131	97
4416at7088	Tinea_trinotella	HG992312.1	14878879	14880135	M20	241	14949437	105
4416at7088	Melitaea_cinxia	HG992211.1	20144665	20146026	M20	238	20234479	106
4422at7088	Micropterix_aruncella	OX155968.1	27170212	27212594	M17	128	28581757	120
4422at7088	Limnephilus_rhombicus	OV815292.1	26144735	26187722	M17	120	46176005	117
4422at7088	Glyphotaelius_pellucidus	OW386559.1	21999639	22028032	M17	120	28043415	117
4422at7088	Tinea_trinotella	HG992312.1	7957027	7964331	M17	241	14949437	126
4422at7088	Diarsia_rubi	OW026414.1	12955181	12967637	M17	239	23329533	126
4422at7088	Melitaea_cinxia	HG992211.1	11598997	11618965	M17	238	20234479	124
4483at7088	Micropterix_aruncella	OX155973.1	8657646	8689107	M20	104	24375131	97
4483at7088	Diarsia_rubi	OW026414.1	14144310	14149692	M20	239	23329533	105
4483at7088	Melitaea_cinxia	HG992211.1	12880433	12887022	M20	238	20234479	106
4483at7088	Glyphotaelius_pellucidus	OW386562.1	1678647	1690173	M20	103	22094364	98
4483at7088	Limnephilus_rhombicus	OV815294.1	39028726	39046725	M20	104	42658195	99
4483at7088	Tinea_trinotella	HG992312.1	8908941	8918514	M20	241	14949437	105
4497at7088	Micropterix_aruncella	OX155973.1	10075436	10113190	M20	104	24375131	97
4497at7088	Diarsia_rubi	OW026414.1	15966316	15974068	M20	239	23329533	105
4497at7088	Tinea_trinotella	HG992312.1	10238136	10245229	M20	241	14949437	105
4497at7088	Melitaea_cinxia	HG992211.1	14671918	14680372	M20	238	20234479	106
4497at7088	Glyphotaelius_pellucidus	OW386562.1	14283983	14297294	M20	103	22094364	98
4497at7088	Limnephilus_rhombicus	OV815294.1	7707289	7730143	M20	104	42658195	99
450at7088	Glyphotaelius_pellucidus	OW386559.1	23404386	23417122	M17	120	28043415	117
450at7088	Tinea_trinotella	HG992312.1	1898420	1910087	M17	241	14949437	126
450at7088	Limnephilus_rhombicus	OV815292.1	44871415	44889033	M17	120	46176005	117
450at7088	Melitaea_cinxia	HG992211.1	3793441	3801268	M17	238	20234479	124
450at7088	Micropterix_aruncella	OX155968.1	5988016	6008774	M17	128	28581757	120
450at7088	Diarsia_rubi	OW026414.1	4397374	4406982	M17	239	23329533	126
4653at7088	Tinea_trinotella	HG992312.1	7920801	7922519	M17	241	14949437	126
4653at7088	Micropterix_aruncella	OX155968.1	27644165	27645796	M17	128	28581757	120
4653at7088	Glyphotaelius_pellucidus	OW386559.1	22461792	22463219	M17	120	28043415	117
4653at7088	Diarsia_rubi	OW026414.1	12917572	12919275	M17	239	23329533	126
4653at7088	Melitaea_cinxia	HG992211.1	11553580	11555322	M17	238	20234479	124
4653at7088	Limnephilus_rhombicus	OV815292.1	25600480	25601907	M17	120	46176005	117
4698at7088	Micropterix_aruncella	OX155973.1	8601875	8623916	M20	104	24375131	97
4698at7088	Diarsia_rubi	OW026414.1	14167497	14173520	M20	239	23329533	105
4698at7088	Tinea_trinotella	HG992312.1	8936200	8943773	M20	241	14949437	105
4698at7088	Melitaea_cinxia	HG992211.1	12912866	12917291	M20	238	20234479	106
4698at7088	Glyphotaelius_pellucidus	OW386562.1	4628984	4642875	M20	103	22094364	98
4698at7088	Limnephilus_rhombicus	OV815294.1	23805408	23821922	M20	104	42658195	99
4739at7088	Melitaea_cinxia	HG992211.1	10812991	10849802	M17	238	20234479	124
4739at7088	Tinea_trinotella	HG992312.1	7454865	7463719	M17	241	14949437	126
4739at7088	Glyphotaelius_pellucidus	OW386559.1	15063481	15088295	M17	120	28043415	117
4739at7088	Micropterix_aruncella	OX155968.1	4063456	4097800	M17	128	28581757	120
4739at7088	Diarsia_rubi	OW026414.1	12088531	12097179	M17	239	23329533	126
4739at7088	Limnephilus_rhombicus	OV815292.1	35715405	35752922	M17	120	46176005	117
4750at7088	Melitaea_cinxia	HG992211.1	11792420	11806897	M17	238	20234479	124
4750at7088	Glyphotaelius_pellucidus	OW386559.1	11136924	11141507	M17	120	28043415	117
4750at7088	Limnephilus_rhombicus	OV815292.1	37737078	37741926	M17	120	46176005	117
4750at7088	Diarsia_rubi	OW026414.1	13104594	13120613	M17	239	23329533	126
4750at7088	Tinea_trinotella	HG992312.1	8069356	8086003	M17	241	14949437	126
4750at7088	Micropterix_aruncella	OX155968.1	25789309	25825426	M17	128	28581757	120
478at7088	Tinea_trinotella	HG992312.1	13484069	13523546	M20	241	14949437	105
478at7088	Limnephilus_rhombicus	OV815294.1	33826420	33947249	M20	104	42658195	99
478at7088	Melitaea_cinxia	HG992211.1	18398881	18442779	M20	238	20234479	106
478at7088	Diarsia_rubi	OW026414.1	20954039	21025241	M20	239	23329533	105
478at7088	Micropterix_aruncella	OX155973.1	17968646	18072839	M20	104	24375131	97
47at7088	Limnephilus_rhombicus	OV815292.1	16488466	16545221	M17	120	46176005	117
47at7088	Micropterix_aruncella	OX155968.1	24680034	24736468	M17	128	28581757	120
47at7088	Melitaea_cinxia	HG992211.1	4128144	4188558	M17	238	20234479	124
47at7088	Glyphotaelius_pellucidus	OW386559.1	544140	588859	M17	120	28043415	117
47at7088	Diarsia_rubi	OW026414.1	4943749	5015723	M17	239	23329533	126
47at7088	Tinea_trinotella	HG992312.1	2162639	2201013	M17	241	14949437	126
4810at7088	Tinea_trinotella	HG992312.1	5000094	5001413	M17	241	14949437	126
4810at7088	Micropterix_aruncella	OX155968.1	5639452	5640777	M17	128	28581757	120
4810at7088	Limnephilus_rhombicus	OV815292.1	39672769	39674070	M17	120	46176005	117
4810at7088	Glyphotaelius_pellucidus	OW386559.1	26966479	26967780	M17	120	28043415	117
4810at7088	Diarsia_rubi	OW026414.1	9483351	9484673	M17	239	23329533	126
4810at7088	Melitaea_cinxia	HG992211.1	7992658	7993986	M17	238	20234479	124
4934at7088	Melitaea_cinxia	HG992211.1	8407909	8423946	M17	238	20234479	124
4934at7088	Limnephilus_rhombicus	OV815292.1	40533606	40542481	M17	120	46176005	117
4934at7088	Tinea_trinotella	HG992312.1	5466117	5474782	M17	241	14949437	126
4934at7088	Micropterix_aruncella	OX155968.1	24868741	24909202	M17	128	28581757	120
4934at7088	Diarsia_rubi	OW026414.1	9864386	9874142	M17	239	23329533	126
4990at7088	Micropterix_aruncella	OX155968.1	71641	93077	M17	128	28581757	120
4990at7088	Limnephilus_rhombicus	OV815292.1	38517252	38536347	M17	120	46176005	117
4990at7088	Glyphotaelius_pellucidus	OW386559.1	27777263	27787689	M17	120	28043415	117
4990at7088	Diarsia_rubi	OW026414.1	3719916	3728641	M17	239	23329533	126
4990at7088	Tinea_trinotella	HG992312.1	1509916	1519791	M17	241	14949437	126
4990at7088	Melitaea_cinxia	HG992211.1	3126671	3135213	M17	238	20234479	124
5002at7088	Tinea_trinotella	HG992312.1	125050	129299	M17	241	14949437	126
5002at7088	Micropterix_aruncella	OX155968.1	12142138	12157507	M17	128	28581757	120
5002at7088	Melitaea_cinxia	HG992211.1	409776	421667	M17	238	20234479	124
5002at7088	Limnephilus_rhombicus	OV815292.1	6379062	6416601	M17	120	46176005	117
5002at7088	Glyphotaelius_pellucidus	OW386559.1	6933371	6947212	M17	120	28043415	117
5002at7088	Diarsia_rubi	OW026414.1	378345	401892	M17	239	23329533	126
5016at7088	Tinea_trinotella	HG992312.1	6738811	6750203	M17	241	14949437	126
5016at7088	Melitaea_cinxia	HG992211.1	9979261	9986883	M17	238	20234479	124
5016at7088	Micropterix_aruncella	OX155968.1	12799364	12824452	M17	128	28581757	120
5016at7088	Diarsia_rubi	OW026414.1	11282088	11321954	M17	239	23329533	126
5016at7088	Limnephilus_rhombicus	OV815292.1	44044860	44083377	M17	120	46176005	117
5016at7088	Glyphotaelius_pellucidus	OW386559.1	23979496	24003522	M17	120	28043415	117
5026at7088	Diarsia_rubi	OW026414.1	6702149	6704121	M17	239	23329533	126
5026at7088	Micropterix_aruncella	OX155968.1	266969	268520	M17	128	28581757	120
5026at7088	Melitaea_cinxia	HG992211.1	5562854	5564850	M17	238	20234479	124
5026at7088	Tinea_trinotella	HG992312.1	3058831	3060790	M17	241	14949437	126
5026at7088	Glyphotaelius_pellucidus	OW386559.1	296112	297848	M17	120	28043415	117
5026at7088	Limnephilus_rhombicus	OV815292.1	17069186	17070925	M17	120	46176005	117
5094at7088	Melitaea_cinxia	HG992211.1	7854802	7876043	M17	238	20234479	124
5094at7088	Limnephilus_rhombicus	OV815292.1	33853678	33996982	M17	120	46176005	117
5094at7088	Glyphotaelius_pellucidus	OW386559.1	14060550	14074047	M17	120	28043415	117
5094at7088	Tinea_trinotella	HG992312.1	4881354	4889408	M17	241	14949437	126
5094at7088	Diarsia_rubi	OW026414.1	9352753	9378892	M17	239	23329533	126
5129at7088	Micropterix_aruncella	OX155973.1	10636102	10667658	M20	104	24375131	97
5129at7088	Limnephilus_rhombicus	OV815294.1	42259971	42283870	M20	104	42658195	99
5129at7088	Glyphotaelius_pellucidus	OW386562.1	3523819	3533061	M20	103	22094364	98
5129at7088	Diarsia_rubi	OW026414.1	21187199	21195395	M20	239	23329533	105
5129at7088	Tinea_trinotella	HG992312.1	13665733	13672674	M20	241	14949437	105
5129at7088	Melitaea_cinxia	HG992211.1	18583227	18591763	M20	238	20234479	106
5147at7088	Micropterix_aruncella	OX155968.1	27706922	27740783	M17	128	28581757	120
5147at7088	Glyphotaelius_pellucidus	OW386559.1	19532697	19553964	M17	120	28043415	117
5147at7088	Diarsia_rubi	OW026414.1	12973015	12979216	M17	239	23329533	126
5147at7088	Melitaea_cinxia	HG992211.1	11624787	11644316	M17	238	20234479	124
5147at7088	Tinea_trinotella	HG992312.1	7967860	7976422	M17	241	14949437	126
5181at7088	Limnephilus_rhombicus	OV815292.1	34506810	34602891	M17	120	46176005	117
5181at7088	Diarsia_rubi	OW026414.1	11949846	12075183	M17	239	23329533	126
5181at7088	Tinea_trinotella	HG992312.1	7292678	7441457	M17	241	14949437	126
5181at7088	Glyphotaelius_pellucidus	OW386559.1	14348513	14381683	M17	120	28043415	117
5181at7088	Melitaea_cinxia	HG992211.1	10600624	10610656	M17	238	20234479	124
5181at7088	Micropterix_aruncella	OX155968.1	4568216	4595740	M17	128	28581757	120
5205at7088	Micropterix_aruncella	OX155973.1	6977322	6997791	M20	104	24375131	97
5205at7088	Tinea_trinotella	HG992312.1	12079585	12084360	M20	241	14949437	105
5205at7088	Melitaea_cinxia	HG992211.1	16787498	16790781	M20	238	20234479	106
5205at7088	Diarsia_rubi	OW026414.1	18834734	18840173	M20	239	23329533	105
5205at7088	Glyphotaelius_pellucidus	OW386562.1	10958789	10969935	M20	103	22094364	98
5205at7088	Limnephilus_rhombicus	OV815294.1	34477798	34535091	M20	104	42658195	99
5250at7088	Melitaea_cinxia	HG992211.1	20164207	20187660	M20	238	20234479	106
5250at7088	Diarsia_rubi	OW026414.1	23211999	23258728	M20	239	23329533	105
5250at7088	Tinea_trinotella	HG992312.1	14908630	14912924	M20	241	14949437	105
5250at7088	Glyphotaelius_pellucidus	OW386562.1	5720059	5745755	M20	103	22094364	98
5250at7088	Limnephilus_rhombicus	OV815294.1	33475926	33505003	M20	104	42658195	99
5256at7088	Diarsia_rubi	OW026414.1	21137968	21145747	M20	239	23329533	105
5256at7088	Melitaea_cinxia	HG992211.1	18541798	18550796	M20	238	20234479	106
5256at7088	Glyphotaelius_pellucidus	OW386562.1	11221263	11229344	M20	103	22094364	98
5256at7088	Micropterix_aruncella	OX155973.1	10552799	10571486	M20	104	24375131	97
5256at7088	Limnephilus_rhombicus	OV815294.1	35657928	35676701	M20	104	42658195	99
5256at7088	Tinea_trinotella	HG992312.1	13630485	13635440	M20	241	14949437	105
5265at7088	Diarsia_rubi	OW026414.1	4043312	4047949	M17	239	23329533	126
5265at7088	Melitaea_cinxia	HG992211.1	3369647	3373751	M17	238	20234479	124
5265at7088	Limnephilus_rhombicus	OV815292.1	3391550	3404629	M17	120	46176005	117
5265at7088	Glyphotaelius_pellucidus	OW386559.1	8777586	8784436	M17	120	28043415	117
5265at7088	Tinea_trinotella	HG992312.1	1683140	1687764	M17	241	14949437	126
5265at7088	Micropterix_aruncella	OX155968.1	1257016	1265965	M17	128	28581757	120
5322at7088	Melitaea_cinxia	HG992211.1	16048741	16052884	M20	238	20234479	106
5322at7088	Limnephilus_rhombicus	OV815294.1	28064285	28098253	M20	104	42658195	99
5322at7088	Glyphotaelius_pellucidus	OW386562.1	8983518	8996651	M20	103	22094364	98
5322at7088	Micropterix_aruncella	OX155973.1	3337855	3356939	M20	104	24375131	97
5322at7088	Diarsia_rubi	OW026414.1	17631013	17636493	M20	239	23329533	105
5322at7088	Tinea_trinotella	HG992312.1	11498351	11505568	M20	241	14949437	105
5342at7088	Micropterix_aruncella	OX155968.1	8634707	8645422	M17	128	28581757	120
5342at7088	Limnephilus_rhombicus	OV815292.1	19716718	19734960	M17	120	46176005	117
5342at7088	Tinea_trinotella	HG992312.1	4513846	4515926	M17	241	14949437	126
5342at7088	Melitaea_cinxia	HG992211.1	7304438	7308040	M17	238	20234479	124
5342at7088	Glyphotaelius_pellucidus	OW386559.1	17256754	17273992	M17	120	28043415	117
5342at7088	Diarsia_rubi	OW026414.1	8673616	8676796	M17	239	23329533	126
5373at7088	Tinea_trinotella	HG992312.1	12663586	12674180	M20	241	14949437	105
5373at7088	Limnephilus_rhombicus	OV815294.1	40018635	40055114	M20	104	42658195	99
5373at7088	Micropterix_aruncella	OX155973.1	18411065	18437446	M20	104	24375131	97
5373at7088	Diarsia_rubi	OW026414.1	19769836	19783283	M20	239	23329533	105
5373at7088	Melitaea_cinxia	HG992211.1	17507017	17515725	M20	238	20234479	106
5373at7088	Glyphotaelius_pellucidus	OW386562.1	2353493	2372840	M20	103	22094364	98
5557at7088	Micropterix_aruncella	OX155968.1	6555758	6570236	M17	128	28581757	120
5557at7088	Glyphotaelius_pellucidus	OW386559.1	16399184	16417834	M17	120	28043415	117
5557at7088	Limnephilus_rhombicus	OV815292.1	32049220	32070726	M17	120	46176005	117
5557at7088	Tinea_trinotella	HG992312.1	6962460	6971682	M17	241	14949437	126
5560at7088	Limnephilus_rhombicus	OV815292.1	37941673	37979356	M17	120	46176005	117
5560at7088	Glyphotaelius_pellucidus	OW386559.1	11035979	11044787	M17	120	28043415	117
5560at7088	Melitaea_cinxia	HG992211.1	11700454	11710934	M17	238	20234479	124
5560at7088	Tinea_trinotella	HG992312.1	8000469	8006176	M17	241	14949437	126
5560at7088	Diarsia_rubi	OW026414.1	13032749	13037582	M17	239	23329533	126
5571at7088	Glyphotaelius_pellucidus	OW386559.1	5360937	5396557	M17	120	28043415	117
5571at7088	Tinea_trinotella	HG992312.1	3272774	3287184	M17	241	14949437	126
5571at7088	Micropterix_aruncella	OX155968.1	22621887	22658856	M17	128	28581757	120
5571at7088	Melitaea_cinxia	HG992211.1	5793749	5813265	M17	238	20234479	124
5571at7088	Diarsia_rubi	OW026414.1	7140034	7147018	M17	239	23329533	126
5571at7088	Limnephilus_rhombicus	OV815292.1	9102323	9185400	M17	120	46176005	117
566at7088	Diarsia_rubi	OW026414.1	12837108	12849744	M17	239	23329533	126
566at7088	Glyphotaelius_pellucidus	OW386559.1	22529014	22606598	M17	120	28043415	117
566at7088	Tinea_trinotella	HG992312.1	7830639	7851129	M17	241	14949437	126
566at7088	Melitaea_cinxia	HG992211.1	11459085	11482031	M17	238	20234479	124
566at7088	Micropterix_aruncella	OX155968.1	27092862	27164853	M17	128	28581757	120
566at7088	Limnephilus_rhombicus	OV815292.1	25453839	25536573	M17	120	46176005	117
5690at7088	Melitaea_cinxia	HG992211.1	15279567	15284758	M20	238	20234479	106
5690at7088	Diarsia_rubi	OW026414.1	16668741	16673325	M20	239	23329533	105
5690at7088	Glyphotaelius_pellucidus	OW386562.1	15216068	15229116	M20	103	22094364	98
5690at7088	Limnephilus_rhombicus	OV815294.1	6361435	6388588	M20	104	42658195	99
5690at7088	Tinea_trinotella	HG992312.1	10779564	10789934	M20	241	14949437	105
5690at7088	Micropterix_aruncella	OX155973.1	22208920	22260747	M20	104	24375131	97
569at7088	Diarsia_rubi	OW026414.1	20512152	20559529	M20	239	23329533	105
569at7088	Tinea_trinotella	HG992312.1	13118839	13166946	M20	241	14949437	105
569at7088	Glyphotaelius_pellucidus	OW386562.1	19947224	19999502	M20	103	22094364	98
569at7088	Melitaea_cinxia	HG992211.1	18055201	18094635	M20	238	20234479	106
569at7088	Limnephilus_rhombicus	OV815294.1	16391074	16464009	M20	104	42658195	99
569at7088	Micropterix_aruncella	OX155973.1	2436549	2531029	M20	104	24375131	97
572at7088	Diarsia_rubi	OW026414.1	10352277	10385949	M17	239	23329533	126
572at7088	Tinea_trinotella	HG992312.1	5941572	5969680	M17	241	14949437	126
572at7088	Melitaea_cinxia	HG992211.1	8895032	8926842	M17	238	20234479	124
572at7088	Glyphotaelius_pellucidus	OW386559.1	12050327	12090029	M17	120	28043415	117
572at7088	Limnephilus_rhombicus	OV815292.1	36282055	36345150	M17	120	46176005	117
572at7088	Micropterix_aruncella	OX155968.1	3263817	3312508	M17	128	28581757	120
5740at7088	Diarsia_rubi	OW026414.1	11593667	11600744	M17	239	23329533	126
5740at7088	Tinea_trinotella	HG992312.1	6972611	6976162	M17	241	14949437	126
5740at7088	Glyphotaelius_pellucidus	OW386559.1	27855423	27865479	M17	120	28043415	117
5740at7088	Melitaea_cinxia	HG992211.1	10237974	10240937	M17	238	20234479	124
5795at7088	Limnephilus_rhombicus	OV815292.1	26193425	26202717	M17	120	46176005	117
5795at7088	Melitaea_cinxia	HG992211.1	11567520	11580577	M17	238	20234479	124
5795at7088	Diarsia_rubi	OW026414.1	12933709	12938944	M17	239	23329533	126
5795at7088	Micropterix_aruncella	OX155968.1	27220101	27236721	M17	128	28581757	120
5795at7088	Tinea_trinotella	HG992312.1	7936526	7942431	M17	241	14949437	126
5795at7088	Glyphotaelius_pellucidus	OW386559.1	21984595	21994043	M17	120	28043415	117
5810at7088	Diarsia_rubi	OW026414.1	21873231	21884423	M20	239	23329533	105
5810at7088	Limnephilus_rhombicus	OV815294.1	15289138	15304077	M20	104	42658195	99
5810at7088	Glyphotaelius_pellucidus	OW386562.1	19270217	19277478	M20	103	22094364	98
5810at7088	Tinea_trinotella	HG992312.1	14123077	14129690	M20	241	14949437	105
5810at7088	Melitaea_cinxia	HG992211.1	18995858	19003777	M20	238	20234479	106
5810at7088	Micropterix_aruncella	OX155973.1	14452545	14470842	M20	104	24375131	97
5890at7088	Tinea_trinotella	HG992312.1	7793965	7797777	M17	241	14949437	126
5890at7088	Glyphotaelius_pellucidus	OW386559.1	15224432	15241888	M17	120	28043415	117
5890at7088	Micropterix_aruncella	OX155968.1	14276378	14298996	M17	128	28581757	120
5890at7088	Melitaea_cinxia	HG992211.1	11349425	11356052	M17	238	20234479	124
5890at7088	Limnephilus_rhombicus	OV815292.1	22598021	22611390	M17	120	46176005	117
5890at7088	Diarsia_rubi	OW026414.1	12698529	12701611	M17	239	23329533	126
598at7088	Diarsia_rubi	OW026414.1	21261114	21328269	M20	239	23329533	105
598at7088	Tinea_trinotella	HG992312.1	13723501	13757667	M20	241	14949437	105
598at7088	Melitaea_cinxia	HG992211.1	18633476	18669381	M20	238	20234479	106
598at7088	Limnephilus_rhombicus	OV815294.1	27257762	27381574	M20	104	42658195	99
598at7088	Micropterix_aruncella	OX155973.1	21644463	21739220	M20	104	24375131	97
598at7088	Glyphotaelius_pellucidus	OW386562.1	9527532	9563410	M20	103	22094364	98
6047at7088	Micropterix_aruncella	OX155973.1	6179199	6210228	M20	104	24375131	97
6047at7088	Glyphotaelius_pellucidus	OW386562.1	22053893	22065709	M20	103	22094364	98
6047at7088	Limnephilus_rhombicus	OV815294.1	20462825	20481679	M20	104	42658195	99
6077at7088	Micropterix_aruncella	OX155973.1	8634444	8641774	M20	104	24375131	97
6077at7088	Glyphotaelius_pellucidus	OW386562.1	19060045	19066176	M20	103	22094364	98
6077at7088	Limnephilus_rhombicus	OV815294.1	14972178	14998449	M20	104	42658195	99
6077at7088	Melitaea_cinxia	HG992211.1	12876450	12879388	M20	238	20234479	106
6077at7088	Tinea_trinotella	HG992312.1	8923100	8927133	M20	241	14949437	105
6077at7088	Diarsia_rubi	OW026414.1	14150326	14156642	M20	239	23329533	105
6285at7088	Micropterix_aruncella	OX155973.1	1148766	1159296	M20	104	24375131	97
6285at7088	Diarsia_rubi	OW026414.1	15050971	15052131	M20	239	23329533	105
6285at7088	Glyphotaelius_pellucidus	OW386562.1	16432070	16433242	M20	103	22094364	98
6285at7088	Tinea_trinotella	HG992312.1	9586987	9588147	M20	241	14949437	105
6285at7088	Limnephilus_rhombicus	OV815294.1	9318389	9319561	M20	104	42658195	99
6285at7088	Melitaea_cinxia	HG992211.1	13817755	13818891	M20	238	20234479	106
628at7088	Melitaea_cinxia	HG992211.1	19457472	19482401	M20	238	20234479	106
628at7088	Micropterix_aruncella	OX155973.1	9586355	9627038	M20	104	24375131	97
628at7088	Glyphotaelius_pellucidus	OW386562.1	3241351	3272756	M20	103	22094364	98
628at7088	Tinea_trinotella	HG992312.1	14434379	14456171	M20	241	14949437	105
628at7088	Diarsia_rubi	OW026414.1	22450013	22484613	M20	239	23329533	105
628at7088	Limnephilus_rhombicus	OV815294.1	42658195	42722682	M20	104	42658195	99
6374at7088	Diarsia_rubi	OW026414.1	22108482	22208555	M20	239	23329533	105
6374at7088	Glyphotaelius_pellucidus	OW386562.1	2869294	2975674	M20	103	22094364	98
6374at7088	Micropterix_aruncella	OX155973.1	9155376	9221686	M20	104	24375131	97
6374at7088	Melitaea_cinxia	HG992211.1	19214707	19322594	M20	238	20234479	106
6374at7088	Tinea_trinotella	HG992312.1	14273227	14349207	M20	241	14949437	105
6374at7088	Limnephilus_rhombicus	OV815294.1	41243171	41246934	M20	104	42658195	99
6394at7088	Glyphotaelius_pellucidus	OW386559.1	18023986	18031449	M17	120	28043415	117
6394at7088	Diarsia_rubi	OW026414.1	10623675	10627312	M17	239	23329533	126
6394at7088	Melitaea_cinxia	HG992211.1	9292944	9294808	M17	238	20234479	124
6394at7088	Micropterix_aruncella	OX155968.1	2620594	2627796	M17	128	28581757	120
6394at7088	Tinea_trinotella	HG992312.1	6233457	6235598	M17	241	14949437	126
6394at7088	Limnephilus_rhombicus	OV815292.1	20653958	20683805	M17	120	46176005	117
6606at7088	Tinea_trinotella	HG992312.1	11507495	11513200	M20	241	14949437	105
6606at7088	Diarsia_rubi	OW026414.1	17638714	17644370	M20	239	23329533	105
6606at7088	Glyphotaelius_pellucidus	OW386562.1	8997152	9003507	M20	103	22094364	98
6606at7088	Melitaea_cinxia	HG992211.1	16053728	16065775	M20	238	20234479	106
6606at7088	Limnephilus_rhombicus	OV815294.1	28058291	28063784	M20	104	42658195	99
6606at7088	Micropterix_aruncella	OX155973.1	3287100	3292800	M20	104	24375131	97
6616at7088	Diarsia_rubi	OW026414.1	17014543	17017245	M20	239	23329533	105
6616at7088	Tinea_trinotella	HG992312.1	11119769	11122362	M20	241	14949437	105
6616at7088	Micropterix_aruncella	OX155973.1	20081969	20088618	M20	104	24375131	97
6616at7088	Melitaea_cinxia	HG992211.1	15599315	15602984	M20	238	20234479	106
6657at7088	Melitaea_cinxia	HG992211.1	4336530	4344815	M17	238	20234479	124
6657at7088	Glyphotaelius_pellucidus	OW386559.1	10923746	10932432	M17	120	28043415	117
6657at7088	Tinea_trinotella	HG992312.1	2269868	2278962	M17	241	14949437	126
6657at7088	Diarsia_rubi	OW026414.1	5112466	5125029	M17	239	23329533	126
6657at7088	Micropterix_aruncella	OX155968.1	2912219	2934324	M17	128	28581757	120
6657at7088	Limnephilus_rhombicus	OV815292.1	470077	503618	M17	120	46176005	117
6703at7088	Tinea_trinotella	HG992312.1	8264902	8269913	M17	241	14949437	126
6703at7088	Micropterix_aruncella	OX155968.1	25116507	25138025	M17	128	28581757	120
6703at7088	Limnephilus_rhombicus	OV815292.1	40244795	40262039	M17	120	46176005	117
6703at7088	Melitaea_cinxia	HG992211.1	12091270	12094061	M17	238	20234479	124
6703at7088	Diarsia_rubi	OW026414.1	13330448	13344086	M17	239	23329533	126
6703at7088	Glyphotaelius_pellucidus	OW386559.1	26469479	26489793	M17	120	28043415	117
6725at7088	Tinea_trinotella	HG992312.1	6683948	6705168	M17	241	14949437	126
6725at7088	Glyphotaelius_pellucidus	OW386559.1	23744886	23815816	M17	120	28043415	117
6725at7088	Diarsia_rubi	OW026414.1	11207772	11228992	M17	239	23329533	126
6725at7088	Limnephilus_rhombicus	OV815292.1	44316272	44405036	M17	120	46176005	117
6725at7088	Micropterix_aruncella	OX155968.1	12574397	12663807	M17	128	28581757	120
6725at7088	Melitaea_cinxia	HG992211.1	9870409	9914726	M17	238	20234479	124
6783at7088	Tinea_trinotella	HG992312.1	8059963	8067061	M17	241	14949437	126
6783at7088	Melitaea_cinxia	HG992211.1	11774830	11788486	M17	238	20234479	124
6783at7088	Micropterix_aruncella	OX155968.1	24837622	24855997	M17	128	28581757	120
6783at7088	Diarsia_rubi	OW026414.1	13097462	13101563	M17	239	23329533	126
6796at7088	Glyphotaelius_pellucidus	OW386562.1	15981724	15989999	M20	103	22094364	98
6796at7088	Limnephilus_rhombicus	OV815294.1	8494033	8514262	M20	104	42658195	99
6796at7088	Tinea_trinotella	HG992312.1	8470169	8473444	M20	241	14949437	105
6796at7088	Melitaea_cinxia	HG992211.1	12377184	12379938	M20	238	20234479	106
6796at7088	Diarsia_rubi	OW026414.1	13587187	13593211	M20	239	23329533	105
6796at7088	Micropterix_aruncella	OX155973.1	14552574	14569742	M20	104	24375131	97
6918at7088	Micropterix_aruncella	OX155973.1	6128524	6136972	M20	104	24375131	97
6918at7088	Tinea_trinotella	HG992312.1	8340569	8349128	M20	241	14949437	105
6918at7088	Diarsia_rubi	OW026414.1	13452868	13467476	M20	239	23329533	105
6918at7088	Melitaea_cinxia	HG992211.1	12204487	12214218	M20	238	20234479	106
6918at7088	Limnephilus_rhombicus	OV815294.1	20205264	20208605	M20	104	42658195	99
6918at7088	Glyphotaelius_pellucidus	OW386562.1	21889735	21904909	M20	103	22094364	98
7062at7088	Melitaea_cinxia	HG992211.1	12873178	12875390	M20	238	20234479	106
7062at7088	Limnephilus_rhombicus	OV815294.1	39048827	39058987	M20	104	42658195	99
7062at7088	Diarsia_rubi	OW026414.1	14135994	14138383	M20	239	23329533	105
7062at7088	Tinea_trinotella	HG992312.1	8883470	8885203	M20	241	14949437	105
7062at7088	Glyphotaelius_pellucidus	OW386562.1	1691270	1693108	M20	103	22094364	98
7071at7088	Glyphotaelius_pellucidus	OW386559.1	28043415	28052502	M17	120	28043415	117
7071at7088	Limnephilus_rhombicus	OV815292.1	17579684	17596836	M17	120	46176005	117
7071at7088	Melitaea_cinxia	HG992211.1	9029535	9043007	M17	238	20234479	124
7071at7088	Diarsia_rubi	OW026414.1	10469218	10471766	M17	239	23329533	126
7071at7088	Tinea_trinotella	HG992312.1	6043294	6049113	M17	241	14949437	126
7071at7088	Micropterix_aruncella	OX155968.1	3534981	3564354	M17	128	28581757	120
7112at7088	Micropterix_aruncella	OX155973.1	4046696	4055112	M20	104	24375131	97
7112at7088	Diarsia_rubi	OW026414.1	20118917	20121392	M20	239	23329533	105
7112at7088	Melitaea_cinxia	HG992211.1	17774642	17777646	M20	238	20234479	106
7112at7088	Limnephilus_rhombicus	OV815294.1	29126289	29127722	M20	104	42658195	99
7112at7088	Glyphotaelius_pellucidus	OW386562.1	8293316	8294754	M20	103	22094364	98
7112at7088	Tinea_trinotella	HG992312.1	12892858	12895034	M20	241	14949437	105
7263at7088	Melitaea_cinxia	HG992211.1	6191497	6201527	M17	238	20234479	124
7263at7088	Micropterix_aruncella	OX155968.1	19617246	19647649	M17	128	28581757	120
7263at7088	Tinea_trinotella	HG992312.1	3591636	3602321	M17	241	14949437	126
7263at7088	Diarsia_rubi	OW026414.1	7596491	7607021	M17	239	23329533	126
72at7088	Melitaea_cinxia	HG992211.1	9641868	9732308	M17	238	20234479	124
72at7088	Diarsia_rubi	OW026414.1	10951500	11047189	M17	239	23329533	126
72at7088	Micropterix_aruncella	OX155968.1	23112876	23314852	M17	128	28581757	120
72at7088	Tinea_trinotella	HG992312.1	6534044	6615709	M17	241	14949437	126
72at7088	Limnephilus_rhombicus	OV815292.1	4669349	4861503	M17	120	46176005	117
72at7088	Glyphotaelius_pellucidus	OW386559.1	7835680	7990448	M17	120	28043415	117
7449at7088	Glyphotaelius_pellucidus	OW386559.1	15794252	15806467	M17	120	28043415	117
7449at7088	Limnephilus_rhombicus	OV815292.1	31171460	31202981	M17	120	46176005	117
7449at7088	Melitaea_cinxia	HG992211.1	3546972	3556381	M17	238	20234479	124
7449at7088	Diarsia_rubi	OW026414.1	4177490	4187035	M17	239	23329533	126
7449at7088	Micropterix_aruncella	OX155968.1	1193897	1213004	M17	128	28581757	120
7449at7088	Tinea_trinotella	HG992312.1	1797046	1803689	M17	241	14949437	126
7459at7088	Tinea_trinotella	HG992312.1	13912529	13920820	M20	241	14949437	105
7459at7088	Melitaea_cinxia	HG992211.1	18841917	18846169	M20	238	20234479	106
7459at7088	Diarsia_rubi	OW026414.1	21531646	21542411	M20	239	23329533	105
7459at7088	Limnephilus_rhombicus	OV815294.1	42623757	42642769	M20	104	42658195	99
7459at7088	Glyphotaelius_pellucidus	OW386562.1	3278997	3293287	M20	103	22094364	98
7459at7088	Micropterix_aruncella	OX155973.1	7666885	7693484	M20	104	24375131	97
7478at7088	Micropterix_aruncella	OX155968.1	2580452	2610601	M17	128	28581757	120
7478at7088	Glyphotaelius_pellucidus	OW386559.1	16646410	16667777	M17	120	28043415	117
7478at7088	Tinea_trinotella	HG992312.1	6236178	6246105	M17	241	14949437	126
7478at7088	Limnephilus_rhombicus	OV815292.1	32362898	32387713	M17	120	46176005	117
7478at7088	Melitaea_cinxia	HG992211.1	9295182	9303018	M17	238	20234479	124
7478at7088	Diarsia_rubi	OW026414.1	10639514	10648925	M17	239	23329533	126
7555at7088	Glyphotaelius_pellucidus	OW386562.1	15992552	15997602	M20	103	22094364	98
7555at7088	Melitaea_cinxia	HG992211.1	12381874	12389233	M20	238	20234479	106
7555at7088	Tinea_trinotella	HG992312.1	8477927	8480865	M20	241	14949437	105
7555at7088	Limnephilus_rhombicus	OV815294.1	8534677	8548450	M20	104	42658195	99
7555at7088	Micropterix_aruncella	OX155973.1	14520437	14533540	M20	104	24375131	97
7555at7088	Diarsia_rubi	OW026414.1	13597238	13605674	M20	239	23329533	105
7659at7088	Glyphotaelius_pellucidus	OW386559.1	25324087	25333669	M17	120	28043415	117
7659at7088	Diarsia_rubi	OW026414.1	8648905	8657181	M17	239	23329533	126
7659at7088	Limnephilus_rhombicus	OV815292.1	42001531	42023237	M17	120	46176005	117
7659at7088	Melitaea_cinxia	HG992211.1	7282459	7303082	M17	238	20234479	124
7659at7088	Micropterix_aruncella	OX155968.1	8668839	8680007	M17	128	28581757	120
7659at7088	Tinea_trinotella	HG992312.1	4505336	4509321	M17	241	14949437	126
7681at7088	Melitaea_cinxia	HG992211.1	16485368	16490907	M20	238	20234479	106
7681at7088	Micropterix_aruncella	OX155973.1	5648866	5662867	M20	104	24375131	97
7681at7088	Diarsia_rubi	OW026414.1	18377802	18384453	M20	239	23329533	105
7681at7088	Limnephilus_rhombicus	OV815294.1	29443726	29450670	M20	104	42658195	99
7681at7088	Tinea_trinotella	HG992312.1	11806196	11808724	M20	241	14949437	105
7681at7088	Glyphotaelius_pellucidus	OW386562.1	8029792	8036922	M20	103	22094364	98
775at7088	Glyphotaelius_pellucidus	OW386562.1	3745015	3782712	M20	103	22094364	98
775at7088	Diarsia_rubi	OW026414.1	16508339	16534852	M20	239	23329533	105
775at7088	Melitaea_cinxia	HG992211.1	15197202	15223240	M20	238	20234479	106
775at7088	Tinea_trinotella	HG992312.1	10718829	10751767	M20	241	14949437	105
775at7088	Limnephilus_rhombicus	OV815294.1	41830007	41877883	M20	104	42658195	99
775at7088	Micropterix_aruncella	OX155973.1	1520893	1627306	M20	104	24375131	97
7783at7088	Glyphotaelius_pellucidus	OW386562.1	13390080	13397920	M20	103	22094364	98
7783at7088	Tinea_trinotella	HG992312.1	10005523	10008640	M20	241	14949437	105
7783at7088	Diarsia_rubi	OW026414.1	15670642	15679775	M20	239	23329533	105
7783at7088	Melitaea_cinxia	HG992211.1	14401322	14412363	M20	238	20234479	106
7783at7088	Limnephilus_rhombicus	OV815294.1	4483243	4486837	M20	104	42658195	99
7933at7088	Diarsia_rubi	OW026414.1	22999432	23001773	M20	239	23329533	105
7933at7088	Micropterix_aruncella	OX155973.1	11154699	11165426	M20	104	24375131	97
7933at7088	Limnephilus_rhombicus	OV815294.1	26548634	26564633	M20	104	42658195	99
7933at7088	Melitaea_cinxia	HG992211.1	19951979	19953596	M20	238	20234479	106
7933at7088	Tinea_trinotella	HG992312.1	14798217	14800449	M20	241	14949437	105
7933at7088	Glyphotaelius_pellucidus	OW386562.1	10006460	10010935	M20	103	22094364	98
793at7088	Diarsia_rubi	OW026414.1	8079189	8092064	M17	239	23329533	126
793at7088	Glyphotaelius_pellucidus	OW386559.1	12849298	12884164	M17	120	28043415	117
793at7088	Tinea_trinotella	HG992312.1	3950762	3972514	M17	241	14949437	126
793at7088	Melitaea_cinxia	HG992211.1	6626490	6636234	M17	238	20234479	124
793at7088	Limnephilus_rhombicus	OV815292.1	24581454	24628209	M17	120	46176005	117
793at7088	Micropterix_aruncella	OX155968.1	2048531	2099039	M17	128	28581757	120
795at7088	Diarsia_rubi	OW026414.1	21884741	21899176	M20	239	23329533	105
795at7088	Glyphotaelius_pellucidus	OW386562.1	16043528	16064523	M20	103	22094364	98
795at7088	Limnephilus_rhombicus	OV815294.1	8623359	8669915	M20	104	42658195	99
795at7088	Melitaea_cinxia	HG992211.1	19010398	19029750	M20	238	20234479	106
795at7088	Tinea_trinotella	HG992312.1	14130020	14143281	M20	241	14949437	105
7991at7088	Tinea_trinotella	HG992312.1	6807905	6840392	M17	241	14949437	126
7991at7088	Limnephilus_rhombicus	OV815292.1	43803109	43808321	M17	120	46176005	117
7991at7088	Glyphotaelius_pellucidus	OW386559.1	24131129	24135628	M17	120	28043415	117
7991at7088	Micropterix_aruncella	OX155968.1	12942049	13037693	M17	128	28581757	120
7991at7088	Melitaea_cinxia	HG992211.1	10048082	10086046	M17	238	20234479	124
7991at7088	Diarsia_rubi	OW026414.1	11404921	11453509	M17	239	23329533	126
8031at7088	Limnephilus_rhombicus	OV815294.1	22082509	22088999	M20	104	42658195	99
8031at7088	Glyphotaelius_pellucidus	OW386562.1	11560392	11565561	M20	103	22094364	98
8031at7088	Tinea_trinotella	HG992312.1	13350555	13354187	M20	241	14949437	105
8031at7088	Micropterix_aruncella	OX155973.1	8465401	8473891	M20	104	24375131	97
8031at7088	Melitaea_cinxia	HG992211.1	18257598	18263895	M20	238	20234479	106
8031at7088	Diarsia_rubi	OW026414.1	20761416	20779535	M20	239	23329533	105
8065at7088	Tinea_trinotella	HG992312.1	3833240	3838499	M17	241	14949437	126
8065at7088	Diarsia_rubi	OW026414.1	7956484	7964214	M17	239	23329533	126
8065at7088	Micropterix_aruncella	OX155968.1	1597639	1610453	M17	128	28581757	120
8065at7088	Glyphotaelius_pellucidus	OW386559.1	9245487	9256192	M17	120	28043415	117
8065at7088	Limnephilus_rhombicus	OV815292.1	2614885	2629080	M17	120	46176005	117
8065at7088	Melitaea_cinxia	HG992211.1	6493832	6517159	M17	238	20234479	124
8298at7088	Tinea_trinotella	HG992312.1	3471321	3493793	M17	241	14949437	126
8298at7088	Micropterix_aruncella	OX155968.1	20268926	20283494	M17	128	28581757	120
8298at7088	Diarsia_rubi	OW026414.1	7371049	7387299	M17	239	23329533	126
8298at7088	Melitaea_cinxia	HG992211.1	5999454	6022835	M17	238	20234479	124
8298at7088	Limnephilus_rhombicus	OV815292.1	1108905	1142958	M17	120	46176005	117
8298at7088	Glyphotaelius_pellucidus	OW386559.1	10383774	10409380	M17	120	28043415	117
8342at7088	Limnephilus_rhombicus	OV815292.1	24940463	24966257	M17	120	46176005	117
8342at7088	Tinea_trinotella	HG992312.1	5577415	5582048	M17	241	14949437	126
8342at7088	Diarsia_rubi	OW026414.1	9967116	9970623	M17	239	23329533	126
8342at7088	Melitaea_cinxia	HG992211.1	8516604	8526733	M17	238	20234479	124
8342at7088	Glyphotaelius_pellucidus	OW386559.1	13093640	13100414	M17	120	28043415	117
8342at7088	Micropterix_aruncella	OX155968.1	15106871	15130319	M17	128	28581757	120
835at7088	Diarsia_rubi	OW026414.1	13433367	13451894	M17	239	23329533	126
835at7088	Melitaea_cinxia	HG992211.1	12167509	12202060	M17	238	20234479	124
835at7088	Tinea_trinotella	HG992312.1	8318573	8336277	M17	241	14949437	126
835at7088	Micropterix_aruncella	OX155968.1	4690450	4814963	M17	128	28581757	120
835at7088	Glyphotaelius_pellucidus	OW386559.1	16436788	16565991	M17	120	28043415	117
835at7088	Limnephilus_rhombicus	OV815292.1	32092606	32256200	M17	120	46176005	117
8524at7088	Melitaea_cinxia	HG992211.1	18807198	18810593	M20	238	20234479	106
8524at7088	Limnephilus_rhombicus	OV815294.1	35353868	35367878	M20	104	42658195	99
8524at7088	Glyphotaelius_pellucidus	OW386562.1	11064659	11071764	M20	103	22094364	98
8524at7088	Diarsia_rubi	OW026414.1	21480824	21482972	M20	239	23329533	105
8524at7088	Micropterix_aruncella	OX155973.1	18545059	18557596	M20	104	24375131	97
8524at7088	Tinea_trinotella	HG992312.1	13871719	13875416	M20	241	14949437	105
853at7088	Melitaea_cinxia	HG992211.1	15003355	15013574	M20	238	20234479	106
853at7088	Limnephilus_rhombicus	OV815294.1	26155652	26160296	M20	104	42658195	99
853at7088	Diarsia_rubi	OW026414.1	16305688	16314342	M20	239	23329533	105
853at7088	Glyphotaelius_pellucidus	OW386562.1	10206916	10210703	M20	103	22094364	98
853at7088	Tinea_trinotella	HG992312.1	10568456	10579800	M20	241	14949437	105
8628at7088	Glyphotaelius_pellucidus	OW386559.1	626141	633392	M17	120	28043415	117
8628at7088	Tinea_trinotella	HG992312.1	5597346	5599292	M17	241	14949437	126
8628at7088	Diarsia_rubi	OW026414.1	9992294	9993501	M17	239	23329533	126
8628at7088	Melitaea_cinxia	HG992211.1	8542722	8544471	M17	238	20234479	124
8628at7088	Limnephilus_rhombicus	OV815292.1	16403892	16426388	M17	120	46176005	117
8636at7088	Diarsia_rubi	OW026414.1	19077889	19096362	M20	239	23329533	105
8636at7088	Melitaea_cinxia	HG992211.1	16997856	17006938	M20	238	20234479	106
8636at7088	Micropterix_aruncella	OX155973.1	8066962	8078782	M20	104	24375131	97
8636at7088	Tinea_trinotella	HG992312.1	12263041	12272015	M20	241	14949437	105
8751at7088	Melitaea_cinxia	HG992211.1	16522427	16525003	M20	238	20234479	106
8751at7088	Micropterix_aruncella	OX155973.1	5750562	5758025	M20	104	24375131	97
8751at7088	Tinea_trinotella	HG992312.1	11833777	11836328	M20	241	14949437	105
8751at7088	Glyphotaelius_pellucidus	OW386562.1	8123130	8134633	M20	103	22094364	98
8751at7088	Diarsia_rubi	OW026414.1	18424264	18427849	M20	239	23329533	105
8751at7088	Limnephilus_rhombicus	OV815294.1	29333636	29347483	M20	104	42658195	99
8779at7088	Tinea_trinotella	HG992312.1	10134117	10206352	M20	241	14949437	105
8779at7088	Limnephilus_rhombicus	OV815294.1	34327874	34420759	M20	104	42658195	99
8779at7088	Diarsia_rubi	OW026414.1	15867149	15928221	M20	239	23329533	105
8779at7088	Glyphotaelius_pellucidus	OW386562.1	10888727	10940711	M20	103	22094364	98
8779at7088	Melitaea_cinxia	HG992211.1	14556153	14618333	M20	238	20234479	106
8779at7088	Micropterix_aruncella	OX155973.1	10228170	10365968	M20	104	24375131	97
8786at7088	Limnephilus_rhombicus	OV815294.1	15502429	15649809	M20	104	42658195	99
8786at7088	Melitaea_cinxia	HG992211.1	19554476	19570582	M20	238	20234479	106
8786at7088	Tinea_trinotella	HG992312.1	14502418	14513364	M20	241	14949437	105
8786at7088	Diarsia_rubi	OW026414.1	22575696	22588291	M20	239	23329533	105
8789at7088	Glyphotaelius_pellucidus	OW386562.1	7654918	7666578	M20	103	22094364	98
8789at7088	Micropterix_aruncella	OX155973.1	6634159	6650888	M20	104	24375131	97
8789at7088	Limnephilus_rhombicus	OV815294.1	30026254	30052156	M20	104	42658195	99
8789at7088	Diarsia_rubi	OW026414.1	18552984	18557385	M20	239	23329533	105
8789at7088	Melitaea_cinxia	HG992211.1	16592576	16595111	M20	238	20234479	106
8789at7088	Tinea_trinotella	HG992312.1	11885603	11888817	M20	241	14949437	105
8842at7088	Diarsia_rubi	OW026414.1	16451751	16454458	M20	239	23329533	105
8842at7088	Limnephilus_rhombicus	OV815294.1	17686423	17695297	M20	104	42658195	99
8842at7088	Micropterix_aruncella	OX155973.1	1461407	1483662	M20	104	24375131	97
8842at7088	Melitaea_cinxia	HG992211.1	15166636	15168619	M20	238	20234479	106
8842at7088	Tinea_trinotella	HG992312.1	10701993	10704777	M20	241	14949437	105
8842at7088	Glyphotaelius_pellucidus	OW386562.1	20535412	20539037	M20	103	22094364	98
8875at7088	Tinea_trinotella	HG992312.1	8270601	8273031	M17	241	14949437	126
8875at7088	Melitaea_cinxia	HG992211.1	12094439	12096836	M17	238	20234479	124
8875at7088	Micropterix_aruncella	OX155968.1	25095193	25114418	M17	128	28581757	120
8875at7088	Diarsia_rubi	OW026414.1	13344347	13354453	M17	239	23329533	126
8875at7088	Limnephilus_rhombicus	OV815292.1	22927482	22939467	M17	120	46176005	117
8875at7088	Glyphotaelius_pellucidus	OW386559.1	12212870	12219000	M17	120	28043415	117
8885at7088	Tinea_trinotella	HG992312.1	8461405	8467609	M20	241	14949437	105
8885at7088	Melitaea_cinxia	HG992211.1	12358851	12363101	M20	238	20234479	106
8885at7088	Glyphotaelius_pellucidus	OW386562.1	16005758	16024626	M20	103	22094364	98
8885at7088	Limnephilus_rhombicus	OV815294.1	8563652	8577118	M20	104	42658195	99
8885at7088	Diarsia_rubi	OW026414.1	13577908	13581410	M20	239	23329533	105
8885at7088	Micropterix_aruncella	OX155973.1	24161070	24181906	M20	104	24375131	97
8908at7088	Tinea_trinotella	HG992312.1	1881945	1885544	M17	241	14949437	126
8908at7088	Glyphotaelius_pellucidus	OW386559.1	349844	356816	M17	120	28043415	117
8908at7088	Diarsia_rubi	OW026414.1	4383743	4386478	M17	239	23329533	126
8908at7088	Micropterix_aruncella	OX155968.1	11108198	11121160	M17	128	28581757	120
8908at7088	Melitaea_cinxia	HG992211.1	3757416	3760001	M17	238	20234479	124
8908at7088	Limnephilus_rhombicus	OV815292.1	16961926	16966124	M17	120	46176005	117
8915at7088	Diarsia_rubi	OW026414.1	7699095	7819366	M17	239	23329533	126
8915at7088	Glyphotaelius_pellucidus	OW386559.1	9371630	9372400	M17	120	28043415	117
8915at7088	Tinea_trinotella	HG992312.1	3772017	3791861	M17	241	14949437	126
8915at7088	Micropterix_aruncella	OX155968.1	1533698	1572803	M17	128	28581757	120
8915at7088	Limnephilus_rhombicus	OV815292.1	2474220	2474990	M17	120	46176005	117
8915at7088	Melitaea_cinxia	HG992211.1	6359087	6401295	M17	238	20234479	124
8981at7088	Glyphotaelius_pellucidus	OW386559.1	8787007	8794517	M17	120	28043415	117
8981at7088	Diarsia_rubi	OW026414.1	4048771	4051270	M17	239	23329533	126
8981at7088	Melitaea_cinxia	HG992211.1	3374394	3379198	M17	238	20234479	124
8981at7088	Micropterix_aruncella	OX155968.1	1244521	1249811	M17	128	28581757	120
8981at7088	Tinea_trinotella	HG992312.1	1705451	1707356	M17	241	14949437	126
8981at7088	Limnephilus_rhombicus	OV815292.1	3382232	3388383	M17	120	46176005	117
903at7088	Tinea_trinotella	HG992312.1	9828531	9842406	M20	241	14949437	105
903at7088	Glyphotaelius_pellucidus	OW386562.1	21719775	21757748	M20	103	22094364	98
903at7088	Diarsia_rubi	OW026414.1	15411783	15425794	M20	239	23329533	105
903at7088	Melitaea_cinxia	HG992211.1	14146168	14155529	M20	238	20234479	106
9044at7088	Diarsia_rubi	OW026414.1	16371474	16379419	M20	239	23329533	105
9044at7088	Limnephilus_rhombicus	OV815294.1	7765464	7777074	M20	104	42658195	99
9044at7088	Glyphotaelius_pellucidus	OW386562.1	14229726	14233357	M20	103	22094364	98
9044at7088	Micropterix_aruncella	OX155973.1	1345074	1363805	M20	104	24375131	97
9044at7088	Melitaea_cinxia	HG992211.1	15064441	15068224	M20	238	20234479	106
9044at7088	Tinea_trinotella	HG992312.1	10633158	10636974	M20	241	14949437	105
9125at7088	Micropterix_aruncella	OX155973.1	21428563	21466642	M20	104	24375131	97
9125at7088	Melitaea_cinxia	HG992211.1	14618744	14645045	M20	238	20234479	106
9125at7088	Limnephilus_rhombicus	OV815294.1	39161956	39170677	M20	104	42658195	99
9125at7088	Diarsia_rubi	OW026414.1	15929236	15946801	M20	239	23329533	105
9125at7088	Tinea_trinotella	HG992312.1	10209750	10224296	M20	241	14949437	105
9125at7088	Glyphotaelius_pellucidus	OW386562.1	1754027	1766465	M20	103	22094364	98
9441at7088	Tinea_trinotella	HG992312.1	12538076	12542577	M20	241	14949437	105
9441at7088	Glyphotaelius_pellucidus	OW386562.1	5090107	5123736	M20	103	22094364	98
9441at7088	Micropterix_aruncella	OX155973.1	20282050	20295606	M20	104	24375131	97
9441at7088	Melitaea_cinxia	HG992211.1	17411056	17413976	M20	238	20234479	106
9441at7088	Limnephilus_rhombicus	OV815294.1	24566987	24626450	M20	104	42658195	99
9441at7088	Diarsia_rubi	OW026414.1	19610551	19621214	M20	239	23329533	105
9480at7088	Limnephilus_rhombicus	OV815292.1	32745537	32751884	M17	120	46176005	117
9480at7088	Micropterix_aruncella	OX155968.1	14387077	14403748	M17	128	28581757	120
9480at7088	Diarsia_rubi	OW026414.1	12268326	12270238	M17	239	23329533	126
9480at7088	Glyphotaelius_pellucidus	OW386559.1	13242142	13249670	M17	120	28043415	117
9480at7088	Tinea_trinotella	HG992312.1	7551717	7554817	M17	241	14949437	126
9480at7088	Melitaea_cinxia	HG992211.1	10993901	10995651	M17	238	20234479	124
9548at7088	Tinea_trinotella	HG992312.1	14153901	14155026	M20	241	14949437	105
9548at7088	Melitaea_cinxia	HG992211.1	19031554	19034581	M20	238	20234479	106
9548at7088	Micropterix_aruncella	OX155973.1	10701696	10702493	M20	104	24375131	97
9548at7088	Diarsia_rubi	OW026414.1	21920592	21921571	M20	239	23329533	105
9595at7088	Glyphotaelius_pellucidus	OW386562.1	7912175	7925320	M20	103	22094364	98
9595at7088	Diarsia_rubi	OW026414.1	18275444	18279216	M20	239	23329533	105
9595at7088	Melitaea_cinxia	HG992211.1	16412464	16415791	M20	238	20234479	106
9595at7088	Micropterix_aruncella	OX155973.1	5556155	5562513	M20	104	24375131	97
9595at7088	Tinea_trinotella	HG992312.1	11766309	11770034	M20	241	14949437	105
9619at7088	Micropterix_aruncella	OX155968.1	1214654	1229207	M17	128	28581757	120
9619at7088	Glyphotaelius_pellucidus	OW386559.1	8858551	8870479	M17	120	28043415	117
9619at7088	Melitaea_cinxia	HG992211.1	3384267	3391891	M17	238	20234479	124
9619at7088	Limnephilus_rhombicus	OV815292.1	3297100	3368569	M17	120	46176005	117
9619at7088	Diarsia_rubi	OW026414.1	4064747	4071150	M17	239	23329533	126
9619at7088	Tinea_trinotella	HG992312.1	1717239	1719840	M17	241	14949437	126
961at7088	Diarsia_rubi	OW026414.1	9296053	9325029	M17	239	23329533	126
961at7088	Micropterix_aruncella	OX155968.1	6776553	6835608	M17	128	28581757	120
961at7088	Limnephilus_rhombicus	OV815292.1	20740240	20830458	M17	120	46176005	117
961at7088	Melitaea_cinxia	HG992211.1	7793999	7832333	M17	238	20234479	124
961at7088	Glyphotaelius_pellucidus	OW386559.1	18071360	18149346	M17	120	28043415	117
961at7088	Tinea_trinotella	HG992312.1	4785311	4828959	M17	241	14949437	126
9630at7088	Glyphotaelius_pellucidus	OW386559.1	12992485	13045103	M17	120	28043415	117
9630at7088	Micropterix_aruncella	OX155968.1	1613648	1620904	M17	128	28581757	120
9630at7088	Melitaea_cinxia	HG992211.1	6526512	6529889	M17	238	20234479	124
9630at7088	Limnephilus_rhombicus	OV815292.1	24766517	24854683	M17	120	46176005	117
9630at7088	Diarsia_rubi	OW026414.1	7978396	7980646	M17	239	23329533	126
9630at7088	Tinea_trinotella	HG992312.1	3862817	3864277	M17	241	14949437	126
9665at7088	Limnephilus_rhombicus	OV815292.1	29387972	29394767	M17	120	46176005	117
9665at7088	Glyphotaelius_pellucidus	OW386559.1	19889674	19898109	M17	120	28043415	117
9665at7088	Diarsia_rubi	OW026414.1	6635235	6641987	M17	239	23329533	126
9665at7088	Tinea_trinotella	HG992312.1	2998776	3003278	M17	241	14949437	126
9665at7088	Melitaea_cinxia	HG992211.1	5486332	5491639	M17	238	20234479	124
9665at7088	Micropterix_aruncella	OX155968.1	15196463	15205700	M17	128	28581757	120
9781at7088	Melitaea_cinxia	HG992211.1	6779860	6781555	M17	238	20234479	124
9781at7088	Diarsia_rubi	OW026414.1	8135024	8136939	M17	239	23329533	126
9781at7088	Limnephilus_rhombicus	OV815292.1	24330454	24338234	M17	120	46176005	117
9781at7088	Glyphotaelius_pellucidus	OW386559.1	12675389	12679688	M17	120	28043415	117
9781at7088	Micropterix_aruncella	OX155968.1	1962727	1975107	M17	128	28581757	120
9781at7088	Tinea_trinotella	HG992312.1	4094163	4096410	M17	241	14949437	126
9818at7088	Glyphotaelius_pellucidus	OW386559.1	24467804	24470364	M17	120	28043415	117
9818at7088	Melitaea_cinxia	HG992211.1	11742147	11746990	M17	238	20234479	124
9818at7088	Limnephilus_rhombicus	OV815292.1	43216055	43217869	M17	120	46176005	117
9818at7088	Tinea_trinotella	HG992312.1	8025579	8031497	M17	241	14949437	126
9818at7088	Diarsia_rubi	OW026414.1	13079444	13085019	M17	239	23329533	126
9836at7088	Tinea_trinotella	HG992312.1	14792875	14794390	M20	241	14949437	105
9836at7088	Micropterix_aruncella	OX155973.1	9127559	9140368	M20	104	24375131	97
9836at7088	Limnephilus_rhombicus	OV815294.1	17762393	17780418	M20	104	42658195	99
9836at7088	Glyphotaelius_pellucidus	OW386562.1	20566410	20576795	M20	103	22094364	98
9836at7088	Melitaea_cinxia	HG992211.1	19946271	19948242	M20	238	20234479	106
9836at7088	Diarsia_rubi	OW026414.1	22983674	22985209	M20	239	23329533	105
9866at7088	Micropterix_aruncella	OX155968.1	22842655	22865762	M17	128	28581757	120
9866at7088	Diarsia_rubi	OW026414.1	7240651	7260813	M17	239	23329533	126
9866at7088	Glyphotaelius_pellucidus	OW386559.1	5698315	5796002	M17	120	28043415	117
9866at7088	Melitaea_cinxia	HG992211.1	5890423	5918137	M17	238	20234479	124
9866at7088	Limnephilus_rhombicus	OV815292.1	8475172	8571556	M17	120	46176005	117
9866at7088	Tinea_trinotella	HG992312.1	3374322	3403360	M17	241	14949437	126
9897at7088	Micropterix_aruncella	OX155968.1	4954143	4956293	M17	128	28581757	120
9897at7088	Melitaea_cinxia	HG992211.1	9094367	9095380	M17	238	20234479	124
9897at7088	Limnephilus_rhombicus	OV815292.1	32355293	32357197	M17	120	46176005	117
9897at7088	Diarsia_rubi	OW026414.1	10511739	10513482	M17	239	23329533	126
9897at7088	Glyphotaelius_pellucidus	OW386559.1	16639931	16641068	M17	120	28043415	117
9897at7088	Tinea_trinotella	HG992312.1	6100255	6101307	M17	241	14949437	126
9903at7088	Micropterix_aruncella	OX155973.1	2374990	2378990	M20	104	24375131	97
9903at7088	Glyphotaelius_pellucidus	OW386562.1	20194722	20197047	M20	103	22094364	98
9903at7088	Diarsia_rubi	OW026414.1	16449695	16450585	M20	239	23329533	105
9903at7088	Melitaea_cinxia	HG992211.1	15145981	15148142	M20	238	20234479	106
9903at7088	Limnephilus_rhombicus	OV815294.1	17270719	17274380	M20	104	42658195	99

## Sheet: Figure 3a
Figure 3a
Conservation of Merian element length across Lepidoptera. Boxplots of the distribution in proportional chromosome length within each Merian element.
COLUMN	DESCRIPTION
chr	Chromosome name, from the fasta file downloaded from INSDC
assigned_ref_chr	Merian element that the chromosome was assigned to
species	Species to which the chromosome belongs to
length	Length of the chromosome (bp)
genome_size	Genome size (bp)
prop_length	Proportional length of the chromosome (chromosome length divided by genome size)
num_obs	Number of chromosomes that were assigned to a given Merian element across the dataset
chr	assigned_ref_chr	species	length	genome_size	prop_length	num_obs
HG992025.1	M1	Ennomos_fuscantarius	18208953	444925538	4.09258	183
OW028612.1	M1	Allophyes_oxyacanthae	18724328	458479537	4.08401	183
OV656807.1	M1	Calamotropha_paludella	30272590	742481776	4.07722	183
OW029915.1	M1	Agriopis_marginaria	21316241	500896711	4.25562	183
LR990622.1	M1	Phalera_bucephala	33064216	933147695	3.5433	183
OU785219.1	M1	Erebia_ligea	22722498	506397422	4.48709	183
OU426921.1	M1	Apamea_monoglypha	21013774	575683298	3.65023	183
OX031025.1	M1	Sesia_bembeciformis	20934934	477151446	4.38748	183
HG995397.1	M1	Pheosia_tremula	12641679	290221673	4.35587	183
LR991084.1	M1	Lymantria_monacha	38027882	915668749	4.15302	183
OW052001.1	M1	Lobophora_halterata	12870039	314876238	4.08733	183
OU618537.1	M1	Eilema_sororcula	27370357	729417332	3.75236	183
HG995292.1	M1	Hecatera_dysodea	23293987	640911623	3.63451	183
OW971929.1	M1	Acrobasis_suavella	28402000	647282432	4.38788	183
OU452169.1	M1	Peribatodes_rhomboidaria	18726518	499728750	3.74734	183
OU026116.1	M1	Blastobasis_adustella	21406676	557440016	3.84018	183
CM041742.1	M1	Hestina_assimilis	17362395	423874072	4.09612	183
CM032384.1	M1	Eueides_isabella	17065634	440123586	3.87746	183
LR989988.1	M1	Nymphalis_urticae	14436327	392818832	3.67506	183
LR989951.1	M1	Laspeyria_flexula	18388675	450897266	4.07824	183
CM008406.1	M1	Spodoptera_litura	13926079	429567674	3.24188	183
LR990522.1	M1	Phlogophora_meticulosa	18921641	538659867	3.51273	183
LR990655.1	M1	Xestia_xanthographa	31046583	933882218	3.32446	183
BHWX01000004.1	M1	Bombyx_mori	18737234	460334017	4.07036	183
OU342461.1	M1	Parapoynx_stratiotata	18874012	478248748	3.94648	183
OU426888.1	M1	Thymelicus_sylvestris	20305077	470727450	4.31355	183
LR990928.1	M1	Noctua_fimbriata	19968244	573955380	3.47906	183
OU611810.1	M1	Ptilodon_capucinus	14253472	348711871	4.08746	183
OU342558.1	M1	Noctua_janthe	19197961	532786062	3.60332	183
HG996488.1	M1	Abrostola_tripartita	15594788	381057457	4.0925	183
OX155951.1	M1	Micropterix_aruncella	42439319	1079211800	3.93244	183
OU342683.1	M1	Mythimna_ferrago	28807856	860988366	3.34591	183
OU611949.1	M1	Sesia_apiformis	23902800	546808751	4.37133	183
HG992244.1	M1	Nymphalis_polychloros	16027193	398112767	4.02579	183
OU342428.1	M1	Carcina_quercana	17561433	408897582	4.29482	183
LR999974.1	M1	Deilephila_porcellus	16428385	402071895	4.08593	183
OW443327.1	M1	Hypsopygia_costalis	34080940	816870447	4.17214	183
OU823250.1	M1	Dryobotodes_eremita	23994243	709806353	3.38039	183
OU026086.1	M1	Idaea_aversata	16764798	436730885	3.8387	183
FR989863.1	M1	Biston_betularia	17113340	404525905	4.23047	183
OU745305.1	M1	Emmelina_monodactyla	12004078	312410734	3.8424	183
OU538847.1	M1	Hydriomena_furcata	16900279	423317948	3.99234	183
OW387777.1	M1	Synanthedon_andrenaeformis	15881391	348160761	4.56151	183
OW121709.1	M1	Hipparchia_semele	17487639	403422600	4.33482	183
OW026304.1	M1	Apotomis_betuletana	27764145	684240599	4.05766	183
OU538757.1	M1	Papilio_machaon	10690532	252129366	4.2401	183
OV281286.1	M1	Acleris_sparsana	22960047	589546063	3.89453	183
FR989955.1	M1	Anthocharis_cardamines	13890356	359616706	3.86254	183
CM039376.1	M1	Spodoptera_exigua	16144252	432125622	3.73601	183
LR990993.1	M1	Mamestra_brassicae	20718905	576184143	3.59588	183
LR761647.1	M1	Aphantopus_hyperantus	18856181	408137179	4.62006	183
FR990069.1	M1	Erannis_defoliaria	21627931	522369616	4.14035	183
OU906946.1	M1	Synanthedon_vespiformis	12706746	287400900	4.42126	183
FR997727.1	M1	Ochropleura_plecta	22479048	643962443	3.49074	183
OX155639.1	M1	Carterocephalus_palaemon	16285505	394538208	4.12774	183
CM022536.1	M1	Dendrolimus_punctatus	22661201	614070971	3.69032	183
OX101725.1	M1	Stenoptilia_bipunctidactyla	29797121	822897450	3.621	183
OU452245.1	M1	Furcula_furcula	31921280	736123039	4.33641	183
OV838919.1	M1	Watsonalla_binaria	13565417	333062894	4.07293	183
OW964170.1	M1	Agrotis_puta	19571621	523321491	3.73988	183
OU974007.1	M1	Eulithis_prunata	11299466	263147802	4.29396	183
OW964553.1	M1	Tholera_decimalis	48683950	1320997691	3.68539	183
OU452277.1	M1	Pammene_fasciana	23616588	564437882	4.18409	183
OU744292.1	M1	Griposia_aprilina	25514030	720426900	3.54152	183
CP053149.1	M1	Carposina_sasakii	17629264	399040036	4.41792	183
LR990552.2	M1	Vanessa_atalanta	14420670	370436055	3.89289	183
OU753559.1	M1	Agrochola_macilenta	23964186	683223563	3.50752	183
FR990125.1	M1	Ochlodes_sylvanus	16110822	379686201	4.24319	183
OV179146.1	M1	Euplexia_lucipara	24674280	661825765	3.72821	183
OU342491.1	M1	Ennomos_quercinarius	20037073	491884275	4.07353	183
CM032467.1	M1	Marasmia_exigua	28735019	797606974	3.60265	183
CM041126.1	M1	Leguminivora_glycinivorella	26623903	657423512	4.04973	183
FR997828.1	M1	Schrankia_costaestrigalis	23348940	571991991	4.08204	183
OW028644.1	M1	Diachrysia_chrysitis	15117931	386380003	3.91271	183
OX122915.1	M1	Synanthedon_myopaeformis	13182253	295689421	4.45814	183
OU342521.1	M1	Bembecia_ichneumoniformis	21736467	511429143	4.25014	183
OX030975.1	M1	Eupithecia_abbreviata	14732486	383462667	3.84196	183
OW443301.1	M1	Brachylomia_viminalis	27515509	781437518	3.52114	183
HG992212.1	M1	Melitaea_cinxia	20523172	499413036	4.10946	183
OU342876.1	M1	Cydia_splendana	25305885	630621894	4.01285	183
OU611982.1	M1	Agriopis_aurantiaria	20399144	485385411	4.20267	183
HG992179.1	M1	Mellicta_athalia	23648884	609564786	3.87963	183
OV815965.1	M1	Mythimna_albipuncta	25139009	698566279	3.59866	183
OV743309.1	M1	Lasiommata_megera	20533939	488457974	4.20383	183
OW028703.1	M1	Pandemis_cinnamomeana	17940044	426135498	4.20994	183
OV928034.1	M1	Opisthograptis_luteolata	15554262	363201500	4.28254	183
OU612015.1	M1	Eilema_depressum	25673470	622022279	4.12742	183
OV049862.1	M1	Melanargia_galathea	26080669	606376002	4.30107	183
OU744249.1	M1	Omphaloscelis_lunosa	23952918	661874710	3.61895	183
OW121751.1	M1	Miltochrista_miniata	41831067	1057002560	3.95752	183
OV656729.1	M1	Macaria_notata	15106367	393787475	3.83617	183
FR997796.1	M1	Clostera_curtula	21744772	512681271	4.24138	183
OW028600.1	M1	Chloroclysta_siterata	18238315	437887824	4.16507	183
OW026557.1	M1	Plutella_xylostella	12543683	323337879	3.87944	183
OU342759.1	M1	Acronicta_aceris	18581257	466384436	3.98411	183
LR990112.1	M1	Euproctis_similis	24449160	507648523	4.81616	183
OU745254.1	M1	Xestia_c-nigrum	26052828	760318956	3.42657	183
LR989898.1	M1	Inachis_io	14762480	384172283	3.84267	183
OV656694.1	M1	Agonopterix_arenella	20870248	545825857	3.82361	183
OU611778.1	M1	Hydraecia_micacea	20849173	562441436	3.70691	183
OW052059.1	M1	Phragmatobia_fuliginosa	25899328	629457366	4.11455	183
OW388144.1	M1	Meganola_albula	16890465	405261716	4.16779	183
CM041032.1	M1	Hyles_euphorbiae	20022273	504323440	3.97013	183
HG991961.1	M1	Colias_croceus	13170806	324912214	4.05365	183
LR990348.1	M1	Mythimna_impura	31297871	949131758	3.29753	183
HG992307.1	M1	Tinea_trinotella	15750547	371738977	4.23699	183
LR990227.1	M1	Limenitis_camilla	16578935	435112716	3.81026	183
OV815305.1	M1	Gymnoscelis_rufifasciata	17457618	462009964	3.77862	183
LR990159.1	M1	Notodonta_dromedarius	14515539	341992784	4.2444	183
OW618047.1	M1	Thera_britannica	15829571	379777695	4.16811	183
OU696473.1	M1	Spilarctia_lutea	23130849	584787352	3.95543	183
HG992151.1	M1	Laothoe_populi	23181524	576402658	4.02176	183
OW285203.1	M1	Xylocampa_areola	22857338	564568605	4.04864	183
OX038873.1	M1	Agriphila_geniculea	30246175	781653547	3.86951	183
OW052192.1	M1	Ecliptopera_silaceata	13076961	316552688	4.13105	183
OU015586.1	M1	Habrosyne_pyritoides	16396509	400568986	4.0933	183
OV884029.1	M1	Catocala_fraxini	29811159	780602067	3.819	183
OV656760.1	M1	Luperina_testacea	23306559	601512407	3.87466	183
OW028677.1	M1	Epinotia_nisella	25117914	585001234	4.29365	183
OW203725.1	M1	Yponomeuta_sedellus	25987500	657583382	3.95197	183
FR989894.1	M1	Pheosia_gnoma	11949387	271350489	4.40367	183
LR990956.1	M1	Craniophora_ligustri	17354943	437993611	3.96237	183
OX123196.1	M1	Euclidia_mi	72083664	2285329669	3.15419	183
OU015649.1	M1	Zygaena_filipendulae	16101494	365946273	4.39996	183
OW203992.1	M1	Ypsolopha_sequella	30634450	866879050	3.53388	183
OW152816.1	M1	Iphiclides_podalirius	17990613	430729501	4.17678	183
LR999931.1	M1	Vanessa_cardui	15572524	424813635	3.66573	183
LR990195.1	M1	Hylaea_fasciaria	13486686	327936668	4.11259	183
OV281090.1	M1	Erebia_aethiops	20147788	473469105	4.25535	183
HG992279.1	M1	Spilosoma_lubricipeda	23768218	587362176	4.0466	183
FR997765.1	M1	Autographa_pulchrina	15020473	426240943	3.52394	183
CM042807.1	M1	Hyles_vespertilio	25450662	651427907	3.9069	183
LR990130.1	M1	Hypena_proboscidalis	24039576	636786269	3.77514	183
OU538790.1	M1	Campaea_margaritaria	13820556	335226495	4.12275	183
LR990072.1	M1	Erynnis_tages	14998646	329358918	4.55389	183
LR990486.1	M1	Thyatira_batis	13794500	314798901	4.382	183
OU862882.1	M1	Selenia_dentaria	39941901	1030772253	3.87495	183
OU744802.1	M1	Mesoligia_furuncula	30604060	889627388	3.4401	183
LR989852.1	M1	Autographa_gamma	13795857	373067087	3.69796	183
OU015618.1	M1	Zeuzera_pyrina	29073510	686903256	4.23255	183
CM034390.1	M1	Dendrolimus_kikuchii	29261876	705515768	4.14759	183
HG995375.1	M1	Atethmia_centrago	32769878	926655388	3.53636	183
OU611846.1	M1	Agrochola_circellaris	20693888	572162832	3.61678	183
OU974037.1	M1	Notodonta_ziczac	14880619	352061436	4.22671	183
OV277699.1	M1	Agonopterix_subpropinquella	26046159	667905724	3.89968	183
CM029770.1	M1	Ectropis_grisescens	29747852	784886525	3.79008	183
OW388250.1	M1	Protodeltote_pygarga	17097960	421684553	4.05468	183
LR990856.1	M1	Endotricha_flammealis	18191273	473948990	3.83823	183
HG993134.1	M1	Boloria_selene	15707953	399917640	3.9278	183
OW028747.1	M1	Aporophyla_lueneburgensis	31889202	978307447	3.25963	183
OU426949.1	M1	Pyrgus_malvae	30482882	724649524	4.20657	183
OU611877.1	M1	Eupsilia_transversa	17255608	466922763	3.6956	183
OU342643.1	M1	Chrysoteuchia_culmella	26393381	645226651	4.09056	183
LR990043.1	M1	Blastobasis_lacticolella	23190880	577083784	4.01863	183
OV281346.1	M1	Marasmarcha_lunaedactyla	29477615	771099907	3.8228	183
OV656836.1	M1	Acleris_emargana	27915350	691448280	4.03723	183
CM019187.1	M1	Danaus_plexippus_plexippus	10184249	248676414	4.09538	183
CM040205.1	M1	Helicoverpa_zea	14695159	375180944	3.91682	183
CM026254.1	M1	Manduca_sexta	16902208	470021481	3.59605	183
CM032416.1	M1	Dryas_iulia_moderata	16168519	440278161	3.67234	183
CM031567.1	M1	Ephestia_elutella	20528100	576941106	3.55809	183
CP053124.1	M1	Grapholita_molesta	22511352	517710462	4.34825	183
FR989986.1	M1	Fabriciana_adippe	18815940	484826487	3.88096	183
OW971875.1	M1	Acentria_ephemerella	15197173	340792766	4.45936	183
LR991023.1	M1	Cosmia_trapezina	30742391	825187588	3.7255	183
LR999897.1	M1	Noctua_pronuba	18678442	529194529	3.5296	183
HG995207.1	M1	Maniola_jurtina	17318487	402054102	4.3075	183
OV743438.1	M1	Agriphila_tristella	31474245	801775791	3.92557	183
LR991056.1	M1	Notocelia_uddmanniana	33907723	794123667	4.26983	183
HG992000.1	M1	Amphipyra_tragopoginis	29070557	805668602	3.60825	183
OU015435.1	M1	Hemaris_fuciformis	18480616	448853392	4.11729	183
CM021682.1	M1	Spodoptera_frugiperda	15401284	485954603	3.16928	183
FR990016.1	M1	Hesperia_comma	22044472	525353014	4.19613	183
LR990287.1	M1	Apotomis_turbidana	28332517	720467098	3.93252	183
OW052091.1	M1	Caradrina_clavipalpis	17993339	474197171	3.79448	183
OW026415.1	M1	Diarsia_rubi	22993970	624929271	3.67945	183
CM037045.1	M1	Mythimna_separata	23490534	700250022	3.35459	183
OV121039.1	M1	Aplocera_efformata	15043963	349498550	4.30444	183
OU343124.1	M1	Amphipyra_berbera	22621865	582305243	3.88488	183
HG995241.1	M1	Mimas_tiliae	20895357	477981037	4.37159	183
OU342965.1	M1	Ypsolopha_scabrella	31588498	853595150	3.70064	183
OW799204.1	M1	Xestia_sexstrigata	23181637	638619631	3.62996	183
LR990893.1	M1	Pararge_aegeria	21656862	516586240	4.1923	183
OV928050.1	M10	Opisthograptis_luteolata	12025749	363201500	3.31104	187
CM032398.1	M10	Eueides_isabella	14606391	440123586	3.3187	187
OU611999.1	M10	Agriopis_aurantiaria	16060056	485385411	3.30872	187
LR990534.1	M10	Phlogophora_meticulosa	17065631	538659867	3.16816	187
OU342506.1	M10	Ennomos_quercinarius	15954380	491884275	3.24352	187
OU342474.1	M10	Parapoynx_stratiotata	15837287	478248748	3.31152	187
HG993149.1	M10	Boloria_selene	12528241	399917640	3.13271	187
OU745318.1	M10	Emmelina_monodactyla	9773330	312410734	3.12836	187
OU785239.1	M10	Erebia_ligea	16643629	506397422	3.28667	187
OU611889.1	M10	Eupsilia_transversa	14753212	466922763	3.15967	187
CM026247.1	M10	Manduca_sexta	13579525	470021481	2.88913	187
OU538805.1	M10	Campaea_margaritaria	11207941	335226495	3.34339	187
CM032480.1	M10	Marasmia_exigua	24586957	797606974	3.08259	187
HG992165.1	M10	Laothoe_populi	18591482	576402658	3.22543	187
LR990650.1	M10	Xestia_xanthographa	31690659	933882218	3.39343	187
OW026315.1	M10	Apotomis_betuletana	22074449	684240599	3.22612	187
OV656772.1	M10	Luperina_testacea	20094807	601512407	3.34071	187
OU744299.1	M10	Griposia_aprilina	23310740	720426900	3.23568	187
LR990566.1	M10	Vanessa_atalanta	11855676	370436055	3.20046	187
FR989880.1	M10	Biston_betularia	13141451	404525905	3.24861	187
HG992194.1	M10	Mellicta_athalia	19553016	609564786	3.2077	187
OU342887.1	M10	Cydia_splendana	19547813	630621894	3.09977	187
OU974052.1	M10	Notodonta_ziczac	11723505	352061436	3.32996	187
OU026101.1	M10	Idaea_aversata	14392963	436730885	3.29561	187
HG992288.1	M10	Spilosoma_lubricipeda	20447385	587362176	3.48122	187
OV838934.1	M10	Watsonalla_binaria	10990123	333062894	3.29971	187
OU862887.1	M10	Selenia_dentaria	35319394	1030772253	3.4265	187
LR761667.1	M10	Aphantopus_hyperantus	13589526	408137179	3.32965	187
HG995182.1	M10	Lycaena_phlaeas	14383905	420484551	3.42079	187
CM021672.1	M10	Spodoptera_frugiperda	17724949	485954603	3.64745	187
OV656821.1	M10	Calamotropha_paludella	23702627	742481776	3.19235	187
OU696486.1	M10	Spilarctia_lutea	19498735	584787352	3.33433	187
OU611792.1	M10	Hydraecia_micacea	17597711	562441436	3.12881	187
OV277710.1	M10	Agonopterix_subpropinquella	22066234	667905724	3.30379	187
LR994594.1	M10	Celastrina_argiolus	17097511	499114119	3.42557	187
HG992226.1	M10	Melitaea_cinxia	16663710	499413036	3.33666	187
CM042822.1	M10	Hyles_vespertilio	20353206	651427907	3.1244	187
HG992322.1	M10	Tinea_trinotella	12698865	371738977	3.41607	187
FR997837.1	M10	Schrankia_costaestrigalis	20082482	571991991	3.51097	187
LR990242.1	M10	Limenitis_camilla	13858920	435112716	3.18513	187
HG995256.1	M10	Mimas_tiliae	15696472	477981037	3.28391	187
OV179159.1	M10	Euplexia_lucipara	22131549	661825765	3.34401	187
FR989910.1	M10	Pheosia_gnoma	9014616	271350489	3.32213	187
FR989998.1	M10	Fabriciana_adippe	15860000	484826487	3.27127	187
CM008392.1	M10	Spodoptera_litura	13549330	429567674	3.15418	187
OU342440.2	M10	Carcina_quercana	14262518	408897582	3.48804	187
OU611856.1	M10	Agrochola_circellaris	18873089	572162832	3.29855	187
CM034404.1	M10	Dendrolimus_kikuchii	22321062	705515768	3.16379	187
FR990112.1	M10	Hedya_salicella	23063133	742325546	3.10688	187
HG991975.1	M10	Colias_croceus	10658465	324912214	3.28041	187
LR990121.1	M10	Euproctis_similis	18672856	507648523	3.6783	187
LR990912.1	M10	Pararge_aegeria	17150347	516586240	3.31994	187
OU342688.1	M10	Mythimna_ferrago	27339883	860988366	3.17541	187
OW121765.1	M10	Miltochrista_miniata	33351462	1057002560	3.15529	187
OW964183.1	M10	Agrotis_puta	17484634	523321491	3.34109	187
LR991036.1	M10	Cosmia_trapezina	26999111	825187588	3.27188	187
OW971946.1	M10	Acrobasis_suavella	20461813	647282432	3.16119	187
OU452291.1	M10	Pammene_fasciana	18005027	564437882	3.1899	187
OU753568.1	M10	Agrochola_macilenta	22346656	683223563	3.27077	187
HG995227.1	M10	Maniola_jurtina	13275689	402054102	3.30197	187
OU015634.1	M10	Zeuzera_pyrina	22850585	686903256	3.32661	187
LR990625.1	M10	Phalera_bucephala	27786440	933147695	2.97771	187
OU026134.1	M10	Blastobasis_adustella	16751915	557440016	3.00515	187
OU342568.1	M10	Noctua_janthe	18188351	532786062	3.41382	187
OU906963.1	M10	Synanthedon_vespiformis	9194236	287400900	3.1991	187
LR990501.1	M10	Thyatira_batis	10274293	314798901	3.26376	187
CM019199.1	M10	Danaus_plexippus_plexippus	8449262	248676414	3.39769	187
OW203740.1	M10	Yponomeuta_sedellus	21299367	657583382	3.23904	187
OU823262.1	M10	Dryobotodes_eremita	21647667	709806353	3.0498	187
HG992258.1	M10	Nymphalis_polychloros	12546157	398112767	3.15141	187
OU342774.1	M10	Acronicta_aceris	14582300	466384436	3.12667	187
OW388265.1	M10	Protodeltote_pygarga	13754845	421684553	3.26188	187
OU015666.1	M10	Zygaena_filipendulae	11801141	365946273	3.22483	187
FR990142.1	M10	Ochlodes_sylvanus	11776845	379686201	3.10173	187
OW052209.1	M10	Ecliptopera_silaceata	10486558	316552688	3.31274	187
FR990031.1	M10	Hesperia_comma	16113044	525353014	3.06709	187
OU974023.1	M10	Eulithis_prunata	8717528	263147802	3.31279	187
OU015601.1	M10	Habrosyne_pyritoides	12929813	400568986	3.22786	187
CM031582.1	M10	Ephestia_elutella	18381662	576941106	3.18606	187
CM029785.1	M10	Ectropis_grisescens	24891381	784886525	3.17133	187
CM032430.1	M10	Dryas_iulia_moderata	15309071	440278161	3.47714	187
OW026429.1	M10	Diarsia_rubi	19783542	624929271	3.16572	187
FR990057.1	M10	Glaucopsyche_alexis	22559857	619543730	3.64137	187
LR990175.1	M10	Notodonta_dromedarius	11281688	341992784	3.29881	187
LR989912.1	M10	Inachis_io	12249620	384172283	3.18857	187
OX030989.1	M10	Eupithecia_abbreviata	12856615	383462667	3.35277	187
OW026570.1	M10	Plutella_xylostella	10601444	323337879	3.27875	187
CP053162.1	M10	Carposina_sasakii	13536510	399040036	3.39227	187
LR990358.1	M10	Mythimna_impura	29318183	949131758	3.08895	187
OW285218.1	M10	Xylocampa_areola	18028901	564568605	3.19339	187
CM041136.1	M10	Leguminivora_glycinivorella	21949049	657423512	3.33865	187
CM039393.1	M10	Spodoptera_exigua	13978508	432125622	3.23483	187
LR991098.1	M10	Lymantria_monacha	30866808	915668749	3.37096	187
LR990209.1	M10	Hylaea_fasciaria	10842052	327936668	3.30614	187
OW443342.1	M10	Hypsopygia_costalis	26847901	816870447	3.28668	187
HG995413.1	M10	Pheosia_tremula	9620195	290221673	3.31477	187
HG992040.1	M10	Ennomos_fuscantarius	14827317	444925538	3.33254	187
LR990089.1	M10	Erynnis_tages	10516433	329358918	3.193	187
OU426904.1	M10	Thymelicus_sylvestris	14874889	470727450	3.15998	187
HG995303.1	M10	Hecatera_dysodea	20212904	640911623	3.15377	187
OU745259.1	M10	Xestia_c-nigrum	25037238	760318956	3.29299	187
OX155655.1	M10	Carterocephalus_palaemon	12714529	394538208	3.22264	187
OW971892.1	M10	Acentria_ephemerella	11139405	340792766	3.26867	187
BHWX01000019.1	M10	Bombyx_mori	14801489	460334017	3.21538	187
OV656744.1	M10	Macaria_notata	12661002	393787475	3.21519	187
OW569306.1	M10	Aricia_artaxerxes	15169435	458496882	3.30851	187
LR990973.1	M10	Craniophora_ligustri	13865833	437993611	3.16576	187
FR997780.1	M10	Autographa_pulchrina	12509314	426240943	2.9348	187
OX123197.1	M10	Euclidia_mi	71582298	2285329669	3.13225	187
HG992010.1	M10	Amphipyra_tragopoginis	26415014	805668602	3.27865	187
HG995379.1	M10	Atethmia_centrago	31773998	926655388	3.42889	187
FR997812.1	M10	Clostera_curtula	16478070	512681271	3.2141	187
OU342538.1	M10	Bembecia_ichneumoniformis	16758979	511429143	3.27689	187
OU343138.1	M10	Amphipyra_berbera	19219349	582305243	3.30056	187
HG996503.1	M10	Abrostola_tripartita	12433443	381057457	3.26288	187
CM040219.1	M10	Helicoverpa_zea	12254882	375180944	3.26639	187
CM041756.1	M10	Hestina_assimilis	14433030	423874072	3.40503	187
OW028657.1	M10	Diachrysia_chrysitis	12733700	386380003	3.29564	187
OU342658.1	M10	Chrysoteuchia_culmella	20789965	645226651	3.22212	187
LR999988.1	M10	Deilephila_porcellus	13312337	402071895	3.31093	187
OU452185.1	M10	Peribatodes_rhomboidaria	16067910	499728750	3.21533	187
OV656708.1	M10	Agonopterix_arenella	17718108	545825857	3.24611	187
LR989966.1	M10	Laspeyria_flexula	14971267	450897266	3.32033	187
OU744256.1	M10	Omphaloscelis_lunosa	22138921	661874710	3.34488	187
OU538837.1	M10	Hydriomena_furcata	14203239	423317948	3.35522	187
OW569337.1	M10	Polyommatus_icarus	18655557	511758028	3.64539	187
LR990297.1	M10	Apotomis_turbidana	22750926	720467098	3.1578	187
CM022544.1	M10	Dendrolimus_punctatus	20239282	614070971	3.29592	187
OV815317.1	M10	Gymnoscelis_rufifasciata	14835222	462009964	3.21102	187
OW964560.1	M10	Tholera_decimalis	44397855	1320997691	3.36093	187
OU611964.1	M10	Sesia_apiformis	18032322	546808751	3.29774	187
LR990939.1	M10	Noctua_fimbriata	18307962	573955380	3.18979	187
OU744809.1	M10	Mesoligia_furuncula	29061747	889627388	3.26673	187
LR990144.1	M10	Hypena_proboscidalis	20119283	636786269	3.1595	187
OX122931.1	M10	Synanthedon_myopaeformis	9487739	295689421	3.20868	187
OW204002.1	M10	Ypsolopha_sequella	25677979	866879050	2.96212	187
OV815974.1	M10	Mythimna_albipuncta	22973749	698566279	3.2887	187
OW028626.1	M10	Allophyes_oxyacanthae	14928678	458479537	3.25613	187
FR989946.1	M10	Plebejus_argus	13020349	382120270	3.4074	187
OU426931.1	M10	Apamea_monoglypha	18735745	575683298	3.25452	187
OV281352.1	M10	Marasmarcha_lunaedactyla	26565941	771099907	3.4452	187
OW029932.1	M10	Agriopis_marginaria	16543200	500896711	3.30272	187
OU618549.1	M10	Eilema_sororcula	23651604	729417332	3.24253	187
OW052072.1	M10	Phragmatobia_fuliginosa	20878615	629457366	3.31692	187
OV121055.1	M10	Aplocera_efformata	11479476	349498550	3.28456	187
LR989867.1	M10	Autographa_gamma	11413864	373067087	3.05947	187
OV281300.1	M10	Acleris_sparsana	17746743	589546063	3.01024	187
FR989965.1	M10	Anthocharis_cardamines	11878973	359616706	3.30323	187
OU538773.1	M10	Papilio_machaon	8156315	252129366	3.23497	187
CM041047.1	M10	Hyles_euphorbiae	16571156	504323440	3.28582	187
LR991069.1	M10	Notocelia_uddmanniana	25634902	794123667	3.22807	187
FR997740.1	M10	Ochropleura_plecta	20456218	643962443	3.17662	187
OU860797.2	M10	Heliconius_sara	11825757	348892302	3.38952	187
LR999943.1	M10	Vanessa_cardui	13236624	424813635	3.11587	187
OU015449.1	M10	Hemaris_fuciformis	14539480	448853392	3.23925	187
OW052103.1	M10	Caradrina_clavipalpis	15735886	474197171	3.31843	187
OU611824.1	M10	Ptilodon_capucinus	11537608	348711871	3.30864	187
OV743326.1	M10	Lasiommata_megera	15986163	488457974	3.27278	187
CP053136.1	M10	Grapholita_molesta	17843800	517710462	3.44668	187
OX155966.1	M10	Micropterix_aruncella	33388117	1079211800	3.09375	187
LR994565.1	M10	Cyaniris_semiargus	14968971	441519306	3.39033	187
OU426965.1	M10	Pyrgus_malvae	22982715	724649524	3.17156	187
OW028748.1	M10	Aporophyla_lueneburgensis	31641059	978307447	3.23427	187
LR990276.1	M10	Aricia_agestis	14495840	435280672	3.33023	187
OX031043.1	M10	Sesia_bembeciformis	15437874	477151446	3.23542	187
OW388158.1	M10	Meganola_albula	13388895	405261716	3.30377	187
OX101734.1	M10	Stenoptilia_bipunctidactyla	27025175	822897450	3.28415	187
OW799216.1	M10	Xestia_sexstrigata	21469122	638619631	3.3618	187
OU612030.1	M10	Eilema_depressum	19991097	622022279	3.21389	187
OW028690.1	M10	Epinotia_nisella	19350862	585001234	3.30783	187
OU342978.1	M10	Ypsolopha_scabrella	26870784	853595150	3.14795	187
OW028717.1	M10	Pandemis_cinnamomeana	13868862	426135498	3.25457	187
LR990058.1	M10	Blastobasis_lacticolella	17567131	577083784	3.04412	187
OW443309.1	M10	Brachylomia_viminalis	26185441	781437518	3.35093	187
OV884041.1	M10	Catocala_fraxini	25718450	780602067	3.29469	187
FR990087.1	M10	Erannis_defoliaria	17212226	522369616	3.29503	187
CM037050.1	M10	Mythimna_separata	23001230	700250022	3.28472	187
LR991006.1	M10	Mamestra_brassicae	18536389	576184143	3.21709	187
OW387793.1	M10	Synanthedon_andrenaeformis	11343015	348160761	3.25798	187
LR990870.1	M10	Endotricha_flammealis	14857359	473948990	3.1348	187
LR999909.1	M10	Noctua_pronuba	17076779	529194529	3.22694	187
OW121728.1	M10	Hipparchia_semele	13158513	403422600	3.26172	187
OW152826.1	M10	Iphiclides_podalirius	14380175	430729501	3.33856	187
OV656850.1	M10	Acleris_emargana	21544342	691448280	3.11583	187
LR990001.1	M10	Nymphalis_urticae	12148816	392818832	3.09273	187
OX155691.1	M10	Eupithecia_centaureata	14719322	465593408	3.16141	187
OW052018.1	M10	Lobophora_halterata	10299458	314876238	3.27095	187
OV838935.1	M11	Watsonalla_binaria	10299620	333062894	3.09239	182
OU015636.1	M11	Zeuzera_pyrina	22132275	686903256	3.22204	182
HG996505.1	M11	Abrostola_tripartita	11909816	381057457	3.12546	182
LR989914.1	M11	Inachis_io	11734116	384172283	3.05439	182
OU611793.1	M11	Hydraecia_micacea	17581470	562441436	3.12592	182
OW971947.1	M11	Acrobasis_suavella	20434168	647282432	3.15692	182
OU342775.1	M11	Acronicta_aceris	14388474	466384436	3.08511	182
HG992323.1	M11	Tinea_trinotella	12194627	371738977	3.28043	182
CM032432.1	M11	Dryas_iulia_moderata	13529185	440278161	3.07287	182
OU342475.1	M11	Parapoynx_stratiotata	15743251	478248748	3.29185	182
OV656773.1	M11	Luperina_testacea	19696770	601512407	3.27454	182
CM042828.1	M11	Hyles_vespertilio	19247757	651427907	2.9547	182
HG993150.1	M11	Boloria_selene	12343236	399917640	3.08644	182
OW026316.1	M11	Apotomis_betuletana	21345496	684240599	3.11959	182
OW964185.1	M11	Agrotis_puta	16673997	523321491	3.18619	182
OW052208.1	M11	Ecliptopera_silaceata	10493457	316552688	3.31492	182
FR989879.1	M11	Biston_betularia	13312107	404525905	3.29079	182
HG992259.1	M11	Nymphalis_polychloros	12334960	398112767	3.09836	182
LR990243.1	M11	Limenitis_camilla	13844264	435112716	3.18176	182
OU745315.1	M11	Emmelina_monodactyla	9873465	312410734	3.16041	182
OU015604.1	M11	Habrosyne_pyritoides	12525573	400568986	3.12695	182
FR990113.1	M11	Hedya_salicella	22871415	742325546	3.08105	182
OU611857.1	M11	Agrochola_circellaris	18778220	572162832	3.28197	182
LR990123.1	M11	Euproctis_similis	17958837	507648523	3.53765	182
OU452186.1	M11	Peribatodes_rhomboidaria	15913692	499728750	3.18447	182
OU343140.1	M11	Amphipyra_berbera	18339019	582305243	3.14938	182
OU026100.1	M11	Idaea_aversata	14423952	436730885	3.30271	182
OX030991.1	M11	Eupithecia_abbreviata	12380585	383462667	3.22863	182
FR990143.1	M11	Ochlodes_sylvanus	11709054	379686201	3.08388	182
HG995257.1	M11	Mimas_tiliae	15638866	477981037	3.27186	182
OW052107.1	M11	Caradrina_clavipalpis	14294902	474197171	3.01455	182
CM032477.1	M11	Marasmia_exigua	25042324	797606974	3.13968	182
FR997842.1	M11	Schrankia_costaestrigalis	18905260	571991991	3.30516	182
OU696488.1	M11	Spilarctia_lutea	19053634	584787352	3.25822	182
OU342692.1	M11	Mythimna_ferrago	26339326	860988366	3.0592	182
OU538774.1	M11	Papilio_machaon	7813505	252129366	3.09901	182
FR997813.1	M11	Clostera_curtula	16211361	512681271	3.16207	182
LR990177.1	M11	Notodonta_dromedarius	10910297	341992784	3.19021	182
OU342661.1	M11	Chrysoteuchia_culmella	19952834	645226651	3.09238	182
CP053166.1	M11	Carposina_sasakii	12250503	399040036	3.06999	182
CM041133.1	M11	Leguminivora_glycinivorella	23289756	657423512	3.54258	182
LR761665.1	M11	Aphantopus_hyperantus	13795885	408137179	3.38021	182
HG992227.1	M11	Melitaea_cinxia	16149269	499413036	3.23365	182
HG992292.1	M11	Spilosoma_lubricipeda	18381461	587362176	3.12949	182
OV277711.1	M11	Agonopterix_subpropinquella	21463782	667905724	3.21359	182
CM037041.1	M11	Mythimna_separata	24697142	700250022	3.5269	182
OU611891.1	M11	Eupsilia_transversa	14429580	466922763	3.09036	182
LR990936.1	M11	Noctua_fimbriata	18686454	573955380	3.25573	182
LR990359.1	M11	Mythimna_impura	29053726	949131758	3.06108	182
CM031588.1	M11	Ephestia_elutella	17235100	576941106	2.98732	182
CM040222.1	M11	Helicoverpa_zea	11599754	375180944	3.09178	182
OU342537.1	M11	Bembecia_ichneumoniformis	17620827	511429143	3.44541	182
OU860795.2	M11	Heliconius_sara	12227916	348892302	3.50478	182
FR990035.1	M11	Hesperia_comma	14544871	525353014	2.76859	182
OV121056.1	M11	Aplocera_efformata	11435715	349498550	3.27204	182
LR990503.1	M11	Thyatira_batis	10167478	314798901	3.22983	182
LR990652.1	M11	Xestia_xanthographa	31489764	933882218	3.37192	182
LR990298.1	M11	Apotomis_turbidana	21908432	720467098	3.04087	182
OW203991.1	M11	Ypsolopha_sequella	30671487	866879050	3.53815	182
OU612000.1	M11	Agriopis_aurantiaria	16008650	485385411	3.29813	182
OU974024.1	M11	Eulithis_prunata	8686771	263147802	3.3011	182
OX123193.1	M11	Euclidia_mi	82561789	2285329669	3.61269	182
OU342444.1	M11	Carcina_quercana	13030025	408897582	3.18662	182
CM026244.1	M11	Manduca_sexta	13836552	470021481	2.94381	182
LR990872.1	M11	Endotricha_flammealis	14270924	473948990	3.01107	182
OW799220.1	M11	Xestia_sexstrigata	20220502	638619631	3.16628	182
OU611966.1	M11	Sesia_apiformis	17731976	546808751	3.24281	182
OX038883.1	M11	Agriphila_geniculea	25224982	781653547	3.22713	182
FR997782.1	M11	Autographa_pulchrina	11978887	426240943	2.81036	182
OU745251.1	M11	Xestia_c-nigrum	26440929	760318956	3.47761	182
OV656820.1	M11	Calamotropha_paludella	23859661	742481776	3.2135	182
HG992166.1	M11	Laothoe_populi	18415346	576402658	3.19488	182
OW285217.1	M11	Xylocampa_areola	18495307	564568605	3.27601	182
OW388266.1	M11	Protodeltote_pygarga	13665000	421684553	3.24057	182
OU744303.1	M11	Griposia_aprilina	22856367	720426900	3.17261	182
OU342563.1	M11	Noctua_janthe	18558802	532786062	3.48335	182
OW443343.1	M11	Hypsopygia_costalis	26108825	816870447	3.1962	182
OU026136.1	M11	Blastobasis_adustella	16344412	557440016	2.93205	182
OU785236.1	M11	Erebia_ligea	17224156	506397422	3.40131	182
OU906962.1	M11	Synanthedon_vespiformis	9593439	287400900	3.338	182
FR990085.1	M11	Erannis_defoliaria	17458032	522369616	3.34208	182
OW026430.1	M11	Diarsia_rubi	19319826	624929271	3.09152	182
CM029791.1	M11	Ectropis_grisescens	24804664	784886525	3.16029	182
OU823257.1	M11	Dryobotodes_eremita	23053764	709806353	3.24789	182
OV179161.1	M11	Euplexia_lucipara	20970493	661825765	3.16858	182
OV884040.1	M11	Catocala_fraxini	26404074	780602067	3.38253	182
HG992195.1	M11	Mellicta_athalia	18440301	609564786	3.02516	182
OW026573.1	M11	Plutella_xylostella	9983008	323337879	3.08748	182
OU744797.1	M11	Mesoligia_furuncula	32509713	889627388	3.65431	182
OW121764.1	M11	Miltochrista_miniata	33634596	1057002560	3.18207	182
OV928051.1	M11	Opisthograptis_luteolata	11896501	363201500	3.27545	182
LR990536.1	M11	Phlogophora_meticulosa	16094146	538659867	2.98781	182
LR991100.1	M11	Lymantria_monacha	29477535	915668749	3.21924	182
LR990087.1	M11	Erynnis_tages	10932516	329358918	3.31933	182
OU015663.1	M11	Zygaena_filipendulae	12140630	365946273	3.3176	182
CM022545.1	M11	Dendrolimus_punctatus	20119149	614070971	3.27636	182
FR989912.1	M11	Pheosia_gnoma	8904324	271350489	3.28148	182
OX031042.1	M11	Sesia_bembeciformis	15497703	477151446	3.24796	182
HG995305.1	M11	Hecatera_dysodea	19760100	640911623	3.08312	182
HG995380.1	M11	Atethmia_centrago	31729918	926655388	3.42413	182
FR990000.1	M11	Fabriciana_adippe	14936505	484826487	3.08079	182
OW388160.1	M11	Meganola_albula	13254362	405261716	3.27057	182
OX122930.1	M11	Synanthedon_myopaeformis	9747096	295689421	3.2964	182
LR990910.1	M11	Pararge_aegeria	17516122	516586240	3.39074	182
OU015450.1	M11	Hemaris_fuciformis	14299030	448853392	3.18568	182
OX101733.1	M11	Stenoptilia_bipunctidactyla	27163460	822897450	3.30095	182
LR990626.1	M11	Phalera_bucephala	27265941	933147695	2.92193	182
OW203741.1	M11	Yponomeuta_sedellus	20993420	657583382	3.19251	182
OV656709.1	M11	Agonopterix_arenella	17540285	545825857	3.21353	182
OU862895.1	M11	Selenia_dentaria	31604666	1030772253	3.06612	182
LR990059.1	M11	Blastobasis_lacticolella	17494647	577083784	3.03156	182
OW028627.1	M11	Allophyes_oxyacanthae	14697260	458479537	3.20565	182
OW121725.1	M11	Hipparchia_semele	13624347	403422600	3.37719	182
LR991070.1	M11	Notocelia_uddmanniana	24469182	794123667	3.08128	182
CM034405.1	M11	Dendrolimus_kikuchii	22273363	705515768	3.15703	182
CM008402.1	M11	Spodoptera_litura	13300942	429567674	3.09636	182
OU452289.1	M11	Pammene_fasciana	18138222	564437882	3.2135	182
OU974055.1	M11	Notodonta_ziczac	11450224	352061436	3.25234	182
OV656743.1	M11	Macaria_notata	12892311	393787475	3.27393	182
LR999989.1	M11	Deilephila_porcellus	12993612	402071895	3.23166	182
LR990567.2	M11	Vanessa_atalanta	11602024	370436055	3.13199	182
OU538839.1	M11	Hydriomena_furcata	13929574	423317948	3.29057	182
BHWX01000025.1	M11	Bombyx_mori	14548897	460334017	3.16051	182
OU753570.1	M11	Agrochola_macilenta	22101891	683223563	3.23494	182
OU342889.1	M11	Cydia_splendana	18985988	630621894	3.01068	182
CM021685.1	M11	Spodoptera_frugiperda	14598259	485954603	3.00404	182
OV815977.1	M11	Mythimna_albipuncta	22212695	698566279	3.17975	182
OX155654.1	M11	Carterocephalus_palaemon	12782883	394538208	3.23996	182
OW028691.1	M11	Epinotia_nisella	19119860	585001234	3.26835	182
CP053138.1	M11	Grapholita_molesta	17012023	517710462	3.28601	182
CM032400.1	M11	Eueides_isabella	13106782	440123586	2.97798	182
OU342508.1	M11	Ennomos_quercinarius	15500310	491884275	3.15121	182
LR990145.1	M11	Hypena_proboscidalis	19969968	636786269	3.13606	182
OV815320.1	M11	Gymnoscelis_rufifasciata	14388895	462009964	3.11441	182
OV656852.1	M11	Acleris_emargana	20998674	691448280	3.03691	182
LR991035.1	M11	Cosmia_trapezina	27238421	825187588	3.30088	182
CM039388.1	M11	Spodoptera_exigua	14565050	432125622	3.37056	182
LR999911.1	M11	Noctua_pronuba	16195000	529194529	3.06031	182
OW028661.1	M11	Diachrysia_chrysitis	11736700	386380003	3.03761	182
LR990002.1	M11	Nymphalis_urticae	12128364	392818832	3.08752	182
LR990210.1	M11	Hylaea_fasciaria	10537381	327936668	3.21324	182
CM041757.1	M11	Hestina_assimilis	13768699	423874072	3.2483	182
OW052074.1	M11	Phragmatobia_fuliginosa	20029590	629457366	3.18204	182
OU612031.1	M11	Eilema_depressum	19703822	622022279	3.1677	182
CM019201.1	M11	Danaus_plexippus_plexippus	7845940	248676414	3.15508	182
OU618553.1	M11	Eilema_sororcula	22785553	729417332	3.1238	182
HG991976.1	M11	Colias_croceus	10163686	324912214	3.12813	182
OW964565.1	M11	Tholera_decimalis	43072828	1320997691	3.26063	182
OW971889.1	M11	Acentria_ephemerella	11513487	340792766	3.37844	182
HG995226.1	M11	Maniola_jurtina	13288869	402054102	3.30524	182
OU744259.1	M11	Omphaloscelis_lunosa	21252038	661874710	3.21089	182
LR991007.1	M11	Mamestra_brassicae	18214571	576184143	3.16124	182
FR989968.1	M11	Anthocharis_cardamines	11579173	359616706	3.21987	182
OW028719.1	M11	Pandemis_cinnamomeana	13599327	426135498	3.19132	182
OU426964.1	M11	Pyrgus_malvae	23612142	724649524	3.25842	182
OU342979.1	M11	Ypsolopha_scabrella	26541151	853595150	3.10934	182
OW152828.1	M11	Iphiclides_podalirius	14088420	430729501	3.27083	182
OV743443.1	M11	Agriphila_tristella	25999878	801775791	3.24279	182
LR989967.1	M11	Laspeyria_flexula	14118305	450897266	3.13116	182
OW028749.1	M11	Aporophyla_lueneburgensis	31614659	978307447	3.23157	182
OU452262.1	M11	Furcula_furcula	23580034	736123039	3.20327	182
OW443307.1	M11	Brachylomia_viminalis	26537765	781437518	3.39602	182
OW387794.1	M11	Synanthedon_andrenaeformis	11316766	348160761	3.25044	182
HG992007.1	M11	Amphipyra_tragopoginis	26860071	805668602	3.33389	182
OX155690.1	M11	Eupithecia_centaureata	14827715	465593408	3.18469	182
FR997743.1	M11	Ochropleura_plecta	19305567	643962443	2.99793	182
OU611825.1	M11	Ptilodon_capucinus	11402770	348711871	3.26997	182
OU538806.1	M11	Campaea_margaritaria	10633503	335226495	3.17204	182
OV281357.1	M11	Marasmarcha_lunaedactyla	23816734	771099907	3.08867	182
LR989868.1	M11	Autographa_gamma	10760372	373067087	2.8843	182
CM041053.1	M11	Hyles_euphorbiae	15917517	504323440	3.15621	182
LR999945.1	M11	Vanessa_cardui	12861081	424813635	3.02746	182
OW029934.1	M11	Agriopis_marginaria	15925369	500896711	3.17937	182
LR990972.1	M11	Craniophora_ligustri	13999806	437993611	3.19635	182
OV743327.1	M11	Lasiommata_megera	15835370	488457974	3.24191	182
HG992042.1	M11	Ennomos_fuscantarius	14288185	444925538	3.21137	182
OW052019.1	M11	Lobophora_halterata	10264635	314876238	3.2599	182
OU426933.1	M11	Apamea_monoglypha	18570178	575683298	3.22576	182
OV049875.1	M11	Melanargia_galathea	19933055	606376002	3.28724	182
OU426905.1	M11	Thymelicus_sylvestris	14872286	470727450	3.15943	182
HG995415.1	M11	Pheosia_tremula	9468769	290221673	3.2626	182
OV281303.1	M11	Acleris_sparsana	17010389	589546063	2.88534	182
OW028647.1	M12	Diachrysia_chrysitis	14157306	386380003	3.66409	180
CM041037.1	M12	Hyles_euphorbiae	19134990	504323440	3.79419	180
OW152818.1	M12	Iphiclides_podalirius	17339824	430729501	4.02569	180
OU611783.1	M12	Hydraecia_micacea	20120429	562441436	3.57734	180
OU538765.1	M12	Papilio_machaon	9155578	252129366	3.6313	180
OU342527.1	M12	Bembecia_ichneumoniformis	19836373	511429143	3.87862	180
OW443331.1	M12	Hypsopygia_costalis	32427305	816870447	3.9697	180
LR999979.1	M12	Deilephila_porcellus	15350610	402071895	3.81788	180
OU426917.1	M12	Apamea_monoglypha	21467907	575683298	3.72912	180
OW203984.1	M12	Ypsolopha_sequella	34252299	866879050	3.95122	180
OW964171.1	M12	Agrotis_puta	19568590	523321491	3.73931	180
OV281293.1	M12	Acleris_sparsana	19511553	589546063	3.30959	180
LR990927.1	M12	Noctua_fimbriata	20109973	573955380	3.50375	180
OW285208.1	M12	Xylocampa_areola	21078521	564568605	3.73356	180
FR990021.1	M12	Hesperia_comma	19699062	525353014	3.74968	180
FR997830.1	M12	Schrankia_costaestrigalis	22208567	571991991	3.88267	180
OV815964.1	M12	Mythimna_albipuncta	25482477	698566279	3.64783	180
HG991965.1	M12	Colias_croceus	12035604	324912214	3.70426	180
OV884030.1	M12	Catocala_fraxini	29741655	780602067	3.81009	180
HG995289.1	M12	Hecatera_dysodea	23810319	640911623	3.71507	180
OU342433.1	M12	Carcina_quercana	16204516	408897582	3.96298	180
OV928043.1	M12	Opisthograptis_luteolata	13558417	363201500	3.73303	180
OW052198.1	M12	Ecliptopera_silaceata	11831179	316552688	3.73751	180
HG992242.1	M12	Nymphalis_polychloros	16561159	398112767	4.15992	180
OX123184.1	M12	Euclidia_mi	117655034	2285329669	5.14827	180
CM021675.1	M12	Spodoptera_frugiperda	16346893	485954603	3.36387	180
LR990131.1	M12	Hypena_proboscidalis	23262017	636786269	3.65303	180
OX155955.1	M12	Micropterix_aruncella	39141337	1079211800	3.62684	180
OW052010.1	M12	Lobophora_halterata	11280515	314876238	3.58252	180
OV656761.1	M12	Luperina_testacea	22764978	601512407	3.78462	180
LR991089.1	M12	Lymantria_monacha	35573116	915668749	3.88493	180
FR990102.1	M12	Hedya_salicella	27718023	742325546	3.73394	180
CM032392.1	M12	Eueides_isabella	16265376	440123586	3.69564	180
OU696478.1	M12	Spilarctia_lutea	21764643	584787352	3.7218	180
OX122921.1	M12	Synanthedon_myopaeformis	11597761	295689421	3.92228	180
OV281344.1	M12	Marasmarcha_lunaedactyla	29789714	771099907	3.86328	180
OW028738.1	M12	Aporophyla_lueneburgensis	35500129	978307447	3.62873	180
LR991059.1	M12	Notocelia_uddmanniana	31241561	794123667	3.93409	180
OU452175.1	M12	Peribatodes_rhomboidaria	17911083	499728750	3.58416	180
OV838925.1	M12	Watsonalla_binaria	12281421	333062894	3.68742	180
OX031031.1	M12	Sesia_bembeciformis	18842457	477151446	3.94895	180
LR990167.1	M12	Notodonta_dromedarius	12458026	341992784	3.64277	180
OW121716.1	M12	Hipparchia_semele	15175953	403422600	3.7618	180
HG996494.1	M12	Abrostola_tripartita	14446605	381057457	3.79119	180
OU343131.1	M12	Amphipyra_berbera	21367993	582305243	3.66955	180
OV277701.1	M12	Agonopterix_subpropinquella	25494792	667905724	3.81712	180
LR989983.1	M12	Nymphalis_urticae	16959582	392818832	4.31741	180
OW121758.1	M12	Miltochrista_miniata	38443147	1057002560	3.637	180
LR990612.1	M12	Phalera_bucephala	39814824	933147695	4.26672	180
OU974017.1	M12	Eulithis_prunata	9689193	263147802	3.68203	180
CM008412.1	M12	Spodoptera_litura	14208890	429567674	3.30772	180
OW387783.1	M12	Synanthedon_andrenaeformis	13536683	348160761	3.88806	180
OX038882.1	M12	Agriphila_geniculea	26088138	781653547	3.33756	180
OU342497.1	M12	Ennomos_quercinarius	17960691	491884275	3.65141	180
OU015657.1	M12	Zygaena_filipendulae	13669706	365946273	3.73544	180
LR990523.1	M12	Phlogophora_meticulosa	18858162	538659867	3.50094	180
HG992154.1	M12	Laothoe_populi	21625164	576402658	3.75175	180
OU342878.1	M12	Cydia_splendana	23524037	630621894	3.73029	180
OW052065.1	M12	Phragmatobia_fuliginosa	23409981	629457366	3.71907	180
HG993140.1	M12	Boloria_selene	14428975	399917640	3.60799	180
OW388151.1	M12	Meganola_albula	14969380	405261716	3.69376	180
CM042812.1	M12	Hyles_vespertilio	24188504	651427907	3.71315	180
HG992216.1	M12	Melitaea_cinxia	18405501	499413036	3.68543	180
OU745307.1	M12	Emmelina_monodactyla	11576625	312410734	3.70558	180
OW028618.1	M12	Allophyes_oxyacanthae	17003405	458479537	3.70865	180
OV656696.1	M12	Agonopterix_arenella	20544213	545825857	3.76388	180
OU611953.1	M12	Sesia_apiformis	21314560	546808751	3.89799	180
OW971935.1	M12	Acrobasis_suavella	24428418	647282432	3.774	180
OU426950.1	M12	Pyrgus_malvae	30176445	724649524	4.16428	180
LR999933.1	M12	Vanessa_cardui	15296561	424813635	3.60077	180
OW026306.1	M12	Apotomis_betuletana	26963976	684240599	3.94072	180
FR990075.1	M12	Erannis_defoliaria	19376520	522369616	3.70935	180
OV815309.1	M12	Gymnoscelis_rufifasciata	16613423	462009964	3.5959	180
OW971882.1	M12	Acentria_ephemerella	13101039	340792766	3.84428	180
CM031572.1	M12	Ephestia_elutella	18994694	576941106	3.29231	180
OU015624.1	M12	Zeuzera_pyrina	26244251	686903256	3.82066	180
LR991025.1	M12	Cosmia_trapezina	30059578	825187588	3.64276	180
OU426894.1	M12	Thymelicus_sylvestris	17984492	470727450	3.82057	180
HG992031.1	M12	Ennomos_fuscantarius	16676294	444925538	3.74811	180
OU611844.1	M12	Agrochola_circellaris	21135486	572162832	3.69396	180
OU015439.1	M12	Hemaris_fuciformis	17107975	448853392	3.81148	180
OV179148.1	M12	Euplexia_lucipara	24571430	661825765	3.71267	180
LR761659.1	M12	Aphantopus_hyperantus	15230192	408137179	3.73164	180
OU862888.1	M12	Selenia_dentaria	35247826	1030772253	3.41956	180
CM041746.1	M12	Hestina_assimilis	16801537	423874072	3.9638	180
OW388259.1	M12	Protodeltote_pygarga	15542403	421684553	3.68579	180
OU785230.1	M12	Erebia_ligea	19222650	506397422	3.79596	180
HG992282.1	M12	Spilosoma_lubricipeda	22609564	587362176	3.84934	180
OU538795.1	M12	Campaea_margaritaria	12878844	335226495	3.84183	180
CM040209.1	M12	Helicoverpa_zea	13649923	375180944	3.63822	180
OV656734.1	M12	Macaria_notata	14235516	393787475	3.61503	180
OX101728.1	M12	Stenoptilia_bipunctidactyla	29080177	822897450	3.53388	180
LR990859.1	M12	Endotricha_flammealis	17647390	473948990	3.72348	180
OU906953.1	M12	Synanthedon_vespiformis	11062234	287400900	3.84906	180
LR990080.1	M12	Erynnis_tages	12525335	329358918	3.80294	180
HG995405.1	M12	Pheosia_tremula	10892087	290221673	3.75302	180
HG992186.1	M12	Mellicta_athalia	21375889	609564786	3.50675	180
OV656809.1	M12	Calamotropha_paludella	29850673	742481776	4.02039	180
OU342648.1	M12	Chrysoteuchia_culmella	24750422	645226651	3.83593	180
OV743316.1	M12	Lasiommata_megera	18304156	488457974	3.74733	180
OU026091.1	M12	Idaea_aversata	15688807	436730885	3.59233	180
CM034395.1	M12	Dendrolimus_kikuchii	26783812	705515768	3.79634	180
OU611991.1	M12	Agriopis_aurantiaria	18783015	485385411	3.86971	180
HG995215.1	M12	Maniola_jurtina	15421669	402054102	3.83572	180
HG992313.1	M12	Tinea_trinotella	14400823	371738977	3.87391	180
OU342464.1	M12	Parapoynx_stratiotata	18290804	478248748	3.82454	180
LR990961.1	M12	Craniophora_ligustri	15962068	437993611	3.64436	180
OU744287.1	M12	Griposia_aprilina	26072243	720426900	3.619	180
LR999899.1	M12	Noctua_pronuba	18546989	529194529	3.50476	180
CM032468.1	M12	Marasmia_exigua	28301972	797606974	3.54836	180
LR990653.1	M12	Xestia_xanthographa	31352729	933882218	3.35725	180
CP053156.1	M12	Carposina_sasakii	15190014	399040036	3.80664	180
OU611878.1	M12	Eupsilia_transversa	16830216	466922763	3.6045	180
CP053128.1	M12	Grapholita_molesta	20233910	517710462	3.90834	180
CM039380.1	M12	Spodoptera_exigua	15576650	432125622	3.60466	180
OU744798.1	M12	Mesoligia_furuncula	32236121	889627388	3.62355	180
OU753555.1	M12	Agrochola_macilenta	25394673	683223563	3.71689	180
CM041123.1	M12	Leguminivora_glycinivorella	28204004	657423512	4.29008	180
CM029775.1	M12	Ectropis_grisescens	29653786	784886525	3.7781	180
HG991999.1	M12	Amphipyra_tragopoginis	29810981	805668602	3.70015	180
LR990493.1	M12	Thyatira_batis	11676877	314798901	3.70931	180
HG995372.1	M12	Atethmia_centrago	34201488	926655388	3.69085	180
OU618543.1	M12	Eilema_sororcula	25587027	729417332	3.50787	180
OU342680.1	M12	Mythimna_ferrago	29388715	860988366	3.41337	180
OU744251.1	M12	Omphaloscelis_lunosa	23460123	661874710	3.5445	180
LR990285.1	M12	Apotomis_turbidana	29324157	720467098	4.07016	180
OV743440.1	M12	Agriphila_tristella	27077171	801775791	3.37715	180
OU611815.1	M12	Ptilodon_capucinus	13048091	348711871	3.7418	180
OW026558.1	M12	Plutella_xylostella	12341994	323337879	3.81706	180
OW203727.1	M12	Yponomeuta_sedellus	25200344	657583382	3.83227	180
OU452280.1	M12	Pammene_fasciana	21266985	564437882	3.76782	180
OW799212.1	M12	Xestia_sexstrigata	22274641	638619631	3.48794	180
LR990556.1	M12	Vanessa_atalanta	13669770	370436055	3.69018	180
CM037044.1	M12	Mythimna_separata	23602998	700250022	3.37065	180
CM019190.1	M12	Danaus_plexippus_plexippus	9826000	248676414	3.95132	180
FR997731.1	M12	Ochropleura_plecta	22221824	643962443	3.4508	180
OX030984.1	M12	Eupithecia_abbreviata	13289000	383462667	3.46553	180
OU342768.1	M12	Acronicta_aceris	16235431	466384436	3.48113	180
OW026417.1	M12	Diarsia_rubi	22588812	624929271	3.61462	180
OV656842.1	M12	Acleris_emargana	23483860	691448280	3.39633	180
LR989958.1	M12	Laspeyria_flexula	16933992	450897266	3.75562	180
OW028708.1	M12	Pandemis_cinnamomeana	16134570	426135498	3.78625	180
OU026124.1	M12	Blastobasis_adustella	20131596	557440016	3.61144	180
LR990900.1	M12	Pararge_aegeria	19838782	516586240	3.84036	180
BHWX01000009.1	M12	Bombyx_mori	16796068	460334017	3.64867	180
LR990232.1	M12	Limenitis_camilla	15975667	435112716	3.67162	180
OU538830.1	M12	Hydriomena_furcata	16092901	423317948	3.80161	180
OU015593.1	M12	Habrosyne_pyritoides	14426212	400568986	3.60143	180
FR990131.1	M12	Ochlodes_sylvanus	14057170	379686201	3.70231	180
OW964559.1	M12	Tholera_decimalis	46008206	1320997691	3.48284	180
OU342562.1	M12	Noctua_janthe	18864316	532786062	3.54069	180
FR997770.1	M12	Autographa_pulchrina	13987819	426240943	3.28167	180
OU745250.1	M12	Xestia_c-nigrum	26792770	760318956	3.52389	180
FR997801.1	M12	Clostera_curtula	19475727	512681271	3.7988	180
LR989857.1	M12	Autographa_gamma	13026831	373067087	3.49182	180
FR989962.1	M12	Anthocharis_cardamines	12507586	359616706	3.47803	180
OU612021.1	M12	Eilema_depressum	23062804	622022279	3.70771	180
OW052096.1	M12	Caradrina_clavipalpis	17130418	474197171	3.61251	180
LR990199.1	M12	Hylaea_fasciaria	12414351	327936668	3.78559	180
LR989901.1	M12	Inachis_io	14637429	384172283	3.81012	180
OU974046.1	M12	Notodonta_ziczac	12972536	352061436	3.68474	180
OX155645.1	M12	Carterocephalus_palaemon	14568648	394538208	3.69258	180
FR989902.1	M12	Pheosia_gnoma	10346184	271350489	3.81285	180
OW443300.1	M12	Brachylomia_viminalis	27852919	781437518	3.56432	180
LR990051.1	M12	Blastobasis_lacticolella	20548006	577083784	3.56066	180
OU823248.1	M12	Dryobotodes_eremita	24584600	709806353	3.46356	180
LR990344.1	M12	Mythimna_impura	32884200	949131758	3.46466	180
OV121045.1	M12	Aplocera_efformata	13392325	349498550	3.83187	180
FR989870.1	M12	Biston_betularia	15423630	404525905	3.81277	180
CM022530.1	M12	Dendrolimus_punctatus	24243720	614070971	3.94803	180
OU342969.1	M12	Ypsolopha_scabrella	31020244	853595150	3.63407	180
CM026251.1	M12	Manduca_sexta	15538738	470021481	3.30596	180
OU452251.1	M12	Furcula_furcula	27861310	736123039	3.78487	180
OX155687.1	M12	Eupithecia_centaureata	15278876	465593408	3.28159	180
OW029923.1	M12	Agriopis_marginaria	19376663	500896711	3.86839	180
OW028680.1	M12	Epinotia_nisella	23447442	585001234	4.0081	180
LR990991.1	M12	Mamestra_brassicae	21402406	576184143	3.71451	180
HG995245.1	M12	Mimas_tiliae	18593261	477981037	3.88996	180
LR990115.1	M12	Euproctis_similis	21662295	507648523	4.26718	180
CM032424.1	M12	Dryas_iulia_moderata	16602090	440278161	3.77082	180
LR990180.1	M13	Notodonta_dromedarius	10303486	341992784	3.01278	169
FR989913.1	M13	Pheosia_gnoma	8443492	271350489	3.11166	169
OU342575.1	M13	Noctua_janthe	15787658	532786062	2.96323	169
HG992169.1	M13	Laothoe_populi	16544612	576402658	2.87032	169
OW799223.1	M13	Xestia_sexstrigata	18422924	638619631	2.8848	169
OU342982.1	M13	Ypsolopha_scabrella	24595334	853595150	2.88138	169
OU611967.1	M13	Sesia_apiformis	16068205	546808751	2.93854	169
LR990568.1	M13	Vanessa_atalanta	10756671	370436055	2.90379	169
OU015638.1	M13	Zeuzera_pyrina	20754533	686903256	3.02146	169
OU015453.1	M13	Hemaris_fuciformis	12875950	448853392	2.86863	169
OW121768.1	M13	Miltochrista_miniata	27966211	1057002560	2.6458	169
CM032482.1	M13	Marasmia_exigua	21785423	797606974	2.73135	169
OW052078.1	M13	Phragmatobia_fuliginosa	18094674	629457366	2.87465	169
OV179164.1	M13	Euplexia_lucipara	20259187	661825765	3.06111	169
OU342478.1	M13	Parapoynx_stratiotata	14702037	478248748	3.07414	169
CM032434.1	M13	Dryas_iulia_moderata	12760265	440278161	2.89823	169
OU906964.1	M13	Synanthedon_vespiformis	8654591	287400900	3.01133	169
HG995260.1	M13	Mimas_tiliae	14116689	477981037	2.9534	169
FR989881.1	M13	Biston_betularia	12733131	404525905	3.14767	169
FR997816.1	M13	Clostera_curtula	14690355	512681271	2.8654	169
HG992261.1	M13	Nymphalis_polychloros	11415972	398112767	2.86752	169
OX038890.1	M13	Agriphila_geniculea	23672789	781653547	3.02855	169
OU452184.1	M13	Peribatodes_rhomboidaria	16351825	499728750	3.27214	169
OU696491.1	M13	Spilarctia_lutea	17321506	584787352	2.96202	169
OU026102.1	M13	Idaea_aversata	14280521	436730885	3.26987	169
OX122932.1	M13	Synanthedon_myopaeformis	8919299	295689421	3.01644	169
LR990090.1	M13	Erynnis_tages	9631966	329358918	2.92446	169
FR997845.1	M13	Schrankia_costaestrigalis	17938354	571991991	3.13612	169
LR761668.1	M13	Aphantopus_hyperantus	12342164	408137179	3.02402	169
LR990505.1	M13	Thyatira_batis	9752299	314798901	3.09795	169
OW388162.1	M13	Meganola_albula	12086775	405261716	2.98246	169
OU342695.1	M13	Mythimna_ferrago	24245081	860988366	2.81596	169
OU862894.1	M13	Selenia_dentaria	33164940	1030772253	3.21748	169
OV838937.1	M13	Watsonalla_binaria	9807293	333062894	2.94458	169
OU974058.1	M13	Notodonta_ziczac	10779535	352061436	3.06183	169
LR990913.1	M13	Pararge_aegeria	15154462	516586240	2.93358	169
OW388268.1	M13	Protodeltote_pygarga	12483250	421684553	2.96033	169
FR990034.1	M13	Hesperia_comma	14584998	525353014	2.77623	169
LR994596.1	M13	Celastrina_argiolus	16879430	499114119	3.38188	169
CM022547.1	M13	Dendrolimus_punctatus	18465242	614070971	3.00702	169
OV121057.1	M13	Aplocera_efformata	10223073	349498550	2.92507	169
HG996506.1	M13	Abrostola_tripartita	11642237	381057457	3.05524	169
HG992324.1	M13	Tinea_trinotella	11311810	371738977	3.04294	169
OW285220.1	M13	Xylocampa_areola	17101138	564568605	3.02906	169
CM037060.1	M13	Mythimna_separata	19798459	700250022	2.82734	169
OU785240.1	M13	Erebia_ligea	15512777	506397422	3.06336	169
OW052108.1	M13	Caradrina_clavipalpis	14235268	474197171	3.00197	169
LR990147.1	M13	Hypena_proboscidalis	18667834	636786269	2.93157	169
LR990274.1	M13	Aricia_agestis	14664134	435280672	3.36889	169
OW204004.1	M13	Ypsolopha_sequella	25272924	866879050	2.91539	169
LR990245.1	M13	Limenitis_camilla	13553228	435112716	3.11488	169
OU612001.1	M13	Agriopis_aurantiaria	15255360	485385411	3.14294	169
OW964569.1	M13	Tholera_decimalis	41432924	1320997691	3.13649	169
HG992230.1	M13	Melitaea_cinxia	14420754	499413036	2.88754	169
OU538775.1	M13	Papilio_machaon	7379820	252129366	2.927	169
OU744306.1	M13	Griposia_aprilina	20857596	720426900	2.89517	169
CM041760.1	M13	Hestina_assimilis	12418865	423874072	2.92985	169
FR990004.1	M13	Fabriciana_adippe	13749197	484826487	2.8359	169
CM039395.1	M13	Spodoptera_exigua	13175906	432125622	3.04909	169
CP053168.1	M13	Carposina_sasakii	11558571	399040036	2.89659	169
LR990627.1	M13	Phalera_bucephala	27247324	933147695	2.91994	169
LR990944.1	M13	Noctua_fimbriata	16257262	573955380	2.8325	169
OU015605.1	M13	Habrosyne_pyritoides	12369983	400568986	3.0881	169
OU745322.1	M13	Emmelina_monodactyla	9382308	312410734	3.0032	169
OW964186.1	M13	Agrotis_puta	16311469	523321491	3.11691	169
FR990144.1	M13	Ochlodes_sylvanus	10923873	379686201	2.87708	169
OV656775.1	M13	Luperina_testacea	18238086	601512407	3.03204	169
OU015669.1	M13	Zygaena_filipendulae	10722063	365946273	2.92996	169
LR990362.1	M13	Mythimna_impura	27044498	949131758	2.84939	169
HG995390.1	M13	Atethmia_centrago	25987675	926655388	2.80446	169
CM032402.1	M13	Eueides_isabella	13147892	440123586	2.98732	169
OU974026.1	M13	Eulithis_prunata	8109154	263147802	3.0816	169
OW028722.1	M13	Pandemis_cinnamomeana	12946456	426135498	3.03811	169
FR989969.1	M13	Anthocharis_cardamines	10657640	359616706	2.96361	169
FR997783.1	M13	Autographa_pulchrina	11506787	426240943	2.6996	169
OW052210.1	M13	Ecliptopera_silaceata	9918663	316552688	3.13334	169
OV656855.1	M13	Acleris_emargana	19516595	691448280	2.82257	169
OX155962.1	M13	Micropterix_aruncella	34314947	1079211800	3.17963	169
OU753574.1	M13	Agrochola_macilenta	19512729	683223563	2.85598	169
OW026433.1	M13	Diarsia_rubi	18174662	624929271	2.90828	169
OW443346.1	M13	Hypsopygia_costalis	23969149	816870447	2.93427	169
OU611795.1	M13	Hydraecia_micacea	16176607	562441436	2.87614	169
LR991009.1	M13	Mamestra_brassicae	17060609	576184143	2.96096	169
LR990665.1	M13	Xestia_xanthographa	27142919	933882218	2.90646	169
OU342507.1	M13	Ennomos_quercinarius	15925309	491884275	3.23761	169
LR999914.1	M13	Noctua_pronuba	15366323	529194529	2.90372	169
CM034408.1	M13	Dendrolimus_kikuchii	20156727	705515768	2.85702	169
OV815321.1	M13	Gymnoscelis_rufifasciata	14017126	462009964	3.03394	169
CM031570.1	M13	Ephestia_elutella	17828008	576941106	3.09009	169
LR990212.1	M13	Hylaea_fasciaria	10008955	327936668	3.0521	169
OU426966.1	M13	Pyrgus_malvae	21925378	724649524	3.02565	169
OX155656.1	M13	Carterocephalus_palaemon	11888421	394538208	3.01325	169
HG995416.1	M13	Pheosia_tremula	9078637	290221673	3.12817	169
OU426906.1	M13	Thymelicus_sylvestris	14382101	470727450	3.05529	169
OU612033.1	M13	Eilema_depressum	17794667	622022279	2.86078	169
OW026571.1	M13	Plutella_xylostella	10125468	323337879	3.13154	169
OW203739.1	M13	Yponomeuta_sedellus	21874741	657583382	3.32653	169
OU611828.1	M13	Ptilodon_capucinus	10743406	348711871	3.08088	169
OU343142.1	M13	Amphipyra_berbera	17286198	582305243	2.96858	169
LR990868.1	M13	Endotricha_flammealis	15316319	473948990	3.23164	169
CM019203.1	M13	Danaus_plexippus_plexippus	7243763	248676414	2.91293	169
HG992013.1	M13	Amphipyra_tragopoginis	25105168	805668602	3.11607	169
LR990538.1	M13	Phlogophora_meticulosa	15501226	538659867	2.87774	169
CM042810.1	M13	Hyles_vespertilio	17182831	651427907	2.63772	169
OX030993.1	M13	Eupithecia_abbreviata	11301080	383462667	2.94711	169
LR989915.1	M13	Inachis_io	11121304	384172283	2.89487	169
OW028662.1	M13	Diachrysia_chrysitis	11517090	386380003	2.98077	169
HG995184.1	M13	Lycaena_phlaeas	13276380	420484551	3.1574	169
OW443316.1	M13	Brachylomia_viminalis	23016328	781437518	2.94538	169
OU611893.1	M13	Eupsilia_transversa	13252983	466922763	2.83837	169
OV656823.1	M13	Calamotropha_paludella	23000061	742481776	3.09773	169
OV884044.1	M13	Catocala_fraxini	23330508	780602067	2.98878	169
CM041035.1	M13	Hyles_euphorbiae	14557976	504323440	2.88663	169
OU745266.1	M13	Xestia_c-nigrum	22318760	760318956	2.93545	169
OU744812.1	M13	Mesoligia_furuncula	26634797	889627388	2.99393	169
OW152833.1	M13	Iphiclides_podalirius	12757365	430729501	2.9618	169
LR999992.1	M13	Deilephila_porcellus	11949077	402071895	2.97188	169
OU744265.1	M13	Omphaloscelis_lunosa	19137378	661874710	2.89139	169
OU823265.1	M13	Dryobotodes_eremita	19941227	709806353	2.80939	169
LR991103.1	M13	Lymantria_monacha	26801316	915668749	2.92697	169
OU342539.1	M13	Bembecia_ichneumoniformis	15603170	511429143	3.0509	169
OV656741.1	M13	Macaria_notata	13128424	393787475	3.33389	169
OW569340.1	M13	Polyommatus_icarus	17682069	511758028	3.45516	169
OW387795.1	M13	Synanthedon_andrenaeformis	10553679	348160761	3.03127	169
OX101742.1	M13	Stenoptilia_bipunctidactyla	24130802	822897450	2.93242	169
OW121729.1	M13	Hipparchia_semele	12201452	403422600	3.02448	169
CM029773.1	M13	Ectropis_grisescens	26911257	784886525	3.42868	169
OU342662.1	M13	Chrysoteuchia_culmella	18877409	645226651	2.9257	169
CM026237.1	M13	Manduca_sexta	12410953	470021481	2.64051	169
HG992295.1	M13	Spilosoma_lubricipeda	16572688	587362176	2.82154	169
HG991978.1	M13	Colias_croceus	9695912	324912214	2.98416	169
LR990003.1	M13	Nymphalis_urticae	11204100	392818832	2.85223	169
CM040223.1	M13	Helicoverpa_zea	11461517	375180944	3.05493	169
OV815979.1	M13	Mythimna_albipuncta	20506647	698566279	2.93553	169
OW029933.1	M13	Agriopis_marginaria	16120844	500896711	3.2184	169
OW971893.1	M13	Acentria_ephemerella	10087701	340792766	2.96007	169
BHWX01000007.1	M13	Bombyx_mori	13944894	460334017	3.0293	169
HG993152.1	M13	Boloria_selene	11693184	399917640	2.9239	169
HG995229.1	M13	Maniola_jurtina	12131722	402054102	3.01744	169
HG992197.1	M13	Mellicta_athalia	17060131	609564786	2.79874	169
LR989970.1	M13	Laspeyria_flexula	13453561	450897266	2.98373	169
OX123204.1	M13	Euclidia_mi	50198267	2285329669	2.19654	169
OV281360.1	M13	Marasmarcha_lunaedactyla	22047703	771099907	2.85925	169
OV928052.1	M13	Opisthograptis_luteolata	11544639	363201500	3.17858	169
OV743328.1	M13	Lasiommata_megera	14396716	488457974	2.94738	169
HG992043.1	M13	Ennomos_fuscantarius	14176709	444925538	3.18631	169
OW052021.1	M13	Lobophora_halterata	9706944	314876238	3.08278	169
LR991042.1	M13	Cosmia_trapezina	22806617	825187588	2.76381	169
OV281304.1	M13	Acleris_sparsana	16743635	589546063	2.84009	169
CM008399.1	M13	Spodoptera_litura	12421978	429567674	2.89174	169
LR989869.1	M13	Autographa_gamma	10650656	373067087	2.85489	169
LR990974.1	M13	Craniophora_ligustri	12884768	437993611	2.94177	169
LR994566.1	M13	Cyaniris_semiargus	14815647	441519306	3.35561	169
OX155693.1	M13	Eupithecia_centaureata	14014667	465593408	3.01007	169
OU538807.1	M13	Campaea_margaritaria	10341875	335226495	3.08504	169
CM021689.1	M13	Spodoptera_frugiperda	11574346	485954603	2.38178	169
OW028758.1	M13	Aporophyla_lueneburgensis	26238907	978307447	2.68207	169
OW569303.1	M13	Aricia_artaxerxes	15838445	458496882	3.45443	169
OU618556.1	M13	Eilema_sororcula	19970475	729417332	2.73787	169
LR999946.1	M13	Vanessa_cardui	12594674	424813635	2.96475	169
OU860799.1	M13	Heliconius_sara	10864523	348892302	3.114	169
OU342777.1	M13	Acronicta_aceris	14039504	466384436	3.01029	169
OU426936.1	M13	Apamea_monoglypha	16659160	575683298	2.89381	169
HG995309.1	M13	Hecatera_dysodea	18300000	640911623	2.85531	169
OU611861.1	M13	Agrochola_circellaris	17310475	572162832	3.02545	169
FR997741.1	M13	Ochropleura_plecta	20149412	643962443	3.12897	169
OU452261.1	M13	Furcula_furcula	23767224	736123039	3.2287	169
OX031044.1	M13	Sesia_bembeciformis	14080057	477151446	2.95086	169
OW028630.1	M13	Allophyes_oxyacanthae	13739957	458479537	2.99685	169
OV277712.1	M14	Agonopterix_subpropinquella	20321984	667905724	3.04264	170
HG993151.1	M14	Boloria_selene	11810680	399917640	2.95328	170
LR990651.1	M14	Xestia_xanthographa	31498888	933882218	3.3729	170
OV838936.1	M14	Watsonalla_binaria	9818232	333062894	2.94786	170
OU343141.1	M14	Amphipyra_berbera	17804661	582305243	3.05762	170
OX038889.1	M14	Agriphila_geniculea	24099161	781653547	3.0831	170
OU696489.1	M14	Spilarctia_lutea	17775746	584787352	3.03969	170
OU745321.1	M14	Emmelina_monodactyla	9446372	312410734	3.0237	170
BHWX01000016.1	M14	Bombyx_mori	14337292	460334017	3.11454	170
LR990934.1	M14	Noctua_fimbriata	18977511	573955380	3.30644	170
OW964187.1	M14	Agrotis_puta	16095098	523321491	3.07557	170
OU906965.1	M14	Synanthedon_vespiformis	8325064	287400900	2.89667	170
OU611892.1	M14	Eupsilia_transversa	13894323	466922763	2.97572	170
CM041044.1	M14	Hyles_euphorbiae	15570054	504323440	3.08732	170
CM032435.1	M14	Dryas_iulia_moderata	13894121	440278161	3.15576	170
OU744300.1	M14	Griposia_aprilina	23201168	720426900	3.22047	170
HG992229.1	M14	Melitaea_cinxia	14993160	499413036	3.00216	170
HG992325.1	M14	Tinea_trinotella	10710036	371738977	2.88106	170
CM032483.1	M14	Marasmia_exigua	21109726	797606974	2.64663	170
CP053169.1	M14	Carposina_sasakii	11173886	399040036	2.80019	170
OX030995.1	M14	Eupithecia_abbreviata	10779817	383462667	2.81118	170
CM026240.1	M14	Manduca_sexta	13420627	470021481	2.85532	170
OU342690.1	M14	Mythimna_ferrago	26415199	860988366	3.06801	170
OU342479.1	M14	Parapoynx_stratiotata	13867871	478248748	2.89972	170
OU342573.1	M14	Noctua_janthe	16781228	532786062	3.14971	170
OW026317.1	M14	Apotomis_betuletana	19402667	684240599	2.83565	170
OU753573.1	M14	Agrochola_macilenta	21141221	683223563	3.09433	170
OV815323.1	M14	Gymnoscelis_rufifasciata	13479851	462009964	2.91765	170
OU015606.1	M14	Habrosyne_pyritoides	12180562	400568986	3.04082	170
OW799221.1	M14	Xestia_sexstrigata	19851455	638619631	3.10849	170
FR989914.1	M14	Pheosia_gnoma	8194485	271350489	3.01989	170
OW121761.1	M14	Miltochrista_miniata	35351650	1057002560	3.34452	170
HG992167.1	M14	Laothoe_populi	18174635	576402658	3.15311	170
OU452292.1	M14	Pammene_fasciana	16616782	564437882	2.94395	170
OU342445.1	M14	Carcina_quercana	11993528	408897582	2.93314	170
CM021684.1	M14	Spodoptera_frugiperda	14920842	485954603	3.07042	170
LR990244.1	M14	Limenitis_camilla	13656372	435112716	3.13858	170
FR990114.1	M14	Hedya_salicella	21104793	742325546	2.84306	170
OU618536.1	M14	Eilema_sororcula	27456884	729417332	3.76422	170
HG992260.1	M14	Nymphalis_polychloros	11875993	398112767	2.98307	170
LR990569.1	M14	Vanessa_atalanta	10620528	370436055	2.86703	170
OU862896.1	M14	Selenia_dentaria	29964593	1030772253	2.907	170
OU611968.1	M14	Sesia_apiformis	15623285	546808751	2.85718	170
OV656856.1	M14	Acleris_emargana	19329601	691448280	2.79552	170
HG996507.1	M14	Abrostola_tripartita	11290875	381057457	2.96304	170
OU026104.1	M14	Idaea_aversata	13222149	436730885	3.02753	170
OX122933.1	M14	Synanthedon_myopaeformis	8577749	295689421	2.90093	170
OU342509.1	M14	Ennomos_quercinarius	15191513	491884275	3.08843	170
OU611797.1	M14	Hydraecia_micacea	15836034	562441436	2.81559	170
LR990629.1	M14	Phalera_bucephala	26052215	933147695	2.79186	170
LR990506.1	M14	Thyatira_batis	9349226	314798901	2.9699	170
OU452187.1	M14	Peribatodes_rhomboidaria	15686069	499728750	3.13892	170
OW964568.1	M14	Tholera_decimalis	42249872	1320997691	3.19833	170
OW052076.1	M14	Phragmatobia_fuliginosa	18718113	629457366	2.97369	170
CM042819.1	M14	Hyles_vespertilio	18679767	651427907	2.86751	170
OW203742.1	M14	Yponomeuta_sedellus	19356238	657583382	2.94354	170
LR989913.1	M14	Inachis_io	11867531	384172283	3.08912	170
LR990354.1	M14	Mythimna_impura	30436742	949131758	3.2068	170
LR990092.1	M14	Erynnis_tages	8979117	329358918	2.72624	170
FR989883.1	M14	Biston_betularia	12174630	404525905	3.0096	170
CM032403.1	M14	Eueides_isabella	12710976	440123586	2.88805	170
OV656824.1	M14	Calamotropha_paludella	22518792	742481776	3.03291	170
OW204003.1	M14	Ypsolopha_sequella	25432793	866879050	2.93383	170
CM041139.1	M14	Leguminivora_glycinivorella	18379626	657423512	2.79571	170
OV121059.1	M14	Aplocera_efformata	9614588	349498550	2.75097	170
OU538778.1	M14	Papilio_machaon	6955811	252129366	2.75883	170
FR990088.1	M14	Erannis_defoliaria	16658382	522369616	3.189	170
OW971895.1	M14	Acentria_ephemerella	9565203	340792766	2.80675	170
OW028628.1	M14	Allophyes_oxyacanthae	14631596	458479537	3.19133	170
LR990000.1	M14	Nymphalis_urticae	12323758	392818832	3.13726	170
LR991071.1	M14	Notocelia_uddmanniana	21769276	794123667	2.7413	170
LR991039.1	M14	Cosmia_trapezina	26024965	825187588	3.15382	170
LR990179.1	M14	Notodonta_dromedarius	10336479	341992784	3.02243	170
OV179163.1	M14	Euplexia_lucipara	20533706	661825765	3.10258	170
CM039394.1	M14	Spodoptera_exigua	13233482	432125622	3.06242	170
OV656776.1	M14	Luperina_testacea	18032698	601512407	2.99789	170
OW285219.1	M14	Xylocampa_areola	17166206	564568605	3.04059	170
OW026574.1	M14	Plutella_xylostella	9353944	323337879	2.89293	170
FR989970.1	M14	Anthocharis_cardamines	10341171	359616706	2.87561	170
LR990873.1	M14	Endotricha_flammealis	13382075	473948990	2.82353	170
OX101737.1	M14	Stenoptilia_bipunctidactyla	25219726	822897450	3.06475	170
HG995258.1	M14	Mimas_tiliae	14791143	477981037	3.0945	170
LR990213.1	M14	Hylaea_fasciaria	9820273	327936668	2.99456	170
OV656710.1	M14	Agonopterix_arenella	16162655	545825857	2.96114	170
OV281356.1	M14	Marasmarcha_lunaedactyla	24109899	771099907	3.12669	170
LR989969.1	M14	Laspeyria_flexula	13517687	450897266	2.99795	170
OX155657.1	M14	Carterocephalus_palaemon	11362575	394538208	2.87997	170
OW971948.1	M14	Acrobasis_suavella	17551861	647282432	2.71162	170
HG995387.1	M14	Atethmia_centrago	29404937	926655388	3.17323	170
OU538809.1	M14	Campaea_margaritaria	9980264	335226495	2.97717	170
OU612032.1	M14	Eilema_depressum	19025340	622022279	3.05863	170
OU015635.1	M14	Zeuzera_pyrina	22311758	686903256	3.24817	170
OV656745.1	M14	Macaria_notata	12183828	393787475	3.09401	170
HG992012.1	M14	Amphipyra_tragopoginis	25837696	805668602	3.20699	170
LR999991.1	M14	Deilephila_porcellus	12576314	402071895	3.12788	170
OW028660.1	M14	Diachrysia_chrysitis	11957542	386380003	3.09476	170
HG991977.1	M14	Colias_croceus	9829487	324912214	3.02527	170
LR990056.1	M14	Blastobasis_lacticolella	18358161	577083784	3.1812	170
OW028751.1	M14	Aporophyla_lueneburgensis	30756914	978307447	3.14389	170
OW026432.1	M14	Diarsia_rubi	18422272	624929271	2.9479	170
OU612002.1	M14	Agriopis_aurantiaria	14983287	485385411	3.08688	170
OW028720.1	M14	Pandemis_cinnamomeana	13489157	426135498	3.16546	170
OW388269.1	M14	Protodeltote_pygarga	12431419	421684553	2.94804	170
OW388161.1	M14	Meganola_albula	12091975	405261716	2.98374	170
CM029782.1	M14	Ectropis_grisescens	25554690	784886525	3.25585	170
LR990537.1	M14	Phlogophora_meticulosa	15896241	538659867	2.95107	170
FR997844.1	M14	Schrankia_costaestrigalis	18407006	571991991	3.21805	170
OU426968.1	M14	Pyrgus_malvae	19166661	724649524	2.64496	170
OW052106.1	M14	Caradrina_clavipalpis	14658017	474197171	3.09112	170
OU342980.1	M14	Ypsolopha_scabrella	25070599	853595150	2.93706	170
OV743445.1	M14	Agriphila_tristella	24338809	801775791	3.03561	170
OU426934.1	M14	Apamea_monoglypha	18334720	575683298	3.18486	170
OX155695.1	M14	Eupithecia_centaureata	12745949	465593408	2.73757	170
LR990299.1	M14	Apotomis_turbidana	20306125	720467098	2.81847	170
OU342890.1	M14	Cydia_splendana	17389724	630621894	2.75755	170
HG995417.1	M14	Pheosia_tremula	8963167	290221673	3.08839	170
OW443314.1	M14	Brachylomia_viminalis	24599863	781437518	3.14803	170
OU342778.1	M14	Acronicta_aceris	13529679	466384436	2.90097	170
CM037059.1	M14	Mythimna_separata	20486129	700250022	2.92554	170
FR997814.1	M14	Clostera_curtula	15929108	512681271	3.10702	170
OU974027.1	M14	Eulithis_prunata	7565312	263147802	2.87493	170
OW052022.1	M14	Lobophora_halterata	9412010	314876238	2.98911	170
CM022548.1	M14	Dendrolimus_punctatus	17363900	614070971	2.82767	170
LR999912.1	M14	Noctua_pronuba	15879696	529194529	3.00073	170
CM034406.1	M14	Dendrolimus_kikuchii	20777536	705515768	2.94501	170
OV815978.1	M14	Mythimna_albipuncta	20961862	698566279	3.0007	170
HG995308.1	M14	Hecatera_dysodea	18597561	640911623	2.90174	170
OU745263.1	M14	Xestia_c-nigrum	23445821	760318956	3.08368	170
OU974057.1	M14	Notodonta_ziczac	10784869	352061436	3.06335	170
HG992196.1	M14	Mellicta_athalia	18366132	609564786	3.01299	170
LR991008.1	M14	Mamestra_brassicae	17699905	576184143	3.07192	170
OU744263.1	M14	Omphaloscelis_lunosa	20908860	661874710	3.15904	170
OV281306.1	M14	Acleris_sparsana	15438601	589546063	2.61873	170
LR999934.1	M14	Vanessa_cardui	14945938	424813635	3.51823	170
CM031579.1	M14	Ephestia_elutella	17276660	576941106	2.99453	170
CM008421.1	M14	Spodoptera_litura	13013156	429567674	3.02936	170
OW028692.1	M14	Epinotia_nisella	16879548	585001234	2.88539	170
OV884043.1	M14	Catocala_fraxini	24945732	780602067	3.1957	170
OU860798.1	M14	Heliconius_sara	11203674	348892302	3.21121	170
CM040221.1	M14	Helicoverpa_zea	11629846	375180944	3.0998	170
OU342540.1	M14	Bembecia_ichneumoniformis	14807867	511429143	2.89539	170
CP053140.1	M14	Grapholita_molesta	15784487	517710462	3.0489	170
OW029935.1	M14	Agriopis_marginaria	15896219	500896711	3.17355	170
OX031045.1	M14	Sesia_bembeciformis	13463718	477151446	2.82169	170
FR997778.1	M14	Autographa_pulchrina	12655102	426240943	2.969	170
OV928054.1	M14	Opisthograptis_luteolata	10915476	363201500	3.00535	170
OU015451.1	M14	Hemaris_fuciformis	13836239	448853392	3.08257	170
LR991101.1	M14	Lymantria_monacha	29150654	915668749	3.18354	170
HG992293.1	M14	Spilosoma_lubricipeda	17770800	587362176	3.02553	170
FR997744.1	M14	Ochropleura_plecta	19208722	643962443	2.98289	170
OW443345.1	M14	Hypsopygia_costalis	24952773	816870447	3.05468	170
LR990146.1	M14	Hypena_proboscidalis	18834925	636786269	2.95781	170
FR990001.1	M14	Fabriciana_adippe	14470215	484826487	2.98462	170
OU611860.1	M14	Agrochola_circellaris	18283136	572162832	3.19544	170
LR989870.1	M14	Autographa_gamma	10474861	373067087	2.80777	170
OW052212.1	M14	Ecliptopera_silaceata	9242592	316552688	2.91976	170
OX123201.1	M14	Euclidia_mi	62526164	2285329669	2.73598	170
LR990975.1	M14	Craniophora_ligustri	12876493	437993611	2.93988	170
OX155969.1	M14	Micropterix_aruncella	29098056	1079211800	2.69623	170
OU744810.1	M14	Mesoligia_furuncula	28762598	889627388	3.23311	170
OW387796.1	M14	Synanthedon_andrenaeformis	9664900	348160761	2.77599	170
OW028607.1	M14	Chloroclysta_siterata	13869793	437887824	3.16743	170
OU342659.1	M14	Chrysoteuchia_culmella	20540663	645226651	3.18348	170
OW152832.1	M14	Iphiclides_podalirius	13029489	430729501	3.02498	170
OU452258.1	M14	Furcula_furcula	24892123	736123039	3.38152	170
HG992044.1	M14	Ennomos_fuscantarius	13830468	444925538	3.10849	170
OU015668.1	M14	Zygaena_filipendulae	10744403	365946273	2.93606	170
OU611826.1	M14	Ptilodon_capucinus	10776198	348711871	3.09029	170
OU823259.1	M14	Dryobotodes_eremita	22068548	709806353	3.10909	170
OU026133.1	M14	Blastobasis_adustella	17111565	557440016	3.06967	170
OV656774.1	M15	Luperina_testacea	19657558	601512407	3.26802	192
OV838933.1	M15	Watsonalla_binaria	11066588	333062894	3.32267	192
OU342442.1	M15	Carcina_quercana	14037792	408897582	3.43308	192
OV179160.1	M15	Euplexia_lucipara	21559866	661825765	3.25763	192
OX038885.1	M15	Agriphila_geniculea	25029778	781653547	3.20216	192
OU696485.1	M15	Spilarctia_lutea	19617010	584787352	3.35455	192
OW026313.1	M15	Apotomis_betuletana	23015603	684240599	3.36367	192
OV656819.1	M15	Calamotropha_paludella	24217608	742481776	3.26171	192
CM032479.1	M15	Marasmia_exigua	24828806	797606974	3.11291	192
HG992193.1	M15	Mellicta_athalia	19640724	609564786	3.22209	192
OX155963.1	M15	Micropterix_aruncella	33762414	1079211800	3.12843	192
LR990273.1	M15	Aricia_agestis	14820519	435280672	3.40482	192
OW285215.1	M15	Xylocampa_areola	19210616	564568605	3.40271	192
FR990030.1	M15	Hesperia_comma	16653564	525353014	3.16998	192
OW121767.1	M15	Miltochrista_miniata	31298205	1057002560	2.96103	192
OU342473.1	M15	Parapoynx_stratiotata	15984593	478248748	3.34232	192
HG992287.1	M15	Spilosoma_lubricipeda	20639572	587362176	3.51394	192
OW026569.1	M15	Plutella_xylostella	10808545	323337879	3.3428	192
OU342571.1	M15	Noctua_janthe	17587454	532786062	3.30103	192
HG991973.1	M15	Colias_croceus	10729550	324912214	3.30229	192
HG995386.1	M15	Atethmia_centrago	30251470	926655388	3.26459	192
CM032431.1	M15	Dryas_iulia_moderata	14870998	440278161	3.37764	192
CM032399.1	M15	Eueides_isabella	13996447	440123586	3.18012	192
FR997843.1	M15	Schrankia_costaestrigalis	18795299	571991991	3.28594	192
LR990624.1	M15	Phalera_bucephala	29291170	933147695	3.13896	192
OW028658.1	M15	Diachrysia_chrysitis	12532061	386380003	3.24345	192
OU611998.1	M15	Agriopis_aurantiaria	16220575	485385411	3.34179	192
OW799219.1	M15	Xestia_sexstrigata	20672030	638619631	3.23699	192
OU611963.1	M15	Sesia_apiformis	18698443	546808751	3.41956	192
HG992224.1	M15	Melitaea_cinxia	17029419	499413036	3.40989	192
OU785238.1	M15	Erebia_ligea	16815746	506397422	3.32066	192
OU611890.1	M15	Eupsilia_transversa	14709241	466922763	3.15025	192
OV277707.1	M15	Agonopterix_subpropinquella	22384770	667905724	3.35149	192
OW388264.1	M15	Protodeltote_pygarga	14151730	421684553	3.356	192
LR989992.1	M15	Nymphalis_urticae	13734658	392818832	3.49644	192
LR994595.1	M15	Celastrina_argiolus	16965134	499114119	3.39905	192
OU343139.1	M15	Amphipyra_berbera	19177276	582305243	3.29334	192
OW052207.1	M15	Ecliptopera_silaceata	10635330	316552688	3.35973	192
CM026241.1	M15	Manduca_sexta	13991342	470021481	2.97675	192
LR761666.1	M15	Aphantopus_hyperantus	13764660	408137179	3.37256	192
OU342691.1	M15	Mythimna_ferrago	26402640	860988366	3.06655	192
OU026098.1	M15	Idaea_aversata	14628737	436730885	3.3496	192
LR990241.1	M15	Limenitis_camilla	14059819	435112716	3.23131	192
OU026129.1	M15	Blastobasis_adustella	18016841	557440016	3.23207	192
OV281096.1	M15	Erebia_aethiops	15924777	473469105	3.36342	192
OU974053.1	M15	Notodonta_ziczac	11699866	352061436	3.32325	192
HG995181.1	M15	Lycaena_phlaeas	14886526	420484551	3.54033	192
HG996502.1	M15	Abrostola_tripartita	12516267	381057457	3.28461	192
CM040220.1	M15	Helicoverpa_zea	12245473	375180944	3.26388	192
OV656739.1	M15	Macaria_notata	13305829	393787475	3.37894	192
OU342660.1	M15	Chrysoteuchia_culmella	20078502	645226651	3.11185	192
LR991099.1	M15	Lymantria_monacha	30360548	915668749	3.31567	192
OU015632.1	M15	Zeuzera_pyrina	23504384	686903256	3.42179	192
CM008408.1	M15	Spodoptera_litura	13592034	429567674	3.16412	192
OU611858.1	M15	Agrochola_circellaris	18657174	572162832	3.26082	192
FR990110.1	M15	Hedya_salicella	23771224	742325546	3.20226	192
OW026431.1	M15	Diarsia_rubi	19218007	624929271	3.07523	192
FR990062.1	M15	Glaucopsyche_alexis	21404157	619543730	3.45483	192
LR990176.1	M15	Notodonta_dromedarius	11133543	341992784	3.25549	192
FR989878.1	M15	Biston_betularia	14013682	404525905	3.46422	192
OV743325.1	M15	Lasiommata_megera	16473602	488457974	3.37257	192
OX155652.1	M15	Carterocephalus_palaemon	13129920	394538208	3.32792	192
OU745319.1	M15	Emmelina_monodactyla	9589175	312410734	3.06941	192
OV928048.1	M15	Opisthograptis_luteolata	12589027	363201500	3.46613	192
OW388159.1	M15	Meganola_albula	13346821	405261716	3.29338	192
CM021680.1	M15	Spodoptera_frugiperda	15966978	485954603	3.28569	192
OU611794.1	M15	Hydraecia_micacea	17319204	562441436	3.07929	192
OU342772.1	M15	Acronicta_aceris	15114703	466384436	3.24082	192
OU744811.1	M15	Mesoligia_furuncula	27691087	889627388	3.11266	192
HG995255.1	M15	Mimas_tiliae	16251735	477981037	3.40008	192
LR990969.1	M15	Craniophora_ligustri	14684169	437993611	3.3526	192
OU342503.1	M15	Ennomos_quercinarius	16475101	491884275	3.34939	192
LR990122.1	M15	Euproctis_similis	18514210	507648523	3.64705	192
FR990139.1	M15	Ochlodes_sylvanus	12618286	379686201	3.32335	192
FR989908.1	M15	Pheosia_gnoma	9468442	271350489	3.48938	192
OU342886.1	M15	Cydia_splendana	19691877	630621894	3.12261	192
LR999910.1	M15	Noctua_pronuba	16836879	529194529	3.1816	192
HG993148.1	M15	Boloria_selene	12717060	399917640	3.17992	192
CP053164.1	M15	Carposina_sasakii	13242407	399040036	3.31857	192
OW052073.1	M15	Phragmatobia_fuliginosa	20815002	629457366	3.30682	192
HG992320.1	M15	Tinea_trinotella	13223055	371738977	3.55708	192
CM041131.1	M15	Leguminivora_glycinivorella	24202123	657423512	3.68136	192
OU906961.1	M15	Synanthedon_vespiformis	9892246	287400900	3.44197	192
HG992009.1	M15	Amphipyra_tragopoginis	26545460	805668602	3.29484	192
OV656851.1	M15	Acleris_emargana	21508470	691448280	3.11064	192
OU862891.1	M15	Selenia_dentaria	34230408	1030772253	3.32085	192
OU015665.1	M15	Zygaena_filipendulae	11880777	365946273	3.24659	192
OU452290.1	M15	Pammene_fasciana	18094134	564437882	3.20569	192
LR990296.1	M15	Apotomis_turbidana	23719999	720467098	3.29231	192
LR991038.1	M15	Cosmia_trapezina	26606110	825187588	3.22425	192
OU745261.1	M15	Xestia_c-nigrum	23835095	760318956	3.13488	192
OU538804.1	M15	Campaea_margaritaria	11364925	335226495	3.39022	192
LR990869.1	M15	Endotricha_flammealis	15254705	473948990	3.21864	192
LR999987.1	M15	Deilephila_porcellus	13515675	402071895	3.36151	192
OW204001.1	M15	Ypsolopha_sequella	26484174	866879050	3.05512	192
LR990143.1	M15	Hypena_proboscidalis	20496581	636786269	3.21875	192
LR990500.1	M15	Thyatira_batis	10557326	314798901	3.35367	192
OW971945.1	M15	Acrobasis_suavella	21054574	647282432	3.25276	192
OV815976.1	M15	Mythimna_albipuncta	22678368	698566279	3.24642	192
OW964567.1	M15	Tholera_decimalis	42511019	1320997691	3.2181	192
LR999942.1	M15	Vanessa_cardui	13550656	424813635	3.18979	192
HG995304.1	M15	Hecatera_dysodea	20070805	640911623	3.1316	192
OX030992.1	M15	Eupithecia_abbreviata	11986735	383462667	3.12592	192
HG992164.1	M15	Laothoe_populi	18922890	576402658	3.28293	192
HG995224.1	M15	Maniola_jurtina	13715123	402054102	3.41126	192
OU974021.1	M15	Eulithis_prunata	9036279	263147802	3.43392	192
OW203738.1	M15	Yponomeuta_sedellus	22173098	657583382	3.37191	192
OW569304.1	M15	Aricia_artaxerxes	15652902	458496882	3.41396	192
OU538836.1	M15	Hydriomena_furcata	14301027	423317948	3.37832	192
OV815318.1	M15	Gymnoscelis_rufifasciata	14755959	462009964	3.19386	192
LR989906.1	M15	Inachis_io	13511320	384172283	3.517	192
HG992257.1	M15	Nymphalis_polychloros	12922397	398112767	3.24591	192
OW964184.1	M15	Agrotis_puta	17434060	523321491	3.33142	192
LR990085.1	M15	Erynnis_tages	11262971	329358918	3.41966	192
OU744264.1	M15	Omphaloscelis_lunosa	20846094	661874710	3.14955	192
OW028754.1	M15	Aporophyla_lueneburgensis	29039451	978307447	2.96834	192
OX101740.1	M15	Stenoptilia_bipunctidactyla	24426321	822897450	2.96833	192
FR989999.1	M15	Fabriciana_adippe	15653816	484826487	3.22875	192
CM037057.1	M15	Mythimna_separata	21283251	700250022	3.03938	192
OU015600.1	M15	Habrosyne_pyritoides	12994225	400568986	3.24394	192
OW971891.1	M15	Acentria_ephemerella	11404000	340792766	3.34632	192
OU538772.1	M15	Papilio_machaon	8215472	252129366	3.25844	192
LR990940.1	M15	Noctua_fimbriata	17687041	573955380	3.08161	192
LR990207.1	M15	Hylaea_fasciaria	11253462	327936668	3.4316	192
OU342536.1	M15	Bembecia_ichneumoniformis	17686735	511429143	3.4583	192
OU753571.1	M15	Agrochola_macilenta	21959670	683223563	3.21413	192
LR991066.1	M15	Notocelia_uddmanniana	25911724	794123667	3.26293	192
OV656705.1	M15	Agonopterix_arenella	18114250	545825857	3.31869	192
OU426932.1	M15	Apamea_monoglypha	18723908	575683298	3.25247	192
LR990352.1	M15	Mythimna_impura	30720324	949131758	3.23668	192
OU823256.1	M15	Dryobotodes_eremita	23206987	709806353	3.26948	192
LR990565.1	M15	Vanessa_atalanta	12152710	370436055	3.28065	192
CM034403.1	M15	Dendrolimus_kikuchii	23194381	705515768	3.28758	192
OU618548.1	M15	Eilema_sororcula	23879602	729417332	3.27379	192
OX123202.1	M15	Euclidia_mi	59237392	2285329669	2.59207	192
FR989966.1	M15	Anthocharis_cardamines	11841443	359616706	3.2928	192
LR990535.1	M15	Phlogophora_meticulosa	16880066	538659867	3.13372	192
OW569338.1	M15	Polyommatus_icarus	18577862	511758028	3.6302	192
LR989964.1	M15	Laspeyria_flexula	15223808	450897266	3.37634	192
OU860796.2	M15	Heliconius_sara	12196730	348892302	3.49584	192
OW443341.1	M15	Hypsopygia_costalis	27418782	816870447	3.35656	192
OU426900.1	M15	Thymelicus_sylvestris	16110235	470727450	3.42241	192
OU612026.1	M15	Eilema_depressum	21109774	622022279	3.39373	192
OX031038.1	M15	Sesia_bembeciformis	16601142	477151446	3.47922	192
OW052016.1	M15	Lobophora_halterata	10608130	314876238	3.36898	192
OW121726.1	M15	Hipparchia_semele	13500728	403422600	3.34655	192
CM041031.1	M15	Hyles_euphorbiae	16855035	504323440	3.34211	192
CM041754.1	M15	Hestina_assimilis	16014387	423874072	3.7781	192
FR997742.1	M15	Ochropleura_plecta	20106183	643962443	3.12226	192
FR997809.1	M15	Clostera_curtula	17175963	512681271	3.35022	192
CM029769.1	M15	Ectropis_grisescens	23485354	784886525	2.9922	192
OU452183.1	M15	Peribatodes_rhomboidaria	16355019	499728750	3.27278	192
OX122929.1	M15	Synanthedon_myopaeformis	10067479	295689421	3.40475	192
FR990084.1	M15	Erannis_defoliaria	17616566	522369616	3.37243	192
OW028625.1	M15	Allophyes_oxyacanthae	15553144	458479537	3.39233	192
HG992039.1	M15	Ennomos_fuscantarius	15057388	444925538	3.38425	192
OV121053.1	M15	Aplocera_efformata	11811952	349498550	3.37969	192
OU744302.1	M15	Griposia_aprilina	22969832	720426900	3.18836	192
CM022543.1	M15	Dendrolimus_punctatus	20362648	614070971	3.31601	192
OW052104.1	M15	Caradrina_clavipalpis	15592071	474197171	3.2881	192
LR994564.1	M15	Cyaniris_semiargus	15197370	441519306	3.44206	192
OV884042.1	M15	Catocala_fraxini	25435473	780602067	3.25844	192
CM019198.1	M15	Danaus_plexippus_plexippus	8545482	248676414	3.43639	192
OV743442.1	M15	Agriphila_tristella	26083993	801775791	3.25328	192
HG995411.1	M15	Pheosia_tremula	10088433	290221673	3.47611	192
LR989866.1	M15	Autographa_gamma	11550995	373067087	3.09622	192
OU426962.1	M15	Pyrgus_malvae	24252642	724649524	3.34681	192
OW029931.1	M15	Agriopis_marginaria	16942660	500896711	3.38247	192
OU611822.1	M15	Ptilodon_capucinus	11830833	348711871	3.39272	192
CM042806.1	M15	Hyles_vespertilio	20065448	651427907	3.08023	192
OV049876.1	M15	Melanargia_galathea	19649718	606376002	3.24052	192
OU342977.1	M15	Ypsolopha_scabrella	26927591	853595150	3.15461	192
FR997779.1	M15	Autographa_pulchrina	12539110	426240943	2.94179	192
OV281301.1	M15	Acleris_sparsana	17324762	589546063	2.93866	192
OW028688.1	M15	Epinotia_nisella	19866975	585001234	3.39606	192
CM031566.1	M15	Ephestia_elutella	18306849	576941106	3.17309	192
OX155692.1	M15	Eupithecia_centaureata	14590290	465593408	3.1337	192
BHWX01000003.1	M15	Bombyx_mori	15212953	460334017	3.30476	192
OW028715.1	M15	Pandemis_cinnamomeana	14708796	426135498	3.45167	192
OU015448.1	M15	Hemaris_fuciformis	15174581	448853392	3.38074	192
OW152827.1	M15	Iphiclides_podalirius	14295000	430729501	3.31879	192
LR990660.1	M15	Xestia_xanthographa	30036985	933882218	3.21636	192
LR990908.1	M15	Pararge_aegeria	17724597	516586240	3.4311	192
CM039390.1	M15	Spodoptera_exigua	14278323	432125622	3.30421	192
LR991003.1	M15	Mamestra_brassicae	18804051	576184143	3.26355	192
FR989945.1	M15	Plebejus_argus	13381465	382120270	3.5019	192
OV281354.1	M15	Marasmarcha_lunaedactyla	25328583	771099907	3.28473	192
CP053134.1	M15	Grapholita_molesta	18535490	517710462	3.58028	192
OU452259.1	M15	Furcula_furcula	24257594	736123039	3.29532	192
OW387792.1	M15	Synanthedon_andrenaeformis	11796144	348160761	3.38813	192
LR990055.1	M15	Blastobasis_lacticolella	18520852	577083784	3.20939	192
OW443312.1	M15	Brachylomia_viminalis	25159180	781437518	3.2196	192
OV281295.1	M16	Acleris_sparsana	19007631	589546063	3.22411	187
HG995382.1	M16	Atethmia_centrago	31240818	926655388	3.37135	187
HG991971.1	M16	Colias_croceus	11134396	324912214	3.42689	187
OW028617.1	M16	Allophyes_oxyacanthae	17034232	458479537	3.71537	187
LR999981.1	M16	Deilephila_porcellus	15067504	402071895	3.74747	187
OU342437.1	M16	Carcina_quercana	15733321	408897582	3.84774	187
OX155957.1	M16	Micropterix_aruncella	37372150	1079211800	3.46291	187
OW203997.1	M16	Ypsolopha_sequella	28514873	866879050	3.28937	187
LR991090.1	M16	Lymantria_monacha	34837262	915668749	3.80457	187
OW121763.1	M16	Miltochrista_miniata	33683822	1057002560	3.18673	187
OU426926.1	M16	Apamea_monoglypha	19956040	575683298	3.4665	187
OW052201.1	M16	Ecliptopera_silaceata	11449063	316552688	3.6168	187
OV656767.1	M16	Luperina_testacea	21613865	601512407	3.59325	187
OU611787.1	M16	Hydraecia_micacea	18862954	562441436	3.35376	187
LR990529.1	M16	Phlogophora_meticulosa	18159750	538659867	3.37128	187
HG992284.1	M16	Spilosoma_lubricipeda	21205159	587362176	3.61024	187
HG996496.1	M16	Abrostola_tripartita	13836499	381057457	3.63108	187
LR990270.1	M16	Aricia_agestis	15883976	435280672	3.64913	187
OU342881.1	M16	Cydia_splendana	22557665	630621894	3.57705	187
OX155683.1	M16	Eupithecia_centaureata	15933006	465593408	3.42209	187
OU538768.1	M16	Papilio_machaon	8777606	252129366	3.48139	187
OU342498.1	M16	Ennomos_quercinarius	17518817	491884275	3.56157	187
OU452177.1	M16	Peribatodes_rhomboidaria	17708074	499728750	3.54354	187
OU785232.1	M16	Erebia_ligea	18887656	506397422	3.72981	187
HG995251.1	M16	Mimas_tiliae	17674729	477981037	3.69779	187
CM032396.1	M16	Eueides_isabella	15892170	440123586	3.61084	187
OX038881.1	M16	Agriphila_geniculea	26408729	781653547	3.37857	187
CM031586.1	M16	Ephestia_elutella	18596100	576941106	3.22322	187
OX122923.1	M16	Synanthedon_myopaeformis	11107042	295689421	3.75632	187
OU342653.1	M16	Chrysoteuchia_culmella	22805156	645226651	3.53444	187
FR990025.1	M16	Hesperia_comma	18419040	525353014	3.50603	187
CM032474.1	M16	Marasmia_exigua	26170823	797606974	3.28117	187
OU342531.1	M16	Bembecia_ichneumoniformis	18938855	511429143	3.70312	187
OV838927.1	M16	Watsonalla_binaria	11930655	333062894	3.5821	187
OW028651.1	M16	Diachrysia_chrysitis	13913277	386380003	3.60093	187
OU745311.1	M16	Emmelina_monodactyla	10389392	312410734	3.32556	187
OU342973.1	M16	Ypsolopha_scabrella	29633317	853595150	3.47159	187
HG992221.1	M16	Melitaea_cinxia	17325599	499413036	3.46919	187
OV656814.1	M16	Calamotropha_paludella	26936083	742481776	3.62784	187
OU015630.1	M16	Zeuzera_pyrina	24208582	686903256	3.52431	187
OU696483.1	M16	Spilarctia_lutea	19775688	584787352	3.38169	187
FR997835.1	M16	Schrankia_costaestrigalis	21005150	571991991	3.67228	187
LR999927.1	M16	Vanessa_cardui	16090551	424813635	3.78767	187
OU744296.1	M16	Griposia_aprilina	24562086	720426900	3.40938	187
OV656735.1	M16	Macaria_notata	14223565	393787475	3.61199	187
HG993143.1	M16	Boloria_selene	13620786	399917640	3.4059	187
FR990078.1	M16	Erannis_defoliaria	19179966	522369616	3.67172	187
LR761658.1	M16	Aphantopus_hyperantus	15241335	408137179	3.73437	187
CM029789.1	M16	Ectropis_grisescens	24982390	784886525	3.18293	187
OW203735.1	M16	Yponomeuta_sedellus	23686939	657583382	3.60212	187
LR990906.1	M16	Pararge_aegeria	18474722	516586240	3.57631	187
OW285209.1	M16	Xylocampa_areola	20921339	564568605	3.70572	187
LR990937.1	M16	Noctua_fimbriata	18494519	573955380	3.22229	187
OW971938.1	M16	Acrobasis_suavella	23595591	647282432	3.64533	187
OU862893.1	M16	Selenia_dentaria	33328949	1030772253	3.2334	187
FR990059.1	M16	Glaucopsyche_alexis	22130232	619543730	3.57202	187
CM040212.1	M16	Helicoverpa_zea	13258385	375180944	3.53386	187
OU611852.1	M16	Agrochola_circellaris	19711079	572162832	3.44501	187
OX101736.1	M16	Stenoptilia_bipunctidactyla	25824934	822897450	3.13829	187
OU745256.1	M16	Xestia_c-nigrum	25717762	760318956	3.3825	187
OU611992.1	M16	Agriopis_aurantiaria	18154995	485385411	3.74033	187
HG992314.1	M16	Tinea_trinotella	14325176	371738977	3.85356	187
CM037053.1	M16	Mythimna_separata	22215940	700250022	3.17257	187
CM041129.1	M16	Leguminivora_glycinivorella	25672803	657423512	3.90506	187
HG992253.1	M16	Nymphalis_polychloros	13933406	398112767	3.49986	187
OV656847.1	M16	Acleris_emargana	22186260	691448280	3.20867	187
LR990169.1	M16	Notodonta_dromedarius	12208192	341992784	3.56972	187
OU342684.1	M16	Mythimna_ferrago	28563293	860988366	3.3175	187
LR994589.1	M16	Celastrina_argiolus	18915699	499114119	3.78985	187
OV928041.1	M16	Opisthograptis_luteolata	13607026	363201500	3.74641	187
FR989993.1	M16	Fabriciana_adippe	16914905	484826487	3.48886	187
CM042826.1	M16	Hyles_vespertilio	22933977	651427907	3.52057	187
HG995219.1	M16	Maniola_jurtina	15090120	402054102	3.75326	187
OU015662.1	M16	Zygaena_filipendulae	12315154	365946273	3.36529	187
CM019195.1	M16	Danaus_plexippus_plexippus	8907986	248676414	3.58216	187
LR990355.1	M16	Mythimna_impura	30280635	949131758	3.19035	187
OW964177.1	M16	Agrotis_puta	19131416	523321491	3.65577	187
OU342468.1	M16	Parapoynx_stratiotata	17136313	478248748	3.58314	187
OW026310.1	M16	Apotomis_betuletana	24804467	684240599	3.62511	187
OU343130.1	M16	Amphipyra_berbera	21688464	582305243	3.72459	187
CP053161.1	M16	Carposina_sasakii	13804453	399040036	3.45942	187
OW029926.1	M16	Agriopis_marginaria	18360434	500896711	3.66551	187
HG992158.1	M16	Laothoe_populi	21125926	576402658	3.66513	187
LR991033.1	M16	Cosmia_trapezina	27938519	825187588	3.38572	187
OV815310.1	M16	Gymnoscelis_rufifasciata	16564168	462009964	3.58524	187
OV277705.1	M16	Agonopterix_subpropinquella	24191190	667905724	3.62195	187
OV179154.1	M16	Euplexia_lucipara	22978412	661825765	3.47197	187
LR989907.1	M16	Inachis_io	13368958	384172283	3.47994	187
FR997804.1	M16	Clostera_curtula	19031093	512681271	3.71207	187
OU538798.1	M16	Campaea_margaritaria	12325249	335226495	3.67669	187
LR990559.2	M16	Vanessa_atalanta	13090155	370436055	3.53372	187
OW152829.1	M16	Iphiclides_podalirius	14066976	430729501	3.26585	187
LR989994.1	M16	Nymphalis_urticae	13262906	392818832	3.37634	187
OW052011.1	M16	Lobophora_halterata	11241003	314876238	3.56998	187
OW388257.1	M16	Protodeltote_pygarga	15736667	421684553	3.73186	187
OU974015.1	M16	Eulithis_prunata	9791636	263147802	3.72096	187
OV049870.1	M16	Melanargia_galathea	22183638	606376002	3.6584	187
FR990135.1	M16	Ochlodes_sylvanus	13362439	379686201	3.51934	187
HG995176.1	M16	Lycaena_phlaeas	16082000	420484551	3.82464	187
LR994561.1	M16	Cyaniris_semiargus	16131832	441519306	3.65371	187
FR997729.1	M16	Ochropleura_plecta	22422156	643962443	3.4819	187
CM041051.1	M16	Hyles_euphorbiae	18182747	504323440	3.60537	187
LR990863.1	M16	Endotricha_flammealis	16729167	473948990	3.52974	187
OU753566.1	M16	Agrochola_macilenta	22971620	683223563	3.36224	187
OU538833.1	M16	Hydriomena_furcata	15370067	423317948	3.63086	187
LR990963.1	M16	Craniophora_ligustri	15622416	437993611	3.56681	187
OU612028.1	M16	Eilema_depressum	20540967	622022279	3.30229	187
HG992188.1	M16	Mellicta_athalia	20508949	609564786	3.36452	187
OW964563.1	M16	Tholera_decimalis	43841533	1320997691	3.31882	187
CM041751.1	M16	Hestina_assimilis	15473914	423874072	3.65059	187
LR990083.1	M16	Erynnis_tages	11903105	329358918	3.61402	187
OW026424.1	M16	Diarsia_rubi	21075383	624929271	3.37244	187
OX155647.1	M16	Carterocephalus_palaemon	14089801	394538208	3.57121	187
OV743441.1	M16	Agriphila_tristella	26538971	801775791	3.31002	187
OX030985.1	M16	Eupithecia_abbreviata	13274894	383462667	3.46185	187
OW028750.1	M16	Aporophyla_lueneburgensis	31465567	978307447	3.21633	187
OW569301.1	M16	Aricia_artaxerxes	16608366	458496882	3.62235	187
FR989961.1	M16	Anthocharis_cardamines	12697406	359616706	3.53082	187
OU906955.1	M16	Synanthedon_vespiformis	10739527	287400900	3.73678	187
OU611882.1	M16	Eupsilia_transversa	16325269	466922763	3.49635	187
OV815967.1	M16	Mythimna_albipuncta	24466041	698566279	3.50232	187
FR997772.1	M16	Autographa_pulchrina	13733208	426240943	3.22194	187
OU342564.1	M16	Noctua_janthe	18492219	532786062	3.47085	187
FR990105.1	M16	Hedya_salicella	26256418	742325546	3.53705	187
OU426957.1	M16	Pyrgus_malvae	27016195	724649524	3.72817	187
OU618550.1	M16	Eilema_sororcula	23205855	729417332	3.18142	187
OW443310.1	M16	Brachylomia_viminalis	26182009	781437518	3.35049	187
LR991000.1	M16	Mamestra_brassicae	19384296	576184143	3.36425	187
LR990659.1	M16	Xestia_xanthographa	30663046	933882218	3.2834	187
OW026563.1	M16	Plutella_xylostella	11654879	323337879	3.60455	187
OU026130.1	M16	Blastobasis_adustella	17489016	557440016	3.13738	187
LR990494.1	M16	Thyatira_batis	11575718	314798901	3.67718	187
OU426897.1	M16	Thymelicus_sylvestris	17039938	470727450	3.61992	187
FR989903.1	M16	Pheosia_gnoma	10168396	271350489	3.74733	187
OU026092.1	M16	Idaea_aversata	15478063	436730885	3.54407	187
CM026250.1	M16	Manduca_sexta	15042850	470021481	3.20046	187
CP053129.1	M16	Grapholita_molesta	19646280	517710462	3.79484	187
LR999902.1	M16	Noctua_pronuba	18135554	529194529	3.42701	187
HG995297.1	M16	Hecatera_dysodea	22081960	640911623	3.4454	187
LR990292.1	M16	Apotomis_turbidana	26429178	720467098	3.66834	187
OW121720.1	M16	Hipparchia_semele	14619000	403422600	3.62374	187
OV656700.1	M16	Agonopterix_arenella	19442741	545825857	3.56208	187
OW569334.1	M16	Polyommatus_icarus	19293188	511758028	3.76998	187
LR990228.1	M16	Limenitis_camilla	16132765	435112716	3.70772	187
OW971884.1	M16	Acentria_ephemerella	12451729	340792766	3.65375	187
CM021686.1	M16	Spodoptera_frugiperda	13835927	485954603	2.84716	187
FR989871.1	M16	Biston_betularia	15102415	404525905	3.73336	187
LR989858.1	M16	Autographa_gamma	12892083	373067087	3.4557	187
OW388152.1	M16	Meganola_albula	14955979	405261716	3.69045	187
CM032428.1	M16	Dryas_iulia_moderata	16001849	440278161	3.63449	187
OU744255.1	M16	Omphaloscelis_lunosa	22391678	661874710	3.38307	187
OV743320.1	M16	Lasiommata_megera	17824849	488457974	3.64921	187
OW387786.1	M16	Synanthedon_andrenaeformis	12867663	348160761	3.6959	187
OV121047.1	M16	Aplocera_efformata	13075608	349498550	3.74125	187
OU452284.1	M16	Pammene_fasciana	20459056	564437882	3.62468	187
CM039381.1	M16	Spodoptera_exigua	15269859	432125622	3.53366	187
OW028711.1	M16	Pandemis_cinnamomeana	15619490	426135498	3.66538	187
LR990618.1	M16	Phalera_bucephala	34846570	933147695	3.7343	187
OW052070.1	M16	Phragmatobia_fuliginosa	21199213	629457366	3.36786	187
OV884037.1	M16	Catocala_fraxini	27643018	780602067	3.54124	187
OW028605.1	M16	Chloroclysta_siterata	16571927	437887824	3.78451	187
OU611958.1	M16	Sesia_apiformis	20030823	546808751	3.66322	187
OW052098.1	M16	Caradrina_clavipalpis	16965903	474197171	3.57782	187
OU611816.1	M16	Ptilodon_capucinus	12782738	348711871	3.6657	187
LR989959.1	M16	Laspeyria_flexula	16768219	450897266	3.71886	187
OU823251.1	M16	Dryobotodes_eremita	23827601	709806353	3.35692	187
OX031035.1	M16	Sesia_bembeciformis	17810708	477151446	3.73272	187
LR990054.1	M16	Blastobasis_lacticolella	18669142	577083784	3.23508	187
FR989941.1	M16	Plebejus_argus	14279006	382120270	3.73678	187
HG992005.1	M16	Amphipyra_tragopoginis	28113439	805668602	3.48945	187
OU015442.1	M16	Hemaris_fuciformis	16553285	448853392	3.6879	187
HG995408.1	M16	Pheosia_tremula	10689723	290221673	3.6833	187
OW799210.1	M16	Xestia_sexstrigata	22407342	638619631	3.50871	187
OW028683.1	M16	Epinotia_nisella	21276924	585001234	3.63707	187
OX123194.1	M16	Euclidia_mi	75247388	2285329669	3.29263	187
LR990202.1	M16	Hylaea_fasciaria	11858080	327936668	3.61597	187
HG992034.1	M16	Ennomos_fuscantarius	16070034	444925538	3.61185	187
OU342766.1	M16	Acronicta_aceris	16644859	466384436	3.56891	187
OU452253.1	M16	Furcula_furcula	27058741	736123039	3.67584	187
OU744807.1	M16	Mesoligia_furuncula	29422334	889627388	3.30726	187
LR990137.1	M16	Hypena_proboscidalis	22304048	636786269	3.5026	187
LR991065.1	M16	Notocelia_uddmanniana	27460039	794123667	3.4579	187
CM008416.1	M16	Spodoptera_litura	13683143	429567674	3.18533	187
OU015592.1	M16	Habrosyne_pyritoides	14757813	400568986	3.68421	187
OU974047.1	M16	Notodonta_ziczac	12915758	352061436	3.66861	187
OW443335.1	M16	Hypsopygia_costalis	30602352	816870447	3.74629	187
OV281351.1	M16	Marasmarcha_lunaedactyla	27090851	771099907	3.51327	187
OX122922.1	M18	Synanthedon_myopaeformis	11470907	295689421	3.87938	174
HG995407.1	M18	Pheosia_tremula	10698883	290221673	3.68645	174
CM008413.1	M18	Spodoptera_litura	14271416	429567674	3.32227	174
FR989872.1	M18	Biston_betularia	15077391	404525905	3.72718	174
CM041034.1	M18	Hyles_euphorbiae	17936700	504323440	3.55659	174
OU342528.1	M18	Bembecia_ichneumoniformis	19681846	511429143	3.8484	174
OV656765.1	M18	Luperina_testacea	21927538	601512407	3.6454	174
OU426925.1	M18	Apamea_monoglypha	20173336	575683298	3.50424	174
OX123186.1	M18	Euclidia_mi	104158707	2285329669	4.55771	174
OV281294.1	M18	Acleris_sparsana	19476550	589546063	3.30365	174
HG992001.1	M18	Amphipyra_tragopoginis	28786730	805668602	3.57302	174
OX155959.1	M18	Micropterix_aruncella	36753165	1079211800	3.40556	174
LR999982.1	M18	Deilephila_porcellus	14884985	402071895	3.70207	174
OW028652.1	M18	Diachrysia_chrysitis	13642763	386380003	3.53092	174
OW443333.1	M18	Hypsopygia_costalis	31764706	816870447	3.88859	174
OU744293.1	M18	Griposia_aprilina	25190329	720426900	3.49658	174
FR997841.1	M18	Schrankia_costaestrigalis	19312782	571991991	3.37641	174
OV928042.1	M18	Opisthograptis_luteolata	13596845	363201500	3.74361	174
OW387785.1	M18	Synanthedon_andrenaeformis	13087746	348160761	3.75911	174
CM021677.1	M18	Spodoptera_frugiperda	16738570	485954603	3.44447	174
OU696481.1	M18	Spilarctia_lutea	20806652	584787352	3.55799	174
OU538766.1	M18	Papilio_machaon	8910267	252129366	3.53401	174
HG991968.1	M18	Colias_croceus	11322328	324912214	3.48473	174
OU452176.1	M18	Peribatodes_rhomboidaria	17794396	499728750	3.56081	174
OU342654.1	M18	Chrysoteuchia_culmella	22600978	645226651	3.5028	174
OW971940.1	M18	Acrobasis_suavella	23575536	647282432	3.64223	174
HG992032.1	M18	Ennomos_fuscantarius	16423490	444925538	3.69129	174
LR989995.1	M18	Nymphalis_urticae	13174286	392818832	3.35378	174
OU618545.1	M18	Eilema_sororcula	25047971	729417332	3.43397	174
OU745313.1	M18	Emmelina_monodactyla	10272145	312410734	3.28803	174
OU342496.1	M18	Ennomos_quercinarius	18227087	491884275	3.70556	174
HG992220.1	M18	Melitaea_cinxia	17725505	499413036	3.54927	174
OU611883.1	M18	Eupsilia_transversa	16134579	466922763	3.45551	174
OU426896.1	M18	Thymelicus_sylvestris	17253319	470727450	3.66525	174
HG995383.1	M18	Atethmia_centrago	30848095	926655388	3.32897	174
OW285212.1	M18	Xylocampa_areola	19595336	564568605	3.47085	174
HG992285.1	M18	Spilosoma_lubricipeda	21050867	587362176	3.58397	174
OX155680.1	M18	Eupithecia_centaureata	16653735	465593408	3.57688	174
CM034397.1	M18	Dendrolimus_kikuchii	24743809	705515768	3.50719	174
LR761657.1	M18	Aphantopus_hyperantus	15780844	408137179	3.86655	174
OW052009.1	M18	Lobophora_halterata	11534432	314876238	3.66316	174
OV281345.1	M18	Marasmarcha_lunaedactyla	29526328	771099907	3.82912	174
LR991091.1	M18	Lymantria_monacha	34347094	915668749	3.75104	174
OV815969.1	M18	Mythimna_albipuncta	23990033	698566279	3.43418	174
OU611990.1	M18	Agriopis_aurantiaria	18849566	485385411	3.88342	174
OV179152.1	M18	Euplexia_lucipara	23097356	661825765	3.48995	174
OV656728.1	M18	Macaria_notata	15275474	393787475	3.87912	174
OV656815.1	M18	Calamotropha_paludella	26795647	742481776	3.60893	174
CM041750.1	M18	Hestina_assimilis	15700960	423874072	3.70416	174
LR990528.1	M18	Phlogophora_meticulosa	18167307	538659867	3.37269	174
OU753563.1	M18	Agrochola_macilenta	23346668	683223563	3.41713	174
HG996498.1	M18	Abrostola_tripartita	13645312	381057457	3.58091	174
OU538797.1	M18	Campaea_margaritaria	12537377	335226495	3.73997	174
OW052068.1	M18	Phragmatobia_fuliginosa	22678175	629457366	3.60281	174
OU906954.1	M18	Synanthedon_vespiformis	11055214	287400900	3.84662	174
OU785231.1	M18	Erebia_ligea	19149538	506397422	3.78152	174
BHWX01000006.1	M18	Bombyx_mori	16650604	460334017	3.61707	174
CM032387.1	M18	Eueides_isabella	16162363	440123586	3.67223	174
LR989960.1	M18	Laspeyria_flexula	16703672	450897266	3.70454	174
OU342466.1	M18	Parapoynx_stratiotata	17447931	478248748	3.6483	174
OU974048.1	M18	Notodonta_ziczac	12790138	352061436	3.63293	174
FR990024.1	M18	Hesperia_comma	18553735	525353014	3.53167	174
OW121756.1	M18	Miltochrista_miniata	38641924	1057002560	3.6558	174
HG993142.1	M18	Boloria_selene	13682426	399917640	3.42131	174
OV815312.1	M18	Gymnoscelis_rufifasciata	16422771	462009964	3.55464	174
OU611785.1	M18	Hydraecia_micacea	19302018	562441436	3.43183	174
HG995217.1	M18	Maniola_jurtina	15174349	402054102	3.77421	174
LR989908.1	M18	Inachis_io	13340570	384172283	3.47255	174
OU342436.1	M18	Carcina_quercana	16015263	408897582	3.91669	174
OU343128.1	M18	Amphipyra_berbera	21870261	582305243	3.75581	174
CM029772.1	M18	Ectropis_grisescens	28227762	784886525	3.59641	174
FR990133.1	M18	Ochlodes_sylvanus	13812570	379686201	3.63789	174
LR990235.1	M18	Limenitis_camilla	15814836	435112716	3.63465	174
LR990560.1	M18	Vanessa_atalanta	12975212	370436055	3.50269	174
OV277704.1	M18	Agonopterix_subpropinquella	24474016	667905724	3.66429	174
LR990040.1	M18	Blastobasis_lacticolella	26647419	577083784	4.6176	174
OU426956.1	M18	Pyrgus_malvae	27643579	724649524	3.81475	174
HG992159.1	M18	Laothoe_populi	20403216	576402658	3.53975	174
OU538831.1	M18	Hydriomena_furcata	15680275	423317948	3.70414	174
LR990171.1	M18	Notodonta_dromedarius	12059830	341992784	3.52634	174
CM042809.1	M18	Hyles_vespertilio	22136963	651427907	3.39822	174
OV121048.1	M18	Aplocera_efformata	12964578	349498550	3.70948	174
LR990646.1	M18	Xestia_xanthographa	32941938	933882218	3.52742	174
OW971883.1	M18	Acentria_ephemerella	12483086	340792766	3.66296	174
OU015443.1	M18	Hemaris_fuciformis	16257648	448853392	3.62204	174
LR991029.1	M18	Cosmia_trapezina	28860123	825187588	3.4974	174
OW388256.1	M18	Protodeltote_pygarga	15950780	421684553	3.78263	174
OV838926.1	M18	Watsonalla_binaria	12128892	333062894	3.64162	174
OW029924.1	M18	Agriopis_marginaria	19097142	500896711	3.81259	174
LR990614.1	M18	Phalera_bucephala	39312953	933147695	4.21294	174
OU974016.1	M18	Eulithis_prunata	9768907	263147802	3.71233	174
LR990924.1	M18	Noctua_fimbriata	21232150	573955380	3.69927	174
CM040213.1	M18	Helicoverpa_zea	13088840	375180944	3.48867	174
OW028712.1	M18	Pandemis_cinnamomeana	15599515	426135498	3.66069	174
HG992315.1	M18	Tinea_trinotella	14309933	371738977	3.84946	174
OX038880.1	M18	Agriphila_geniculea	26717960	781653547	3.41813	174
OU026117.1	M18	Blastobasis_adustella	21401191	557440016	3.83919	174
LR990860.1	M18	Endotricha_flammealis	17311813	473948990	3.65267	174
CM037051.1	M18	Mythimna_separata	22795780	700250022	3.25538	174
LR990965.1	M18	Craniophora_ligustri	15489892	437993611	3.53656	174
FR997733.1	M18	Ochropleura_plecta	22004161	643962443	3.41699	174
OU342687.1	M18	Mythimna_ferrago	27578827	860988366	3.20316	174
OU026094.1	M18	Idaea_aversata	15366153	436730885	3.51845	174
OW203990.1	M18	Ypsolopha_sequella	30709845	866879050	3.54258	174
OU862883.1	M18	Selenia_dentaria	38894762	1030772253	3.77336	174
OW052200.1	M18	Ecliptopera_silaceata	11631787	316552688	3.67452	174
OU015660.1	M18	Zygaena_filipendulae	12767146	365946273	3.4888	174
FR989904.1	M18	Pheosia_gnoma	10154908	271350489	3.74236	174
FR990077.1	M18	Erannis_defoliaria	19228454	522369616	3.68101	174
LR990351.1	M18	Mythimna_impura	30801787	949131758	3.24526	174
OW026560.1	M18	Plutella_xylostella	12230658	323337879	3.78262	174
HG995250.1	M18	Mimas_tiliae	17797476	477981037	3.72347	174
OW028606.1	M18	Chloroclysta_siterata	16386948	437887824	3.74227	174
LR990495.1	M18	Thyatira_batis	11456779	314798901	3.6394	174
OW028742.1	M18	Aporophyla_lueneburgensis	34141311	978307447	3.48983	174
CM022535.1	M18	Dendrolimus_punctatus	22930969	614070971	3.73425	174
LR990998.1	M18	Mamestra_brassicae	19892688	576184143	3.45249	174
OW964564.1	M18	Tholera_decimalis	43117993	1320997691	3.26405	174
CM031569.1	M18	Ephestia_elutella	18885072	576941106	3.27331	174
CM032471.1	M18	Marasmia_exigua	27428013	797606974	3.43879	174
HG992252.1	M18	Nymphalis_polychloros	14056303	398112767	3.53073	174
HG992185.1	M18	Mellicta_athalia	21389510	609564786	3.50898	174
CM039382.1	M18	Spodoptera_exigua	15360779	432125622	3.5547	174
OV656844.1	M18	Acleris_emargana	22832702	691448280	3.30216	174
LR999938.1	M18	Vanessa_cardui	14605406	424813635	3.43807	174
LR990901.1	M18	Pararge_aegeria	19543518	516586240	3.78321	174
OW026420.1	M18	Diarsia_rubi	22208065	624929271	3.55369	174
OU744805.1	M18	Mesoligia_furuncula	29862289	889627388	3.35672	174
LR989859.1	M18	Autographa_gamma	12783901	373067087	3.4267	174
OW388149.1	M18	Meganola_albula	15624623	405261716	3.85544	174
FR989992.1	M18	Fabriciana_adippe	17206552	484826487	3.54901	174
LR990200.1	M18	Hylaea_fasciaria	12296228	327936668	3.74957	174
OU612023.1	M18	Eilema_depressum	22227378	622022279	3.57341	174
OW203730.1	M18	Yponomeuta_sedellus	24695869	657583382	3.75555	174
OU342555.1	M18	Noctua_janthe	20657315	532786062	3.87723	174
LR999895.1	M18	Noctua_pronuba	19846342	529194529	3.75029	174
FR989959.1	M18	Anthocharis_cardamines	12760991	359616706	3.5485	174
OX030980.1	M18	Eupithecia_abbreviata	13454610	383462667	3.50871	174
OU744254.1	M18	Omphaloscelis_lunosa	22616412	661874710	3.41702	174
OU015595.1	M18	Habrosyne_pyritoides	14312989	400568986	3.57316	174
CM032419.1	M18	Dryas_iulia_moderata	13328390	440278161	3.02727	174
OW799208.1	M18	Xestia_sexstrigata	22528408	638619631	3.52767	174
OU015628.1	M18	Zeuzera_pyrina	24979922	686903256	3.6366	174
OW121718.1	M18	Hipparchia_semele	14874370	403422600	3.68704	174
OV743318.1	M18	Lasiommata_megera	17899916	488457974	3.66458	174
OU611957.1	M18	Sesia_apiformis	20327832	546808751	3.71754	174
OW964172.1	M18	Agrotis_puta	19402844	523321491	3.70763	174
FR997773.1	M18	Autographa_pulchrina	13453062	426240943	3.15621	174
OV049869.1	M18	Melanargia_galathea	22755448	606376002	3.7527	174
OW443308.1	M18	Brachylomia_viminalis	26434355	781437518	3.38279	174
OU823253.1	M18	Dryobotodes_eremita	23459909	709806353	3.30511	174
OU342968.1	M18	Ypsolopha_scabrella	31041901	853595150	3.63661	174
OX101722.1	M18	Stenoptilia_bipunctidactyla	31845391	822897450	3.86991	174
CP053158.1	M18	Carposina_sasakii	14482498	399040036	3.62933	174
OU611859.1	M18	Agrochola_circellaris	18605044	572162832	3.2517	174
OW028620.1	M18	Allophyes_oxyacanthae	16801569	458479537	3.66463	174
OU342767.1	M18	Acronicta_aceris	16265054	466384436	3.48748	174
OX031034.1	M18	Sesia_bembeciformis	17826662	477151446	3.73606	174
CM026252.1	M18	Manduca_sexta	15244396	470021481	3.24334	174
OU745247.1	M18	Xestia_c-nigrum	28476527	760318956	3.74534	174
OV656698.1	M18	Agonopterix_arenella	20255136	545825857	3.71092	174
OV884034.1	M18	Catocala_fraxini	28174388	780602067	3.60932	174
LR990134.1	M18	Hypena_proboscidalis	22662528	636786269	3.55889	174
OW152824.1	M18	Iphiclides_podalirius	15345845	430729501	3.56276	174
FR997803.1	M18	Clostera_curtula	19223849	512681271	3.74967	174
OU860792.2	M18	Heliconius_sara	13813110	348892302	3.95913	174
OW052092.1	M18	Caradrina_clavipalpis	17794450	474197171	3.75254	174
OU611818.1	M18	Ptilodon_capucinus	12703810	348711871	3.64307	174
HG995298.1	M18	Hecatera_dysodea	21999099	640911623	3.43247	174
LR990079.1	M18	Erynnis_tages	12638767	329358918	3.83738	174
OX155646.1	M18	Carterocephalus_palaemon	14253380	394538208	3.61267	174
CM019194.1	M18	Danaus_plexippus_plexippus	9209872	248676414	3.70356	174
OU452254.1	M18	Furcula_furcula	26564758	736123039	3.60874	174
OW618049.1	M18	Thera_britannica	14243811	379777695	3.75057	174
LR990876.1	M19	Endotricha_flammealis	11716062	473948990	2.47201	170
OX101741.1	M19	Stenoptilia_bipunctidactyla	24191373	822897450	2.93978	170
HG992329.1	M19	Tinea_trinotella	8970260	371738977	2.41305	170
CM032486.1	M19	Marasmia_exigua	18756441	797606974	2.35159	170
OV121063.1	M19	Aplocera_efformata	7930759	349498550	2.26918	170
OU015609.1	M19	Habrosyne_pyritoides	10737529	400568986	2.68057	170
OX038888.1	M19	Agriphila_geniculea	24123509	781653547	3.08622	170
OV815326.1	M19	Gymnoscelis_rufifasciata	11202204	462009964	2.42467	170
OU538842.1	M19	Hydriomena_furcata	10438587	423317948	2.4659	170
OU342482.1	M19	Parapoynx_stratiotata	12933045	478248748	2.70425	170
OU342572.1	M19	Noctua_janthe	17563025	532786062	3.29645	170
LR990573.1	M19	Vanessa_atalanta	9263386	370436055	2.50067	170
OW121769.1	M19	Miltochrista_miniata	27576200	1057002560	2.60891	170
OV884048.1	M19	Catocala_fraxini	21043541	780602067	2.69581	170
OU862897.1	M19	Selenia_dentaria	28134093	1030772253	2.72942	170
OW028693.1	M19	Epinotia_nisella	16000689	585001234	2.73515	170
OU026132.1	M19	Blastobasis_adustella	17141785	557440016	3.07509	170
LR990509.1	M19	Thyatira_batis	7715385	314798901	2.45089	170
HG996509.1	M19	Abrostola_tripartita	9935788	381057457	2.60743	170
OU611796.1	M19	Hydraecia_micacea	15949707	562441436	2.8358	170
OU342981.1	M19	Ypsolopha_scabrella	24930944	853595150	2.9207	170
OU015641.1	M19	Zeuzera_pyrina	16836828	686903256	2.45112	170
OU745323.1	M19	Emmelina_monodactyla	8658411	312410734	2.77148	170
CM041048.1	M19	Hyles_euphorbiae	12812799	504323440	2.54059	170
OU974031.1	M19	Eulithis_prunata	6527104	263147802	2.48039	170
OX155663.1	M19	Carterocephalus_palaemon	9818507	394538208	2.48861	170
LR990644.1	M19	Xestia_xanthographa	34348654	933882218	3.67805	170
CM037061.1	M19	Mythimna_separata	19296602	700250022	2.75567	170
HG992011.1	M19	Amphipyra_tragopoginis	26234338	805668602	3.25622	170
HG995261.1	M19	Mimas_tiliae	11870120	477981037	2.48339	170
OU611969.1	M19	Sesia_apiformis	14135884	546808751	2.58516	170
CM041142.1	M19	Leguminivora_glycinivorella	15140355	657423512	2.30298	170
OU342696.1	M19	Mythimna_ferrago	23946027	860988366	2.78123	170
OU974061.1	M19	Notodonta_ziczac	8940729	352061436	2.53954	170
CM034410.1	M19	Dendrolimus_kikuchii	16872751	705515768	2.39155	170
FR990089.1	M19	Erannis_defoliaria	13382061	522369616	2.5618	170
OW026575.1	M19	Plutella_xylostella	9166468	323337879	2.83495	170
FR997785.1	M19	Autographa_pulchrina	11067006	426240943	2.59642	170
OW028735.1	M19	Aporophyla_lueneburgensis	39954520	978307447	4.08405	170
LR990216.1	M19	Hylaea_fasciaria	8003996	327936668	2.44071	170
OW026427.1	M19	Diarsia_rubi	20322222	624929271	3.25192	170
OW026318.1	M19	Apotomis_betuletana	17539160	684240599	2.5633	170
HG992233.1	M19	Melitaea_cinxia	12541244	499413036	2.5112	170
HG992201.1	M19	Mellicta_athalia	14968207	609564786	2.45556	170
LR990300.1	M19	Apotomis_turbidana	18669417	720467098	2.59129	170
HG992171.1	M19	Laothoe_populi	14828359	576402658	2.57257	170
OW443306.1	M19	Brachylomia_viminalis	26683488	781437518	3.41467	170
OW203744.1	M19	Yponomeuta_sedellus	17305914	657583382	2.63174	170
OU744304.1	M19	Griposia_aprilina	21705510	720426900	3.01287	170
OU342448.1	M19	Carcina_quercana	10182162	408897582	2.49015	170
CM041763.1	M19	Hestina_assimilis	10682335	423874072	2.52017	170
OV656854.1	M19	Acleris_emargana	19742638	691448280	2.85526	170
OU342663.1	M19	Chrysoteuchia_culmella	18120424	645226651	2.80838	170
CP053170.1	M19	Carposina_sasakii	10583300	399040036	2.65219	170
OV815981.1	M19	Mythimna_albipuncta	19904267	698566279	2.8493	170
OU744795.1	M19	Mesoligia_furuncula	32931375	889627388	3.7017	170
HG995307.1	M19	Hecatera_dysodea	18702055	640911623	2.91804	170
OW052024.1	M19	Lobophora_halterata	8185911	314876238	2.59972	170
OX123206.1	M19	Euclidia_mi	45204292	2285329669	1.97802	170
LR990539.1	M19	Phlogophora_meticulosa	15017866	538659867	2.78801	170
LR990183.1	M19	Notodonta_dromedarius	8740623	341992784	2.55579	170
OU611832.1	M19	Ptilodon_capucinus	8629352	348711871	2.47464	170
LR990149.1	M19	Hypena_proboscidalis	17060011	636786269	2.67908	170
CM019206.1	M19	Danaus_plexippus_plexippus	6514101	248676414	2.61951	170
OU612005.1	M19	Agriopis_aurantiaria	11825588	485385411	2.43633	170
OU452189.1	M19	Peribatodes_rhomboidaria	13972111	499728750	2.79594	170
HG992265.1	M19	Nymphalis_polychloros	10093995	398112767	2.53546	170
OW964188.1	M19	Agrotis_puta	15177385	523321491	2.9002	170
BHWX01000020.1	M19	Bombyx_mori	12370531	460334017	2.68729	170
OX155967.1	M19	Micropterix_aruncella	32428511	1079211800	3.00483	170
OW285222.1	M19	Xylocampa_areola	15477710	564568605	2.74151	170
CM029786.1	M19	Ectropis_grisescens	20447708	784886525	2.60518	170
OU611850.1	M19	Agrochola_circellaris	19803695	572162832	3.4612	170
OW971898.1	M19	Acentria_ephemerella	8137301	340792766	2.38776	170
OW204005.1	M19	Ypsolopha_sequella	25099185	866879050	2.89535	170
OU538811.1	M19	Campaea_margaritaria	8339638	335226495	2.48776	170
OU342891.1	M19	Cydia_splendana	16596891	630621894	2.63183	170
LR990063.1	M19	Blastobasis_lacticolella	15230425	577083784	2.63921	170
CM031583.1	M19	Ephestia_elutella	15124245	576941106	2.62145	170
OX122936.1	M19	Synanthedon_myopaeformis	7098935	295689421	2.40081	170
OU452294.1	M19	Pammene_fasciana	14515513	564437882	2.57168	170
LR990631.1	M19	Phalera_bucephala	20781997	933147695	2.22709	170
LR990935.1	M19	Noctua_fimbriata	18942254	573955380	3.3003	170
FR989919.1	M19	Pheosia_gnoma	6572536	271350489	2.42216	170
OU343143.1	M19	Amphipyra_berbera	17230943	582305243	2.95909	170
OV838941.1	M19	Watsonalla_binaria	7882691	333062894	2.36673	170
OU342510.1	M19	Ennomos_quercinarius	13322036	491884275	2.70837	170
OW388164.1	M19	Meganola_albula	10993109	405261716	2.71259	170
FR990149.1	M19	Ochlodes_sylvanus	8426487	379686201	2.21933	170
OU696493.1	M19	Spilarctia_lutea	14905061	584787352	2.5488	170
OV656747.1	M19	Macaria_notata	10849583	393787475	2.75519	170
LR999993.1	M19	Deilephila_porcellus	10524656	402071895	2.61761	170
OU426935.1	M19	Apamea_monoglypha	17068196	575683298	2.96486	170
LR991002.1	M19	Mamestra_brassicae	19119681	576184143	3.31833	170
OU618555.1	M19	Eilema_sororcula	20529252	729417332	2.81447	170
FR990116.1	M19	Hedya_salicella	17835027	742325546	2.40259	170
OW971951.1	M19	Acrobasis_suavella	14915857	647282432	2.30438	170
OW028723.1	M19	Pandemis_cinnamomeana	11714000	426135498	2.74889	170
OW029938.1	M19	Agriopis_marginaria	12723956	500896711	2.54024	170
OW152836.1	M19	Iphiclides_podalirius	11277334	430729501	2.61819	170
CM040224.1	M19	Helicoverpa_zea	10871041	375180944	2.89755	170
FR989973.1	M19	Anthocharis_cardamines	8971329	359616706	2.49469	170
OU015455.1	M19	Hemaris_fuciformis	11412230	448853392	2.54253	170
OW052109.1	M19	Caradrina_clavipalpis	13630136	474197171	2.87436	170
OV656712.1	M19	Agonopterix_arenella	14792579	545825857	2.71013	170
LR991105.1	M19	Lymantria_monacha	23801675	915668749	2.59938	170
CM032407.1	M19	Eueides_isabella	11939010	440123586	2.71265	170
FR997818.1	M19	Clostera_curtula	12081431	512681271	2.35652	170
OU612035.1	M19	Eilema_depressum	16338124	622022279	2.62661	170
CM042823.1	M19	Hyles_vespertilio	16497537	651427907	2.53252	170
LR990096.1	M19	Erynnis_tages	7488951	329358918	2.2738	170
CM026235.1	M19	Manduca_sexta	10917074	470021481	2.32268	170
LR990361.1	M19	Mythimna_impura	28489825	949131758	3.00167	170
OU611894.1	M19	Eupsilia_transversa	12613002	466922763	2.7013	170
HG992297.1	M19	Spilosoma_lubricipeda	14907724	587362176	2.53808	170
OW964570.1	M19	Tholera_decimalis	39000200	1320997691	2.95233	170
LR989872.1	M19	Autographa_gamma	9560853	373067087	2.56277	170
CP053141.1	M19	Grapholita_molesta	13069801	517710462	2.52454	170
OU426967.1	M19	Pyrgus_malvae	19363551	724649524	2.67213	170
FR990037.1	M19	Hesperia_comma	11449433	525353014	2.17938	170
OW028663.1	M19	Diachrysia_chrysitis	10507430	386380003	2.71945	170
OV281305.1	M19	Acleris_sparsana	16445080	589546063	2.78945	170
OX155698.1	M19	Eupithecia_centaureata	11862878	465593408	2.54791	170
HG995385.1	M19	Atethmia_centrago	30432026	926655388	3.28407	170
OW388271.1	M19	Protodeltote_pygarga	11098919	421684553	2.63204	170
OU906970.1	M19	Synanthedon_vespiformis	6963860	287400900	2.42305	170
HG995421.1	M19	Pheosia_tremula	7200746	290221673	2.48112	170
OV281362.1	M19	Marasmarcha_lunaedactyla	21267001	771099907	2.75801	170
HG993154.1	M19	Boloria_selene	10326331	399917640	2.58211	170
OW799215.1	M19	Xestia_sexstrigata	21558455	638619631	3.37579	170
OU753572.1	M19	Agrochola_macilenta	21592365	683223563	3.16037	170
OU745248.1	M19	Xestia_c-nigrum	27791703	760318956	3.65527	170
OU823260.1	M19	Dryobotodes_eremita	22009960	709806353	3.10084	170
OW052214.1	M19	Ecliptopera_silaceata	7928850	316552688	2.50475	170
HG991980.1	M19	Colias_croceus	8788975	324912214	2.70503	170
CM022552.1	M19	Dendrolimus_punctatus	13613022	614070971	2.21685	170
CM008403.1	M19	Spodoptera_litura	10476686	429567674	2.43889	170
FR997738.1	M19	Ochropleura_plecta	20694398	643962443	3.2136	170
OU452264.1	M19	Furcula_furcula	17957700	736123039	2.4395	170
OU342779.1	M19	Acronicta_aceris	11815637	466384436	2.53345	170
FR997846.1	M19	Schrankia_costaestrigalis	16140797	571991991	2.82186	170
OW387798.1	M19	Synanthedon_andrenaeformis	8728492	348160761	2.50703	170
LR990007.1	M19	Nymphalis_urticae	9827152	392818832	2.5017	170
OX031046.1	M19	Sesia_bembeciformis	12150430	477151446	2.54645	170
OV656822.1	M19	Calamotropha_paludella	23322818	742481776	3.1412	170
OX030998.1	M19	Eupithecia_abbreviata	9210873	383462667	2.40203	170
OV656777.1	M19	Luperina_testacea	17369881	601512407	2.8877	170
LR989917.1	M19	Inachis_io	10350283	384172283	2.69418	170
CM021688.1	M19	Spodoptera_frugiperda	13448610	485954603	2.76746	170
OU026107.1	M19	Idaea_aversata	11516276	436730885	2.63693	170
OU342543.1	M19	Bembecia_ichneumoniformis	12685364	511429143	2.48038	170
OV928055.1	M19	Opisthograptis_luteolata	9212047	363201500	2.53635	170
OV179162.1	M19	Euplexia_lucipara	20557717	661825765	3.10621	170
CM039391.1	M19	Spodoptera_exigua	14146176	432125622	3.27363	170
FR990005.1	M19	Fabriciana_adippe	13076651	484826487	2.69718	170
HG992045.1	M19	Ennomos_fuscantarius	11567106	444925538	2.59978	170
CM032439.1	M19	Dryas_iulia_moderata	12426774	440278161	2.82248	170
LR991073.1	M19	Notocelia_uddmanniana	18185010	794123667	2.28995	170
OW443348.1	M19	Hypsopygia_costalis	20174393	816870447	2.46972	170
LR990977.1	M19	Craniophora_ligustri	11531112	437993611	2.63271	170
FR989884.1	M19	Biston_betularia	10077690	404525905	2.49123	170
OU538783.1	M19	Papilio_machaon	6017044	252129366	2.38649	170
LR999949.1	M19	Vanessa_cardui	11199261	424813635	2.63628	170
OW028632.1	M19	Allophyes_oxyacanthae	12287071	458479537	2.67996	170
OU744262.1	M19	Omphaloscelis_lunosa	21478749	661874710	3.24514	170
LR999913.1	M19	Noctua_pronuba	15494819	529194529	2.928	170
LR989971.1	M19	Laspeyria_flexula	11552963	450897266	2.56222	170
OU426909.1	M19	Thymelicus_sylvestris	11376619	470727450	2.41682	170
LR991040.1	M19	Cosmia_trapezina	24377743	825187588	2.95421	170
OU015672.1	M19	Zygaena_filipendulae	9015051	365946273	2.46349	170
OX031026.1	M2	Sesia_bembeciformis	20619669	477151446	4.32141	192
LR989984.1	M2	Nymphalis_urticae	15448041	392818832	3.93261	192
HG992024.1	M2	Ennomos_fuscantarius	18421208	444925538	4.14029	192
FR997723.1	M2	Ochropleura_plecta	24690793	643962443	3.8342	192
LR990487.1	M2	Thyatira_batis	12986002	314798901	4.12517	192
HG995287.1	M2	Hecatera_dysodea	26165217	640911623	4.0825	192
FR997827.1	M2	Schrankia_costaestrigalis	23898458	571991991	4.17811	192
OW052002.1	M2	Lobophora_halterata	12807817	314876238	4.06757	192
OV656756.1	M2	Luperina_testacea	24710125	601512407	4.108	192
CM008407.1	M2	Spodoptera_litura	16271522	429567674	3.78788	192
OU342427.1	M2	Carcina_quercana	17797467	408897582	4.35255	192
LR990127.1	M2	Hypena_proboscidalis	25587309	636786269	4.01819	192
OU015619.1	M2	Zeuzera_pyrina	28979651	686903256	4.21888	192
FR990051.1	M2	Glaucopsyche_alexis	26518193	619543730	4.28028	192
OX122914.1	M2	Synanthedon_myopaeformis	13448419	295689421	4.54816	192
OU611948.1	M2	Sesia_apiformis	24055888	546808751	4.39932	192
OU343122.1	M2	Amphipyra_berbera	23512349	582305243	4.0378	192
OW121753.1	M2	Miltochrista_miniata	40888826	1057002560	3.86838	192
LR990265.1	M2	Aricia_agestis	18581481	435280672	4.26885	192
CM041740.1	M2	Hestina_assimilis	18325785	423874072	4.3234	192
OV656804.1	M2	Calamotropha_paludella	32211961	742481776	4.33842	192
OU452244.1	M2	Furcula_furcula	32663060	736123039	4.43717	192
CM026256.1	M2	Manduca_sexta	17655150	470021481	3.75624	192
LR990162.1	M2	Notodonta_dromedarius	14004924	341992784	4.09509	192
HG992306.1	M2	Tinea_trinotella	15892775	371738977	4.27525	192
OU538758.1	M2	Papilio_machaon	10548554	252129366	4.18379	192
CM021666.1	M2	Spodoptera_frugiperda	19700385	485954603	4.05396	192
CM029771.1	M2	Ectropis_grisescens	31381119	784886525	3.99817	192
LR990642.1	M2	Xestia_xanthographa	35502955	933882218	3.80165	192
OW028610.1	M2	Allophyes_oxyacanthae	19665000	458479537	4.28918	192
OX155638.1	M2	Carterocephalus_palaemon	16310687	394538208	4.13412	192
LR989950.1	M2	Laspeyria_flexula	19383058	450897266	4.29877	192
OX038871.1	M2	Agriphila_geniculea	31932510	781653547	4.08525	192
CP053125.1	M2	Grapholita_molesta	22474303	517710462	4.3411	192
FR990014.1	M2	Hesperia_comma	23284458	525353014	4.43215	192
OU426946.1	M2	Pyrgus_malvae	33217309	724649524	4.58391	192
LR999972.1	M2	Deilephila_porcellus	17025588	402071895	4.23446	192
OX155952.1	M2	Micropterix_aruncella	42263399	1079211800	3.91614	192
LR994555.1	M2	Cyaniris_semiargus	19361588	441519306	4.38522	192
LR990049.1	M2	Blastobasis_lacticolella	20736252	577083784	3.59328	192
OU426886.1	M2	Thymelicus_sylvestris	20990365	470727450	4.45913	192
CP053150.1	M2	Carposina_sasakii	17046891	399040036	4.27198	192
LR990073.1	M2	Erynnis_tages	14828549	329358918	4.50225	192
FR990124.1	M2	Ochlodes_sylvanus	16205489	379686201	4.26813	192
LR990226.1	M2	Limenitis_camilla	16705118	435112716	3.83926	192
LR999893.1	M2	Noctua_pronuba	20387572	529194529	3.85257	192
CM032420.1	M2	Dryas_iulia_moderata	16593968	440278161	3.76897	192
OW029917.1	M2	Agriopis_marginaria	21097362	500896711	4.21192	192
LR991083.1	M2	Lymantria_monacha	39472347	915668749	4.31077	192
OU426915.1	M2	Apamea_monoglypha	22418240	575683298	3.8942	192
HG992243.1	M2	Nymphalis_polychloros	16447733	398112767	4.13143	192
BHWX01000005.1	M2	Bombyx_mori	19061979	460334017	4.1409	192
OU906945.1	M2	Synanthedon_vespiformis	12814766	287400900	4.45885	192
LR990611.1	M2	Phalera_bucephala	40873640	933147695	4.38019	192
LR990923.1	M2	Noctua_fimbriata	21620442	573955380	3.76692	192
LR761648.1	M2	Aphantopus_hyperantus	18294218	408137179	4.48237	192
LR990550.1	M2	Vanessa_atalanta	15001121	370436055	4.04958	192
OU745303.1	M2	Emmelina_monodactyla	12570304	312410734	4.02365	192
HG992148.1	M2	Laothoe_populi	24612663	576402658	4.27005	192
OU696472.1	M2	Spilarctia_lutea	23926271	584787352	4.09145	192
OU611776.1	M2	Hydraecia_micacea	21980877	562441436	3.90812	192
OW052191.1	M2	Ecliptopera_silaceata	13453872	316552688	4.25012	192
OU026123.1	M2	Blastobasis_adustella	20300806	557440016	3.64179	192
OW028642.1	M2	Diachrysia_chrysitis	15751621	386380003	4.07672	192
HG991959.1	M2	Colias_croceus	15086434	324912214	4.64323	192
OU342520.1	M2	Bembecia_ichneumoniformis	22154014	511429143	4.33179	192
OW203986.1	M2	Ypsolopha_sequella	32194215	866879050	3.71381	192
OV281287.1	M2	Acleris_sparsana	21958271	589546063	3.72461	192
FR989895.1	M2	Pheosia_gnoma	11726776	271350489	4.32163	192
OU862881.1	M2	Selenia_dentaria	40046617	1030772253	3.88511	192
OU611808.1	M2	Ptilodon_capucinus	14619580	348711871	4.19245	192
HG995398.1	M2	Pheosia_tremula	12617786	290221673	4.34764	192
OW152814.1	M2	Iphiclides_podalirius	18577136	430729501	4.31295	192
OW387778.1	M2	Synanthedon_andrenaeformis	15601550	348160761	4.48113	192
OU785226.1	M2	Erebia_ligea	20520507	506397422	4.05225	192
LR990518.1	M2	Phlogophora_meticulosa	20339159	538659867	3.77588	192
FR989952.1	M2	Anthocharis_cardamines	14433021	359616706	4.01345	192
OW964167.1	M2	Agrotis_puta	21489366	523321491	4.10634	192
OU342963.1	M2	Ypsolopha_scabrella	32557711	853595150	3.81419	192
OX123189.1	M2	Euclidia_mi	91547550	2285329669	4.00588	192
OX030974.1	M2	Eupithecia_abbreviata	15017204	383462667	3.91621	192
HG992210.1	M2	Melitaea_cinxia	20845131	499413036	4.17393	192
OV121040.1	M2	Aplocera_efformata	15026750	349498550	4.29952	192
OU342674.1	M2	Mythimna_ferrago	41449747	860988366	4.81421	192
OU342758.1	M2	Acronicta_aceris	18990054	466384436	4.07176	192
OW618046.1	M2	Thera_britannica	15979639	379777695	4.20763	192
OU611983.1	M2	Agriopis_aurantiaria	20351702	485385411	4.1929	192
OU823243.1	M2	Dryobotodes_eremita	26438231	709806353	3.72471	192
OV049859.1	M2	Melanargia_galathea	27255294	606376002	4.49478	192
OU538824.1	M2	Hydriomena_furcata	17178694	423317948	4.05811	192
OU974008.1	M2	Eulithis_prunata	11278328	263147802	4.28593	192
CM034389.1	M2	Dendrolimus_kikuchii	29447241	705515768	4.17386	192
OU452276.1	M2	Pammene_fasciana	23630861	564437882	4.18662	192
OU342875.1	M2	Cydia_splendana	25629753	630621894	4.0642	192
OU618533.1	M2	Eilema_sororcula	30008282	729417332	4.11401	192
OU026085.1	M2	Idaea_aversata	17030371	436730885	3.89951	192
OW028598.1	M2	Chloroclysta_siterata	19063357	437887824	4.35348	192
HG995367.1	M2	Atethmia_centrago	37653124	926655388	4.06334	192
OW388249.1	M2	Protodeltote_pygarga	17686418	421684553	4.19423	192
OU744284.1	M2	Griposia_aprilina	28622905	720426900	3.97305	192
HG996487.1	M2	Abrostola_tripartita	15977123	381057457	4.19284	192
CM032463.1	M2	Marasmia_exigua	29897945	797606974	3.74846	192
OW026301.1	M2	Apotomis_betuletana	29806176	684240599	4.3561	192
OU611841.1	M2	Agrochola_circellaris	22019568	572162832	3.84848	192
LR994585.1	M2	Celastrina_argiolus	21390768	499114119	4.28575	192
OU452168.1	M2	Peribatodes_rhomboidaria	19136571	499728750	3.82939	192
CM041033.1	M2	Hyles_euphorbiae	21578258	504323440	4.27865	192
OV815303.1	M2	Gymnoscelis_rufifasciata	18118489	462009964	3.92167	192
OV815959.1	M2	Mythimna_albipuncta	34473587	698566279	4.93491	192
OU342553.1	M2	Noctua_janthe	21159264	532786062	3.97144	192
HG992178.1	M2	Mellicta_athalia	24877037	609564786	4.08111	192
LR999925.1	M2	Vanessa_cardui	16607008	424813635	3.90925	192
OX155677.1	M2	Eupithecia_centaureata	17858014	465593408	3.83554	192
OV656691.1	M2	Agonopterix_arenella	21857999	545825857	4.00457	192
LR990193.1	M2	Hylaea_fasciaria	13790148	327936668	4.20513	192
CM037039.1	M2	Mythimna_separata	27110847	700250022	3.8716	192
OW028704.1	M2	Pandemis_cinnamomeana	17457603	426135498	4.09673	192
FR997795.1	M2	Clostera_curtula	23049823	512681271	4.49594	192
OU612013.1	M2	Eilema_depressum	26503635	622022279	4.26088	192
FR997763.1	M2	Autographa_pulchrina	15711359	426240943	3.68603	192
FR990070.1	M2	Erannis_defoliaria	21616697	522369616	4.1382	192
HG995171.1	M2	Lycaena_phlaeas	19027537	420484551	4.52515	192
LR990892.1	M2	Pararge_aegeria	22235516	516586240	4.30432	192
LR991021.1	M2	Cosmia_trapezina	33089891	825187588	4.00998	192
LR990283.1	M2	Apotomis_turbidana	30528616	720467098	4.23734	192
LR990955.1	M2	Craniophora_ligustri	18426615	437993611	4.20705	192
OU015650.1	M2	Zygaena_filipendulae	15741519	365946273	4.30159	192
HG991992.1	M2	Amphipyra_tragopoginis	32393695	805668602	4.02072	192
OW388143.1	M2	Meganola_albula	17053105	405261716	4.20792	192
OW971876.1	M2	Acentria_ephemerella	15092206	340792766	4.42856	192
OW052060.1	M2	Phragmatobia_fuliginosa	25369223	629457366	4.03033	192
CM042808.1	M2	Hyles_vespertilio	26040715	651427907	3.99748	192
OW026554.1	M2	Plutella_xylostella	13320900	323337879	4.11981	192
OW443295.1	M2	Brachylomia_viminalis	29734974	781437518	3.80516	192
HG995209.1	M2	Maniola_jurtina	17186260	402054102	4.27461	192
OU342458.1	M2	Parapoynx_stratiotata	19661069	478248748	4.11105	192
OW569329.1	M2	Polyommatus_icarus	21845677	511758028	4.26875	192
OW971931.1	M2	Acrobasis_suavella	28129720	647282432	4.34582	192
OU342488.1	M2	Ennomos_quercinarius	20767864	491884275	4.2221	192
OV179143.1	M2	Euplexia_lucipara	26324837	661825765	3.97761	192
OU611874.1	M2	Eupsilia_transversa	18349239	466922763	3.92982	192
OV838918.1	M2	Watsonalla_binaria	13921991	333062894	4.17999	192
OV277697.1	M2	Agonopterix_subpropinquella	27900091	667905724	4.17725	192
OW121710.1	M2	Hipparchia_semele	17412358	403422600	4.31616	192
OV928035.1	M2	Opisthograptis_luteolata	15450262	363201500	4.25391	192
OW443325.1	M2	Hypsopygia_costalis	34377200	816870447	4.2084	192
OW964550.1	M2	Tholera_decimalis	50700035	1320997691	3.83801	192
OU744794.1	M2	Mesoligia_furuncula	33511923	889627388	3.76696	192
CM032388.1	M2	Eueides_isabella	16736798	440123586	3.80275	192
CM031568.1	M2	Ephestia_elutella	21872703	576941106	3.79115	192
LR989896.1	M2	Inachis_io	15533955	384172283	4.04349	192
OW569296.1	M2	Aricia_artaxerxes	19478820	458496882	4.24841	192
OU015587.1	M2	Habrosyne_pyritoides	16070468	400568986	4.01191	192
OU026075.1	M2	Crocallis_elinguaria	18461143	430399360	4.28931	192
OU744244.1	M2	Omphaloscelis_lunosa	25595444	661874710	3.86711	192
OW028739.1	M2	Aporophyla_lueneburgensis	35287958	978307447	3.60704	192
OU974040.1	M2	Notodonta_ziczac	14413272	352061436	4.09397	192
CM039374.1	M2	Spodoptera_exigua	17300775	432125622	4.00364	192
FR989935.1	M2	Plebejus_argus	16721534	382120270	4.37599	192
OW028676.1	M2	Epinotia_nisella	25149002	585001234	4.29897	192
OU538789.1	M2	Campaea_margaritaria	14129582	335226495	4.21494	192
HG992276.1	M2	Spilosoma_lubricipeda	24642988	587362176	4.19554	192
OU745245.1	M2	Xestia_c-nigrum	28858412	760318956	3.79557	192
LR990853.1	M2	Endotricha_flammealis	18647435	473948990	3.93448	192
OW026412.1	M2	Diarsia_rubi	24774880	624929271	3.96443	192
FR989864.1	M2	Biston_betularia	17079257	404525905	4.22204	192
OV743308.1	M2	Lasiommata_megera	20703086	488457974	4.23846	192
LR989850.1	M2	Autographa_gamma	14663452	373067087	3.93051	192
LR990340.1	M2	Mythimna_impura	36229551	949131758	3.81713	192
OW285200.1	M2	Xylocampa_areola	23893646	564568605	4.2322	192
OV656727.1	M2	Macaria_notata	15548731	393787475	3.94851	192
OX101726.1	M2	Stenoptilia_bipunctidactyla	29390163	822897450	3.57155	192
OV281089.1	M2	Erebia_aethiops	20447687	473469105	4.3187	192
CM040203.1	M2	Helicoverpa_zea	15512169	375180944	4.13458	192
CM022528.1	M2	Dendrolimus_punctatus	26558350	614070971	4.32496	192
OU015433.1	M2	Hemaris_fuciformis	18684584	448853392	4.16274	192
CM041124.1	M2	Leguminivora_glycinivorella	28698277	657423512	4.36526	192
HG995240.1	M2	Mimas_tiliae	21592299	477981037	4.5174	192
LR990111.1	M2	Euproctis_similis	25819771	507648523	5.08615	192
LR991057.1	M2	Notocelia_uddmanniana	33548509	794123667	4.2246	192
LR990988.1	M2	Mamestra_brassicae	23412814	576184143	4.06343	192
HG993132.1	M2	Boloria_selene	16075597	399917640	4.01973	192
OV281340.1	M2	Marasmarcha_lunaedactyla	32153382	771099907	4.16981	192
OU753553.1	M2	Agrochola_macilenta	26032958	683223563	3.81031	192
OW799201.1	M2	Xestia_sexstrigata	25859691	638619631	4.04931	192
OV884025.1	M2	Catocala_fraxini	31685061	780602067	4.05905	192
OV656848.1	M2	Acleris_emargana	22124059	691448280	3.19967	192
OW052088.1	M2	Caradrina_clavipalpis	19115438	474197171	4.03112	192
OW203723.1	M2	Yponomeuta_sedellus	26403109	657583382	4.01517	192
CM019186.1	M2	Danaus_plexippus_plexippus	10414450	248676414	4.18795	192
FR989985.1	M2	Fabriciana_adippe	19294392	484826487	3.97965	192
OU342644.1	M2	Chrysoteuchia_culmella	26291574	645226651	4.07478	192
OU342535.1	M21	Bembecia_ichneumoniformis	18065337	511429143	3.53232	190
LR990044.1	M21	Blastobasis_lacticolella	22017235	577083784	3.81526	190
CM041137.1	M21	Leguminivora_glycinivorella	22478868	657423512	3.41924	190
[truncated: 3,324 more rows]

## Sheet: Figure 3b
Figure 3b
Matrix of fusion events between pairs of Merian elements, where the shade of red indicates the total number of fusion events per Merian element.
COLUMN	DESCRIPTION
Merian_1	The first Merian element involved in a pariwsie fusion
Merian_2	The second Merian element involved in a pariwsie fusion
Freq	Number of independent pairwise fusion events that we observed between Merian_1 and Merian_2
Merian_1	Merian_2	Freq
M1	M1	0
M10	M1	0
M11	M1	0
M12	M1	0
M13	M1	0
M14	M1	0
M15	M1	0
M16	M1	0
M17+M20	M1	0
M18	M1	0
M19	M1	1
M2	M1	1
M21	M1	0
M22	M1	0
M23	M1	0
M24	M1	0
M25	M1	0
M26	M1	0
M27	M1	1
M28	M1	0
M29	M1	0
M3	M1	0
M30	M1	0
M31	M1	0
M4	M1	0
M5	M1	0
M6	M1	1
M7	M1	1
M8	M1	0
M9	M1	0
MZ	M1	0
M1	M10	0
M10	M10	0
M11	M10	0
M12	M10	2
M13	M10	0
M14	M10	0
M15	M10	0
M16	M10	0
M17+M20	M10	0
M18	M10	0
M19	M10	0
M2	M10	0
M21	M10	0
M22	M10	0
M23	M10	0
M24	M10	1
M25	M10	0
M26	M10	0
M27	M10	0
M28	M10	0
M29	M10	0
M3	M10	0
M30	M10	0
M31	M10	1
M4	M10	2
M5	M10	0
M6	M10	0
M7	M10	0
M8	M10	0
M9	M10	0
MZ	M10	1
M1	M11	0
M10	M11	0
M11	M11	0
M12	M11	0
M13	M11	0
M14	M11	0
M15	M11	0
M16	M11	0
M17+M20	M11	0
M18	M11	0
M19	M11	0
M2	M11	0
M21	M11	0
M22	M11	1
M23	M11	1
M24	M11	0
M25	M11	0
M26	M11	0
M27	M11	0
M28	M11	1
M29	M11	0
M3	M11	0
M30	M11	0
M31	M11	0
M4	M11	1
M5	M11	0
M6	M11	0
M7	M11	0
M8	M11	0
M9	M11	0
MZ	M11	1
M1	M12	0
M10	M12	2
M11	M12	0
M12	M12	0
M13	M12	0
M14	M12	0
M15	M12	0
M16	M12	0
M17+M20	M12	0
M18	M12	0
M19	M12	0
M2	M12	0
M21	M12	1
M22	M12	0
M23	M12	0
M24	M12	0
M25	M12	0
M26	M12	0
M27	M12	0
M28	M12	0
M29	M12	1
M3	M12	1
M30	M12	2
M31	M12	1
M4	M12	0
M5	M12	0
M6	M12	0
M7	M12	0
M8	M12	0
M9	M12	0
MZ	M12	0
M1	M13	0
M10	M13	0
M11	M13	0
M12	M13	0
M13	M13	0
M14	M13	1
M15	M13	0
M16	M13	0
M17+M20	M13	0
M18	M13	0
M19	M13	1
M2	M13	0
M21	M13	0
M22	M13	0
M23	M13	2
M24	M13	2
M25	M13	0
M26	M13	1
M27	M13	0
M28	M13	1
M29	M13	0
M3	M13	0
M30	M13	0
M31	M13	0
M4	M13	0
M5	M13	1
M6	M13	1
M7	M13	0
M8	M13	0
M9	M13	0
MZ	M13	3
M1	M14	0
M10	M14	0
M11	M14	0
M12	M14	0
M13	M14	1
M14	M14	0
M15	M14	0
M16	M14	0
M17+M20	M14	0
M18	M14	0
M19	M14	1
M2	M14	0
M21	M14	1
M22	M14	0
M23	M14	0
M24	M14	0
M25	M14	0
M26	M14	1
M27	M14	0
M28	M14	0
M29	M14	1
M3	M14	0
M30	M14	1
M31	M14	0
M4	M14	0
M5	M14	0
M6	M14	1
M7	M14	0
M8	M14	0
M9	M14	0
MZ	M14	2
M1	M15	0
M10	M15	0
M11	M15	0
M12	M15	0
M13	M15	0
M14	M15	0
M15	M15	0
M16	M15	0
M17+M20	M15	0
M18	M15	1
M19	M15	0
M2	M15	0
M21	M15	0
M22	M15	0
M23	M15	0
M24	M15	0
M25	M15	0
M26	M15	0
M27	M15	0
M28	M15	0
M29	M15	0
M3	M15	0
M30	M15	0
M31	M15	0
M4	M15	0
M5	M15	1
M6	M15	0
M7	M15	0
M8	M15	1
M9	M15	0
MZ	M15	0
M1	M16	0
M10	M16	0
M11	M16	0
M12	M16	0
M13	M16	0
M14	M16	0
M15	M16	0
M16	M16	0
M17+M20	M16	0
M18	M16	0
M19	M16	0
M2	M16	0
M21	M16	0
M22	M16	0
M23	M16	0
M24	M16	0
M25	M16	1
M26	M16	0
M27	M16	1
M28	M16	1
M29	M16	2
M3	M16	0
M30	M16	0
M31	M16	0
M4	M16	0
M5	M16	0
M6	M16	0
M7	M16	0
M8	M16	0
M9	M16	2
MZ	M16	0
M1	M17+M20	0
M10	M17+M20	0
M11	M17+M20	0
M12	M17+M20	0
M13	M17+M20	0
M14	M17+M20	0
M15	M17+M20	0
M16	M17+M20	0
M17+M20	M17+M20	0
M18	M17+M20	0
M19	M17+M20	1
M2	M17+M20	0
M21	M17+M20	0
M22	M17+M20	0
M23	M17+M20	0
M24	M17+M20	0
M25	M17+M20	0
M26	M17+M20	0
M27	M17+M20	0
M28	M17+M20	0
M29	M17+M20	1
M3	M17+M20	0
M30	M17+M20	2
M31	M17+M20	0
M4	M17+M20	0
M5	M17+M20	0
M6	M17+M20	0
M7	M17+M20	0
M8	M17+M20	0
M9	M17+M20	0
MZ	M17+M20	1
M1	M18	0
M10	M18	0
M11	M18	0
M12	M18	0
M13	M18	0
M14	M18	0
M15	M18	1
M16	M18	0
M17+M20	M18	0
M18	M18	0
M19	M18	0
M2	M18	0
M21	M18	0
M22	M18	0
M23	M18	0
M24	M18	0
M25	M18	1
M26	M18	1
M27	M18	0
M28	M18	0
M29	M18	0
M3	M18	1
M30	M18	1
M31	M18	0
M4	M18	0
M5	M18	0
M6	M18	1
M7	M18	0
M8	M18	0
M9	M18	0
MZ	M18	1
M1	M19	1
M10	M19	0
M11	M19	0
M12	M19	0
M13	M19	1
M14	M19	1
M15	M19	0
M16	M19	0
M17+M20	M19	1
M18	M19	0
M19	M19	0
M2	M19	0
M21	M19	1
M22	M19	0
M23	M19	0
M24	M19	0
M25	M19	0
M26	M19	1
M27	M19	0
M28	M19	1
M29	M19	0
M3	M19	0
M30	M19	0
M31	M19	0
M4	M19	1
M5	M19	0
M6	M19	2
M7	M19	0
M8	M19	1
M9	M19	0
MZ	M19	0
M1	M2	1
M10	M2	0
M11	M2	0
M12	M2	0
M13	M2	0
M14	M2	0
M15	M2	0
M16	M2	0
M17+M20	M2	0
M18	M2	0
M19	M2	0
M2	M2	0
M21	M2	0
M22	M2	0
M23	M2	0
M24	M2	1
M25	M2	0
M26	M2	1
M27	M2	0
M28	M2	0
M29	M2	1
M3	M2	0
M30	M2	0
M31	M2	0
M4	M2	0
M5	M2	0
M6	M2	0
M7	M2	0
M8	M2	0
M9	M2	0
MZ	M2	0
M1	M21	0
M10	M21	0
M11	M21	0
M12	M21	1
M13	M21	0
M14	M21	1
M15	M21	0
M16	M21	0
M17+M20	M21	0
M18	M21	0
M19	M21	1
M2	M21	0
M21	M21	0
M22	M21	0
M23	M21	0
M24	M21	0
M25	M21	1
M26	M21	0
M27	M21	0
M28	M21	0
M29	M21	0
M3	M21	0
M30	M21	0
M31	M21	1
M4	M21	0
M5	M21	0
M6	M21	0
M7	M21	0
M8	M21	0
M9	M21	0
MZ	M21	0
M1	M22	0
M10	M22	0
M11	M22	1
M12	M22	0
M13	M22	0
M14	M22	0
M15	M22	0
M16	M22	0
M17+M20	M22	0
M18	M22	0
M19	M22	0
M2	M22	0
M21	M22	0
M22	M22	0
M23	M22	0
M24	M22	0
M25	M22	0
M26	M22	1
M27	M22	1
M28	M22	0
M29	M22	0
M3	M22	0
M30	M22	0
M31	M22	0
M4	M22	0
M5	M22	0
M6	M22	0
M7	M22	1
M8	M22	1
M9	M22	0
MZ	M22	2
M1	M23	0
M10	M23	0
M11	M23	1
M12	M23	0
M13	M23	2
M14	M23	0
M15	M23	0
M16	M23	0
M17+M20	M23	0
M18	M23	0
M19	M23	0
M2	M23	0
M21	M23	0
M22	M23	0
M23	M23	0
M24	M23	0
M25	M23	1
M26	M23	0
M27	M23	1
M28	M23	1
M29	M23	0
M3	M23	0
M30	M23	1
M31	M23	0
M4	M23	0
M5	M23	0
M6	M23	0
M7	M23	0
M8	M23	0
M9	M23	2
MZ	M23	1
M1	M24	0
M10	M24	1
M11	M24	0
M12	M24	0
M13	M24	2
M14	M24	0
M15	M24	0
M16	M24	0
M17+M20	M24	0
M18	M24	0
M19	M24	0
M2	M24	1
M21	M24	0
M22	M24	0
M23	M24	0
M24	M24	0
M25	M24	2
M26	M24	0
M27	M24	0
M28	M24	0
M29	M24	0
M3	M24	0
M30	M24	0
M31	M24	0
M4	M24	0
M5	M24	1
M6	M24	1
M7	M24	0
M8	M24	1
M9	M24	0
MZ	M24	4
M1	M25	0
M10	M25	0
M11	M25	0
M12	M25	0
M13	M25	0
M14	M25	0
M15	M25	0
M16	M25	1
M17+M20	M25	0
M18	M25	1
M19	M25	0
M2	M25	0
M21	M25	1
M22	M25	0
M23	M25	1
M24	M25	2
M25	M25	0
M26	M25	0
M27	M25	1
M28	M25	0
M29	M25	3
M3	M25	0
M30	M25	0
M31	M25	0
M4	M25	1
M5	M25	1
M6	M25	0
M7	M25	0
M8	M25	0
M9	M25	0
MZ	M25	3
M1	M26	0
M10	M26	0
M11	M26	0
M12	M26	0
M13	M26	1
M14	M26	1
M15	M26	0
M16	M26	0
M17+M20	M26	0
M18	M26	1
M19	M26	1
M2	M26	1
M21	M26	0
M22	M26	1
M23	M26	0
M24	M26	0
M25	M26	0
M26	M26	0
M27	M26	0
M28	M26	1
M29	M26	2
M3	M26	0
M30	M26	0
M31	M26	0
M4	M26	0
M5	M26	1
M6	M26	0
M7	M26	0
M8	M26	0
M9	M26	0
MZ	M26	3
M1	M27	1
M10	M27	0
M11	M27	0
M12	M27	0
M13	M27	0
M14	M27	0
M15	M27	0
M16	M27	1
M17+M20	M27	0
M18	M27	0
M19	M27	0
M2	M27	0
M21	M27	0
M22	M27	1
M23	M27	1
M24	M27	0
M25	M27	1
M26	M27	0
M27	M27	0
M28	M27	0
M29	M27	1
M3	M27	0
M30	M27	1
M31	M27	1
M4	M27	0
M5	M27	0
M6	M27	1
M7	M27	1
M8	M27	0
M9	M27	0
MZ	M27	0
M1	M28	0
M10	M28	0
M11	M28	1
M12	M28	0
M13	M28	1
M14	M28	0
M15	M28	0
M16	M28	1
M17+M20	M28	0
M18	M28	0
M19	M28	1
M2	M28	0
M21	M28	0
M22	M28	0
M23	M28	1
M24	M28	0
M25	M28	0
M26	M28	1
M27	M28	0
M28	M28	0
M29	M28	0
M3	M28	0
M30	M28	1
M31	M28	2
M4	M28	0
M5	M28	0
M6	M28	0
M7	M28	0
M8	M28	0
M9	M28	0
MZ	M28	0
M1	M29	0
M10	M29	0
M11	M29	0
M12	M29	1
M13	M29	0
M14	M29	1
M15	M29	0
M16	M29	2
M17+M20	M29	1
M18	M29	0
M19	M29	0
M2	M29	1
M21	M29	0
M22	M29	0
M23	M29	0
M24	M29	0
M25	M29	3
M26	M29	2
M27	M29	1
M28	M29	0
M29	M29	0
M3	M29	1
M30	M29	1
M31	M29	1
M4	M29	1
M5	M29	0
M6	M29	1
M7	M29	1
M8	M29	0
M9	M29	1
MZ	M29	2
M1	M3	0
M10	M3	0
M11	M3	0
M12	M3	1
M13	M3	0
M14	M3	0
M15	M3	0
M16	M3	0
M17+M20	M3	0
M18	M3	1
M19	M3	0
M2	M3	0
M21	M3	0
M22	M3	0
M23	M3	0
M24	M3	0
M25	M3	0
M26	M3	0
M27	M3	0
M28	M3	0
M29	M3	1
M3	M3	0
M30	M3	1
M31	M3	0
M4	M3	0
M5	M3	0
M6	M3	0
M7	M3	0
M8	M3	0
M9	M3	0
MZ	M3	0
M1	M30	0
M10	M30	0
M11	M30	0
M12	M30	2
M13	M30	0
M14	M30	1
M15	M30	0
M16	M30	0
M17+M20	M30	2
M18	M30	1
M19	M30	0
M2	M30	0
M21	M30	0
M22	M30	0
M23	M30	1
M24	M30	0
M25	M30	0
M26	M30	0
M27	M30	1
M28	M30	1
M29	M30	1
M3	M30	1
M30	M30	0
M31	M30	3
M4	M30	0
M5	M30	1
M6	M30	0
M7	M30	1
M8	M30	1
M9	M30	1
MZ	M30	1
M1	M31	0
M10	M31	1
M11	M31	0
M12	M31	1
M13	M31	0
M14	M31	0
M15	M31	0
M16	M31	0
M17+M20	M31	0
M18	M31	0
M19	M31	0
M2	M31	0
M21	M31	1
M22	M31	0
M23	M31	0
M24	M31	0
M25	M31	0
M26	M31	0
M27	M31	1
M28	M31	2
M29	M31	1
M3	M31	0
M30	M31	3
M31	M31	0
M4	M31	1
M5	M31	0
M6	M31	2
M7	M31	0
M8	M31	0
M9	M31	0
MZ	M31	4
M1	M4	0
M10	M4	2
M11	M4	1
M12	M4	0
M13	M4	0
M14	M4	0
M15	M4	0
M16	M4	0
M17+M20	M4	0
M18	M4	0
M19	M4	1
M2	M4	0
M21	M4	0
M22	M4	0
M23	M4	0
M24	M4	0
M25	M4	1
M26	M4	0
M27	M4	0
M28	M4	0
M29	M4	1
M3	M4	0
M30	M4	0
M31	M4	1
M4	M4	0
M5	M4	0
M6	M4	0
M7	M4	1
M8	M4	0
M9	M4	0
MZ	M4	1
M1	M5	0
M10	M5	0
M11	M5	0
M12	M5	0
M13	M5	1
M14	M5	0
M15	M5	1
M16	M5	0
M17+M20	M5	0
M18	M5	0
M19	M5	0
M2	M5	0
M21	M5	0
M22	M5	0
M23	M5	0
M24	M5	1
M25	M5	1
M26	M5	1
M27	M5	0
M28	M5	0
M29	M5	0
M3	M5	0
M30	M5	1
M31	M5	0
M4	M5	0
M5	M5	0
M6	M5	1
M7	M5	1
M8	M5	0
M9	M5	0
MZ	M5	0
M1	M6	1
M10	M6	0
M11	M6	0
M12	M6	0
M13	M6	1
M14	M6	1
M15	M6	0
M16	M6	0
M17+M20	M6	0
M18	M6	1
M19	M6	2
M2	M6	0
M21	M6	0
M22	M6	0
M23	M6	0
M24	M6	1
M25	M6	0
M26	M6	0
M27	M6	1
M28	M6	0
M29	M6	1
M3	M6	0
M30	M6	0
M31	M6	2
M4	M6	0
M5	M6	1
M6	M6	0
M7	M6	0
M8	M6	0
M9	M6	0
MZ	M6	0
M1	M7	1
M10	M7	0
M11	M7	0
M12	M7	0
M13	M7	0
M14	M7	0
M15	M7	0
M16	M7	0
M17+M20	M7	0
M18	M7	0
M19	M7	0
M2	M7	0
M21	M7	0
M22	M7	1
M23	M7	0
M24	M7	0
M25	M7	0
M26	M7	0
M27	M7	1
M28	M7	0
M29	M7	1
M3	M7	0
M30	M7	1
M31	M7	0
M4	M7	1
M5	M7	1
M6	M7	0
M7	M7	0
M8	M7	0
M9	M7	0
MZ	M7	0
M1	M8	0
M10	M8	0
M11	M8	0
M12	M8	0
M13	M8	0
M14	M8	0
M15	M8	1
M16	M8	0
M17+M20	M8	0
M18	M8	0
M19	M8	1
M2	M8	0
M21	M8	0
M22	M8	1
M23	M8	0
M24	M8	1
M25	M8	0
M26	M8	0
M27	M8	0
M28	M8	0
M29	M8	0
M3	M8	0
M30	M8	1
M31	M8	0
M4	M8	0
M5	M8	0
M6	M8	0
M7	M8	0
M8	M8	0
M9	M8	0
MZ	M8	0
M1	M9	0
M10	M9	0
M11	M9	0
M12	M9	0
M13	M9	0
M14	M9	0
M15	M9	0
M16	M9	2
M17+M20	M9	0
M18	M9	0
M19	M9	0
M2	M9	0
M21	M9	0
M22	M9	0
M23	M9	2
M24	M9	0
M25	M9	0
M26	M9	0
M27	M9	0
M28	M9	0
M29	M9	1
M3	M9	0
M30	M9	1
M31	M9	0
M4	M9	0
M5	M9	0
M6	M9	0
M7	M9	0
M8	M9	0
M9	M9	0
MZ	M9	0
M1	MZ	0
M10	MZ	1
M11	MZ	1
M12	MZ	0
M13	MZ	3
M14	MZ	2
M15	MZ	0
M16	MZ	0
M17+M20	MZ	1
M18	MZ	1
M19	MZ	0
M2	MZ	0
M21	MZ	0
M22	MZ	2
M23	MZ	1
M24	MZ	4
M25	MZ	3
M26	MZ	3
M27	MZ	0
M28	MZ	0
M29	MZ	2
M3	MZ	0
M30	MZ	1
M31	MZ	4
M4	MZ	1
M5	MZ	0
M6	MZ	0
M7	MZ	0
M8	MZ	0
M9	MZ	0
MZ	MZ	0

## Sheet: Figure 3c
Figure 3c
Barchart of the number of autosome-autosome and sex chromosome-autosome fusion events that each Merian element is involved in
COLUMN	DESCRIPTION
Merian element	Merian element involved in a fusion event
Type	The type of fusion event is either Z-autosome or autosome-autosome
Freq	Number of observed fusions of a given type involving a given Merian element
Merian_elelement	Type	Freq
M1	Z-autosome	0
M10	Z-autosome	1
M11	Z-autosome	1
M12	Z-autosome	0
M13	Z-autosome	3
M14	Z-autosome	2
M15	Z-autosome	0
M16	Z-autosome	0
M17+M20	Z-autosome	1
M18	Z-autosome	1
M19	Z-autosome	0
M2	Z-autosome	0
M21	Z-autosome	0
M22	Z-autosome	2
M23	Z-autosome	1
M24	Z-autosome	4
M25	Z-autosome	3
M26	Z-autosome	3
M27	Z-autosome	0
M28	Z-autosome	0
M29	Z-autosome	2
M3	Z-autosome	0
M30	Z-autosome	1
M31	Z-autosome	4
M4	Z-autosome	1
M5	Z-autosome	0
M6	Z-autosome	0
M7	Z-autosome	0
M8	Z-autosome	0
M9	Z-autosome	0
MZ	Z-autosome	0
MZ	Z-autosome	30
M1	Autosome-autosome	5
M10	Autosome-autosome	6
M11	Autosome-autosome	4
M12	Autosome-autosome	8
M13	Autosome-autosome	10
M14	Autosome-autosome	7
M15	Autosome-autosome	3
M16	Autosome-autosome	7
M17+M20	Autosome-autosome	4
M18	Autosome-autosome	6
M19	Autosome-autosome	11
M2	Autosome-autosome	4
M21	Autosome-autosome	5
M22	Autosome-autosome	5
M23	Autosome-autosome	9
M24	Autosome-autosome	9
M25	Autosome-autosome	12
M26	Autosome-autosome	10
M27	Autosome-autosome	10
M28	Autosome-autosome	9
M29	Autosome-autosome	19
M3	Autosome-autosome	4
M30	Autosome-autosome	18
M31	Autosome-autosome	13
M4	Autosome-autosome	8
M5	Autosome-autosome	8
M6	Autosome-autosome	12
M7	Autosome-autosome	7
M8	Autosome-autosome	5
M9	Autosome-autosome	6

## Sheet: Figure 5d
Figure 5d
Proportional chromosome length against repetitive element content for Agrochola circellaris which has a recent fusion.
COLUMN	DESCRIPTION
chr	Chromosome name, from the fasta file downloaded from INSDC
assigned_merian	Merian element
prop_length	The proportional length of the chromosome/chromosome segment. Calculated as chromosome length divided by genome size.
repeat_density	The mean repeat density of a given chromosome/chromosome segment (%)
status	Specifies whether a given chromosome has undergone fusion or has remained intact.
relative_size	Chromosomes that are the result of fusion have three entries in the table corresponding to the complete chromosome and the two constituent Merian elements that gave rise to the fusion. 'Relative size' states for each of the Merian elements in fused chromosome whether they are a large or small Merian element.
chr	assigned_merian	prop_length	repeat_density	status	relative_size
OU611857.1	M11	3.28197	41.2433	ancestral	NA
OU611862.1	M26	2.91714	48.2747	ancestral	NA
OU611861.1	M13	3.02545	41.0761	ancestral	NA
OU611863.1	M24	2.865	46.4615	ancestral	NA
OU611855.1	M4	3.30948	38.275	ancestral	NA
OU611852.1	M16	3.44501	37.0856	ancestral	NA
OU611856.1	M10	3.29855	40.8701	ancestral	NA
OU611865.1	M28	2.49845	43.1758	ancestral	NA
OU611844.1	M12	3.69396	37.6739	ancestral	NA
OU611848.1	M7	3.58547	40.4619	ancestral	NA
OU611866.1	M29	2.2155	57.4247	ancestral	NA
OU611846.1	M1	3.61678	35.2036	ancestral	NA
OU611843.1	M23	3.78342	42.6497	ancestral	NA
OU611849.1	M3	3.52609	34.6834	ancestral	NA
OU611859.1	M18	3.2517	37.4124	ancestral	NA
OU611851.1	M6	3.45331	39.7306	ancestral	NA
OU611868.1	M31	1.99055	61.475	ancestral	NA
OU611867.1	M25	2.11496	51.4739	ancestral	NA
OU611864.1	M27	2.56159	47.8997	ancestral	NA
OU611842.1	M17+M20	3.78408	38.0058	ancestral	NA
OU611860.1	M14	3.19544	43.81	ancestral	NA
OU611858.1	M15	3.26082	38.9113	ancestral	NA
OU611839.1	M30,M5	5.76345	46.8758	ancestral	NA
OU611850.1	M19	3.4612	45.1516	ancestral	NA
OU611854.1	M22	3.39375	40.3712	ancestral	NA
OU611841.1	M2	3.84848	35.6064	ancestral	NA
OU611853.1	M21	3.44072	39.8921	ancestral	NA
OU611847.1	M8	3.60253	37.4294	ancestral	NA
OU611845.1	M9	3.65391	36.4955	ancestral	NA
OU611839.1	M5	4.25569	44.0189	fusion	Large
OU611839.1	M30	1.50776	54.9395	fusion	Small
OU611839.1	NA	5.76345	46.8758	fusion	Complete

## Sheet: Figure 5e
Figure 5e
Proportional chromosome length against repetitive element content for Aphantopus hyperantus, which has an old fusion
COLUMN	DESCRIPTION
chr	Chromosome name, from the fasta file downloaded from INSDC
assigned_merian	Merian element
prop_length	The proportional length of the chromosome/chromosome segment. Calculated as chromosome length divided by genome size.
repeat_density	The mean repeat density of a given chromosome/chromosome segment
status	Specifies whether a given chromosome has undergone fusion or has remained intact.
relative_size	Chromosomes that are the result of fusion have three entries in the table corresponding to the complete chromosome and the two constituent Merian elements that gave rise to the fusion. 'Relative size' states for each of the Merian elements in fused chromosome whether they are a large or small Merian element.
chr	assigned_merian	prop_length	repeat_density	status	relative_size
LR761669.2	M23	2.85922	44.0049	ancestral	NA
LR761670.1	M28	2.46764	45.2728	ancestral	NA
LR761665.1	M11	3.38021	42.5218	ancestral	NA
LR761659.1	M12	3.73164	42.9201	ancestral	NA
LR761666.1	M15	3.37256	41.2938	ancestral	NA
LR761667.1	M10	3.32965	43.2873	ancestral	NA
LR761663.1	M21	3.53813	41.88	ancestral	NA
LR761651.1	M17+M20	4.24355	41.3798	ancestral	NA
LR761668.1	M13	3.02402	42.6352	ancestral	NA
LR761658.1	M16	3.73437	40.6415	ancestral	NA
LR761671.1	M24	2.31366	50.123	ancestral	NA
LR761652.1	M9	4.20021	40.7594	ancestral	NA
LR761657.1	M18	3.86655	39.4233	ancestral	NA
LR761649.1	M3	4.35085	39.2356	ancestral	NA
LR761672.1	M27	1.99397	51.901	ancestral	NA
LR761660.1	M7	3.70703	41.8246	ancestral	NA
LR761674.1	M25	1.63693	53.9365	ancestral	NA
LR761675.1	M31	1.51826	57.7223	ancestral	NA
LR761673.1	M30	1.87929	51.7551	ancestral	NA
LR761662.1	M6	3.58528	41.7325	ancestral	NA
LR761653.1	M8	4.14267	40.3444	ancestral	NA
LR761655.1	M5	3.96384	42.0504	ancestral	NA
LR761648.1	M2	4.48237	39.0574	ancestral	NA
LR761656.1	M14,M29	3.90783	43.3477	ancestral	NA
LR761661.1	M4	3.62231	41.5985	ancestral	NA
LR761664.1	M22	3.38305	41.8537	ancestral	NA
LR761654.1	M19,M26	4.09158	41.1313	ancestral	NA
LR761647.1	M1	4.62006	40.2794	ancestral	NA
LR761656.1	M14	2.717	41.9725	fusion	Large
LR761656.1	M29	1.19084	46.4853	fusion	Small
LR761656.1	NA	3.90783	43.3477	fusion	Complete

## Sheet: Figure 5f
Figure 5f
The difference between the average repeat density of a given Merian element and its current repeat density in the context of a fused chromosome is shown, where small Merian elements are M25, M29, M30, M31
COLUMN	DESCRIPTION
chr	Chromosome name, from the fasta file downloaded from INSDC
merian_segment	The Merian element which was involved in the fusion on a given chromosome
species	Species to which the chromosome belongs to
relative_size	The relative size refers to whether the Merian element is a small Merian element (M25, M29, M30 or M31) or else is classified as large.
repeat_delta	The difference in repeat density between the average repeat density of a given Merian element and the observed repeat density for the region of a given chromosome that corresponds to a given Merian element.
chr	merian_segment	species	relative_size	repeat_delta
BHWX01000011.1	M31	Bombyx_mori	Small	144.022
BHWX01000011.1	M4	Bombyx_mori	Large	91.4968
BHWX01000023.1	M16	Bombyx_mori	Large	90.4199
BHWX01000023.1	M29	Bombyx_mori	Small	138.888
BHWX01000024.1	M27	Bombyx_mori	Large	116.736
BHWX01000024.1	M30	Bombyx_mori	Small	138.015
CM022527.1	M29	Dendrolimus_punctatus	Small	139.072
CM022527.1	M16	Dendrolimus_punctatus	Large	90.4639
CM026249.1	M24	Manduca_sexta	Large	111.643
CM026249.1	M25	Manduca_sexta	Small	125.979
CM026257.1	M9	Manduca_sexta	Large	89.358
CM026257.1	M30	Manduca_sexta	Small	138.238
CM034388.1	M29	Dendrolimus_kikuchii	Small	138.997
CM034388.1	M16	Dendrolimus_kikuchii	Large	90.4153
CM041030.1	M24	Hyles_euphorbiae	Large	111.562
CM041030.1	M25	Hyles_euphorbiae	Small	125.875
CM041050.1	M30	Hyles_euphorbiae	Small	138.085
CM041050.1	M9	Hyles_euphorbiae	Large	89.1984
CM042805.1	M25	Hyles_vespertilio	Small	125.861
CM042805.1	M24	Hyles_vespertilio	Large	111.557
CM042825.1	M9	Hyles_vespertilio	Large	89.1793
CM042825.1	M30	Hyles_vespertilio	Small	138.151
FR989928.1	M30	Plebejus_argus	Small	138.252
FR989928.1	M18	Plebejus_argus	Large	88.7026
FR989931.1	M29	Plebejus_argus	Small	138.963
FR989931.1	M12	Plebejus_argus	Large	90.9462
FR989950.1	M29	Anthocharis_cardamines	Small	138.746
FR989950.1	M6	Anthocharis_cardamines	Large	94.2995
FR989983.1	M12	Fabriciana_adippe	Large	90.9535
FR989983.1	M30	Fabriciana_adippe	Small	138.206
FR990015.1	M14	Hesperia_comma	Large	103.415
FR990015.1	M30	Hesperia_comma	Small	138.191
FR990032.1	M27	Hesperia_comma	Large	117.095
FR990032.1	M29	Hesperia_comma	Small	139.11
FR990044.1	M30	Glaucopsyche_alexis	Small	138.346
FR990044.1	M18	Glaucopsyche_alexis	Large	88.705
FR990048.1	M12	Glaucopsyche_alexis	Large	90.9137
FR990048.1	M29	Glaucopsyche_alexis	Small	139.05
FR990061.1	M31	Glaucopsyche_alexis	Small	144.026
FR990061.1	M28	Glaucopsyche_alexis	Large	101.084
FR990086.1	M25	Erannis_defoliaria	Large	125.751
FR990086.1	M29	Erannis_defoliaria	Small	138.857
FR990099.1	M29	Hedya_salicella	Small	138.869
FR990099.1	M2	Hedya_salicella	Large	87.6157
FR990129.1	M30	Ochlodes_sylvanus	Small	138.032
FR990129.1	M14	Ochlodes_sylvanus	Large	103.697
FR990141.1	M27	Ochlodes_sylvanus	Large	117.083
FR990141.1	M29	Ochlodes_sylvanus	Small	139.068
FR997815.1	M31	Clostera_curtula	Small	143.954
FR997815.1	M30	Clostera_curtula	Large	138.029
HG992146.1	M9	Laothoe_populi	Large	89.2753
HG992146.1	M30	Laothoe_populi	Small	138.226
HG992147.1	M4	Laothoe_populi	Large	91.4982
HG992147.1	M29	Laothoe_populi	Small	138.944
HG992157.1	M25	Laothoe_populi	Small	125.938
HG992157.1	M24	Laothoe_populi	Large	111.574
HG995164.1	M30	Lycaena_phlaeas	Small	138.133
HG995164.1	M18	Lycaena_phlaeas	Large	88.7266
HG995166.1	M5	Lycaena_phlaeas	Large	92.9516
HG995166.1	M25	Lycaena_phlaeas	Small	125.928
HG995167.1	M29	Lycaena_phlaeas	Small	139.044
HG995167.1	M12	Lycaena_phlaeas	Large	90.984
HG995183.1	M31	Lycaena_phlaeas	Small	144.068
HG995183.1	M28	Lycaena_phlaeas	Large	101.097
HG995220.1	M14	Maniola_jurtina	Large	103.592
HG995220.1	M29	Maniola_jurtina	Small	139.08
HG995238.1	M9	Mimas_tiliae	Large	89.2317
HG995238.1	M30	Mimas_tiliae	Small	138.202
HG995246.1	M25	Mimas_tiliae	Small	125.917
HG995246.1	M24	Mimas_tiliae	Large	111.592
LR761656.1	M14	Aphantopus_hyperantus	Large	103.54
LR761656.1	M29	Aphantopus_hyperantus	Small	138.954
LR990108.1	M25	Euproctis_similis	Small	125.906
LR990108.1	M18	Euproctis_similis	Large	88.7007
LR990259.1	M18	Aricia_agestis	Large	88.6967
LR990259.1	M30	Aricia_agestis	Small	138.291
LR990261.1	M12	Aricia_agestis	Large	90.9162
LR990261.1	M29	Aricia_agestis	Small	138.997
LR990275.1	M28	Aricia_agestis	Large	101.121
LR990275.1	M31	Aricia_agestis	Small	144.123
LR990899.1	M25	Pararge_aegeria	Small	125.85
LR990899.1	M23	Pararge_aegeria	Large	101.151
LR990903.1	M14	Pararge_aegeria	Large	103.614
LR990903.1	M29	Pararge_aegeria	Small	138.956
LR991095.1	M25	Lymantria_monacha	Small	125.854
LR991095.1	M27	Lymantria_monacha	Large	116.949
LR991104.1	M29	Lymantria_monacha	Large	138.939
LR991104.1	M30	Lymantria_monacha	Small	138.255
LR994549.1	M18	Cyaniris_semiargus	Large	88.6768
LR994549.1	M30	Cyaniris_semiargus	Small	138.393
LR994551.1	M29	Cyaniris_semiargus	Small	138.994
LR994551.1	M12	Cyaniris_semiargus	Large	90.8992
LR994567.1	M31	Cyaniris_semiargus	Small	144.139
LR994567.1	M28	Cyaniris_semiargus	Large	101.163
LR994578.1	M18	Celastrina_argiolus	Large	88.7428
LR994578.1	M30	Celastrina_argiolus	Small	138.29
LR994581.1	M29	Celastrina_argiolus	Small	139.044
LR994581.1	M12	Celastrina_argiolus	Large	90.932
LR994597.1	M31	Celastrina_argiolus	Small	144.095
LR994597.1	M28	Celastrina_argiolus	Large	101.097
LR999971.1	M9	Deilephila_porcellus	Large	89.3258
LR999971.1	M30	Deilephila_porcellus	Small	138.268
LR999978.1	M25	Deilephila_porcellus	Small	125.888
LR999978.1	M24	Deilephila_porcellus	Large	111.584
OU015432.1	M30	Hemaris_fuciformis	Small	138.11
OU015432.1	M9	Hemaris_fuciformis	Large	89.2312
OU015441.1	M25	Hemaris_fuciformis	Small	125.912
OU015441.1	M24	Hemaris_fuciformis	Large	111.607
OU015670.1	M30	Zygaena_filipendulae	Small	138.252
OU015670.1	M31	Zygaena_filipendulae	Large	144.026
OU026074.1	M10	Crocallis_elinguaria	Large	97.0772
OU026074.1	M31	Crocallis_elinguaria	Small	143.811
OU026076.1	M30	Crocallis_elinguaria	Small	138.126
OU026076.1	M23	Crocallis_elinguaria	Large	100.99
OU342476.1	M31	Parapoynx_stratiotata	Small	143.772
OU342476.1	M29	Parapoynx_stratiotata	Large	138.644
OU426887.1	M14	Thymelicus_sylvestris	Large	103.548
OU426887.1	M30	Thymelicus_sylvestris	Small	138.113
OU426903.1	M27	Thymelicus_sylvestris	Large	117.034
OU426903.1	M29	Thymelicus_sylvestris	Small	139.025
OU538776.1	M29	Papilio_machaon	Small	139.151
OU538776.1	M25	Papilio_machaon	Large	126.004
OU538822.1	M29	Hydriomena_furcata	Small	138.782
OU538822.1	M7	Hydriomena_furcata	Large	95.7619
OU538823.1	M6	Hydriomena_furcata	Large	94.301
OU538823.1	M31	Hydriomena_furcata	Small	144.016
OU611839.1	M5	Agrochola_circellaris	Large	92.7977
OU611839.1	M30	Agrochola_circellaris	Small	137.999
OU745320.1	M29	Emmelina_monodactyla	Large	139.01
OU745320.1	M25	Emmelina_monodactyla	Small	125.849
OU779872.1	M31	Orgyia_antiqua	Small	143.655
OU779872.1	M6	Orgyia_antiqua	Large	94.1287
OU785228.1	M14	Erebia_ligea	Large	103.522
OU785228.1	M29	Erebia_ligea	Small	139.011
OU974028.1	M30	Eulithis_prunata	Large	137.803
OU974028.1	M31	Eulithis_prunata	Small	143.623
OV049868.1	M24	Melanargia_galathea	Large	111.495
OV049868.1	M25	Melanargia_galathea	Small	125.836
OV281087.1	M25	Erebia_aethiops	Small	125.688
OV281087.1	M16	Erebia_aethiops	Large	90.3812
OV281094.1	M14	Erebia_aethiops	Large	103.534
OV281094.1	M29	Erebia_aethiops	Small	139.014
OV281097.1	M27	Erebia_aethiops	Large	116.801
OV281097.1	M31	Erebia_aethiops	Small	143.826
OV656725.1	M7	Macaria_notata	Large	95.867
OV656725.1	M30	Macaria_notata	Small	137.949
OV656726.1	M21	Macaria_notata	Large	93.1766
OV656726.1	M31	Macaria_notata	Small	143.754
OV656742.1	M26	Macaria_notata	Large	116.213
OV656742.1	M29	Macaria_notata	Small	139.051
OV743319.1	M14	Lasiommata_megera	Large	103.64
OV743319.1	M29	Lasiommata_megera	Small	139.036
OV743436.1	M9	Agriphila_tristella	Large	89.2228
OV743436.1	M29	Agriphila_tristella	Small	138.881
OW028595.1	M30	Chloroclysta_siterata	Small	138.034
OW028595.1	M12	Chloroclysta_siterata	Large	90.9508
OW028596.1	M21	Chloroclysta_siterata	Large	93.0405
OW028596.1	M25	Chloroclysta_siterata	Small	125.657
OW052196.1	M30	Ecliptopera_silaceata	Large	137.999
OW052196.1	M28	Ecliptopera_silaceata	Small	101.225
OW121719.1	M29	Hipparchia_semele	Small	139.063
OW121719.1	M14	Hipparchia_semele	Large	103.568
OW152835.1	M29	Iphiclides_podalirius	Large	139.042
OW152835.1	M25	Iphiclides_podalirius	Small	125.913
OW569290.1	M30	Aricia_artaxerxes	Small	138.26
OW569290.1	M18	Aricia_artaxerxes	Large	88.6929
OW569292.1	M29	Aricia_artaxerxes	Small	138.996
OW569292.1	M12	Aricia_artaxerxes	Large	90.9312
OW569307.1	M28	Aricia_artaxerxes	Large	101.154
OW569307.1	M31	Aricia_artaxerxes	Small	144.083
OW569322.1	M30	Polyommatus_icarus	Small	138.262
OW569322.1	M18	Polyommatus_icarus	Large	88.6852
OW569325.1	M29	Polyommatus_icarus	Small	139.01
OW569325.1	M12	Polyommatus_icarus	Large	90.9414
OW569341.1	M31	Polyommatus_icarus	Small	144.119
OW569341.1	M28	Polyommatus_icarus	Large	101.132
OW618041.1	M30	Thera_britannica	Small	137.911
OW618041.1	M3	Thera_britannica	Large	84.3817
OW618045.1	M29	Thera_britannica	Small	138.6
OW618045.1	M26	Thera_britannica	Large	116.035

## Sheet: Figure 5g
Figure 5g
Proportional chromosome length against repetitive sequence content for a set of Pierini species plus the sister species Anthocharis cardamines
COLUMN	DESCRIPTION
chr	Chromosome name, from the fasta file downloaded from INSDC
species	Species to which the chromosome belongs to
repeat_density	The mean repeat density of a given chromosome (%)
prop_length	The proportional length of the chromosome (chromosome length divided by genome size)
chr	species	repeat_density	prop_length
FR989963.1	Anthocharis_cardamines	36.6094	3.43366
FR989969.1	Anthocharis_cardamines	38.8878	2.96361
FR989966.1	Anthocharis_cardamines	37.2707	3.2928
FR989954.1	Anthocharis_cardamines	33.0844	3.86819
FR989952.1	Anthocharis_cardamines	33.7649	4.01345
FR989972.1	Anthocharis_cardamines	46.8328	2.52538
FR989979.1	Anthocharis_cardamines	50.0275	1.89621
FR989970.1	Anthocharis_cardamines	42.0229	2.87561
FR989962.1	Anthocharis_cardamines	36.0082	3.47803
FR989953.1	Anthocharis_cardamines	37.9919	3.99748
FR989968.1	Anthocharis_cardamines	39.2307	3.21987
FR989956.1	Anthocharis_cardamines	36.1464	3.80955
FR989957.1	Anthocharis_cardamines	34.5296	3.74708
FR989958.1	Anthocharis_cardamines	36.2839	3.69121
FR989959.1	Anthocharis_cardamines	35.4184	3.5485
FR989977.1	Anthocharis_cardamines	49.3076	2.1712
FR989967.1	Anthocharis_cardamines	39.6271	3.27652
FR989974.1	Anthocharis_cardamines	48.049	2.43775
FR989973.1	Anthocharis_cardamines	46.5389	2.49469
FR989964.1	Anthocharis_cardamines	37.8566	3.38368
FR989950.1	Anthocharis_cardamines	41.1927	4.82944
FR989978.1	Anthocharis_cardamines	52.784	1.95184
FR989975.1	Anthocharis_cardamines	42.3772	2.42852
FR989960.1	Anthocharis_cardamines	39.2003	3.53698
FR989976.1	Anthocharis_cardamines	53.0534	2.33159
FR989965.1	Anthocharis_cardamines	38.1668	3.30323
FR989955.1	Anthocharis_cardamines	31.4395	3.86254
FR989971.1	Anthocharis_cardamines	41.9663	2.80003
FR989961.1	Anthocharis_cardamines	35.9981	3.53082
OU538745.1	Aporia_crataegi	16.6276	3.84523
OU538744.1	Aporia_crataegi	15.6367	4.07726
OU538754.1	Aporia_crataegi	46.8886	1.32102
OU538749.1	Aporia_crataegi	17.7799	3.64178
OU538737.1	Aporia_crataegi	15.8928	4.24788
OU538733.1	Aporia_crataegi	14.6349	4.59673
OU538731.1	Aporia_crataegi	12.9023	4.81687
OU538736.1	Aporia_crataegi	15.7195	4.34381
OU538742.1	Aporia_crataegi	15.6716	4.10129
OU538750.1	Aporia_crataegi	27.4797	2.87314
OU538748.1	Aporia_crataegi	18.2609	3.80211
OU538753.1	Aporia_crataegi	45.3141	1.47896
OU538734.1	Aporia_crataegi	14.2037	4.5158
OU538729.1	Aporia_crataegi	12.575	5.59313
OU538740.1	Aporia_crataegi	15.2674	4.13951
OU538746.1	Aporia_crataegi	15.3186	3.82501
OU538735.1	Aporia_crataegi	14.0151	4.50413
OU538747.1	Aporia_crataegi	15.9053	3.8045
OU538741.1	Aporia_crataegi	15.1329	4.12248
OU538738.1	Aporia_crataegi	15.167	4.19546
OU538743.1	Aporia_crataegi	14.9147	4.08983
OU538730.1	Aporia_crataegi	14.5641	5.17792
OU538752.1	Aporia_crataegi	37.4767	1.99413
OU538739.1	Aporia_crataegi	14.8254	4.19121
LR989944.1	Pieris_brassicae	26.4026	3.84303
LR989945.1	Pieris_brassicae	42.1212	2.16288
LR989946.1	Pieris_brassicae	40.0032	1.99695
LR989938.1	Pieris_brassicae	26.5195	7.37134
LR989939.1	Pieris_brassicae	24.3283	7.28299
LR989940.1	Pieris_brassicae	26.6376	6.65126
LR989937.1	Pieris_brassicae	25.5179	7.48425
LR989932.1	Pieris_brassicae	22.7172	8.06847
LR989933.1	Pieris_brassicae	22.95	7.90613
LR989934.1	Pieris_brassicae	24.2124	7.89121
LR989936.1	Pieris_brassicae	23.3966	7.80565
LR989935.1	Pieris_brassicae	22.5849	7.82262
LR989942.1	Pieris_brassicae	22.9187	5.05884
LR989941.1	Pieris_brassicae	26.3789	6.50268
HG993168.1	Pieris_napi	33.7963	4.27884
HG993182.1	Pieris_napi	36.9333	3.67081
HG993181.1	Pieris_napi	35.2784	3.81777
HG993179.1	Pieris_napi	31.6763	3.90162
HG993180.1	Pieris_napi	39.4903	3.87032
HG993177.1	Pieris_napi	35.2005	3.97675
HG993183.1	Pieris_napi	38.5315	3.61706
HG993163.1	Pieris_napi	31.8952	4.48177
HG993162.1	Pieris_napi	28.9769	4.70562
HG993170.1	Pieris_napi	32.6267	4.21731
HG993164.1	Pieris_napi	35.8396	4.42952
HG993176.1	Pieris_napi	31.2363	4.01314
HG993178.1	Pieris_napi	35.1151	3.91036
HG993175.1	Pieris_napi	51.4396	4.02107
HG993169.1	Pieris_napi	31.2432	4.22262
HG993167.1	Pieris_napi	32.9341	4.31878
HG993166.1	Pieris_napi	31.1075	4.32538
HG993173.1	Pieris_napi	34.1437	4.05682
HG993184.1	Pieris_napi	38.9578	3.4133
HG993171.1	Pieris_napi	31.701	4.18507
HG993172.1	Pieris_napi	30.6917	4.12628
HG993174.1	Pieris_napi	33.5794	4.04673
HG993186.1	Pieris_napi	56.8646	2.48407
HG993185.1	Pieris_napi	44.3386	3.25567
LR990598.1	Pieris_rapae	22.6479	3.97063
LR990597.1	Pieris_rapae	23.5403	4.02709
LR990590.1	Pieris_rapae	20.4787	4.28874
LR990605.1	Pieris_rapae	40.7898	2.10209
LR990596.1	Pieris_rapae	20.7457	4.06412
LR990599.1	Pieris_rapae	23.2041	3.86572
LR990603.1	Pieris_rapae	24.1646	3.29256
LR990585.1	Pieris_rapae	19.6419	4.56756
LR990593.1	Pieris_rapae	19.9803	4.15456
LR990587.1	Pieris_rapae	21.3372	4.42516
LR990592.1	Pieris_rapae	20.0215	4.24673
LR990591.1	Pieris_rapae	19.6838	4.25314
LR990582.1	Pieris_rapae	19.167	5.0554
LR990584.1	Pieris_rapae	21.6119	4.64865
LR990586.1	Pieris_rapae	22.0811	4.44879
LR990600.1	Pieris_rapae	23.5126	3.65996
LR990601.1	Pieris_rapae	23.1642	3.59712
LR990588.1	Pieris_rapae	19.7741	4.32183
LR990589.1	Pieris_rapae	20.4439	4.28899
LR990594.1	Pieris_rapae	21.8283	4.08771
LR990602.1	Pieris_rapae	24.0207	3.48163
LR990595.1	Pieris_rapae	20.3551	4.06542
LR990606.1	Pieris_rapae	40.4336	2.03778
LR990604.1	Pieris_rapae	28.1718	2.95921

## Sheet: Figure 5h
Figure 5f
Proportional chromosome length against repetitive sequence content is shown for species in genus Lysandra and the sister species Polyommatus icarus
COLUMN	DESCRIPTION
chr	Chromosome name, from the fasta file downloaded from INSDC
species	Species to which the chromosome belongs to
repeat_density	The mean repeat density of a given chromosome (%)
prop_length	The proportional length of the chromosome (chromosome length divided by genome size)
chr	species	repeat_density	prop_length
HG995344.1	Lysandra_bellargus	53.8827	1.93579
HG995349.1	Lysandra_bellargus	51.2102	1.88883
HG995328.1	Lysandra_bellargus	52.6395	2.39848
HG995339.1	Lysandra_bellargus	55.4691	2.09603
HG995340.1	Lysandra_bellargus	51.4215	2.08508
HG995341.1	Lysandra_bellargus	53.5379	2.04326
HG995342.1	Lysandra_bellargus	53.1529	2.03437
HG995345.1	Lysandra_bellargus	51.3406	1.92133
HG995346.1	Lysandra_bellargus	51.974	1.90699
HG995348.1	Lysandra_bellargus	51.6182	1.89856
HG995353.1	Lysandra_bellargus	51.6478	1.78791
HG995354.1	Lysandra_bellargus	53.4405	1.77163
HG995355.1	Lysandra_bellargus	53.5412	1.75129
HG995356.1	Lysandra_bellargus	56.041	1.74849
HG995360.1	Lysandra_bellargus	53.4782	1.63474
HG995343.1	Lysandra_bellargus	52.3628	2.02398
HG995327.1	Lysandra_bellargus	54.5985	2.43747
HG995330.1	Lysandra_bellargus	54.6963	2.33743
HG995331.1	Lysandra_bellargus	51.8489	2.30514
HG995332.1	Lysandra_bellargus	58.0356	2.30489
HG995333.1	Lysandra_bellargus	53.4582	2.29499
HG995335.1	Lysandra_bellargus	54.967	2.20435
HG995347.1	Lysandra_bellargus	54.4412	1.90691
HG995352.1	Lysandra_bellargus	58.5208	1.80066
HG995357.1	Lysandra_bellargus	55.0679	1.70059
HG995320.1	Lysandra_bellargus	53.3945	3.40872
HG995363.1	Lysandra_bellargus	56.203	1.56785
HG995338.1	Lysandra_bellargus	54.2414	2.10044
HG995329.1	Lysandra_bellargus	66.085	2.38818
HG995323.1	Lysandra_bellargus	52.7245	2.81989
HG995324.1	Lysandra_bellargus	62.2191	2.67649
HG995322.1	Lysandra_bellargus	50.1585	3.02581
HG995326.1	Lysandra_bellargus	50.9758	2.46317
HG995325.1	Lysandra_bellargus	55.413	2.51258
HG995337.1	Lysandra_bellargus	55.446	2.11852
HG995336.1	Lysandra_bellargus	52.3166	2.16251
HG995350.1	Lysandra_bellargus	53.7038	1.86327
HG995351.1	Lysandra_bellargus	55.5336	1.8591
HG995359.1	Lysandra_bellargus	54.2436	1.69023
HG995358.1	Lysandra_bellargus	56.8844	1.69676
HG995321.1	Lysandra_bellargus	52.9786	3.04574
HG995334.1	Lysandra_bellargus	49.907	2.2713
HG995361.1	Lysandra_bellargus	54.6345	1.62358
HG995362.1	Lysandra_bellargus	53.7977	1.59014
HG992139.1	Lysandra_coridon	53.3508	0.745805
HG992057.1	Lysandra_coridon	57.9526	1.66479
HG992067.1	Lysandra_coridon	55.5675	1.24839
HG992108.1	Lysandra_coridon	50.883	0.969767
HG992066.1	Lysandra_coridon	56.1022	1.28037
HG992099.1	Lysandra_coridon	53.9895	1.03711
HG992068.1	Lysandra_coridon	52.5366	1.2384
HG992110.1	Lysandra_coridon	56.3569	0.96219
HG992098.1	Lysandra_coridon	53.7823	1.0451
HG992107.1	Lysandra_coridon	52.4727	0.974653
HG992115.1	Lysandra_coridon	57.1748	0.945975
HG992058.1	Lysandra_coridon	57.3675	1.61478
HG992135.1	Lysandra_coridon	57.6367	0.808114
HG992093.1	Lysandra_coridon	57.8179	1.08502
HG992117.1	Lysandra_coridon	55.9673	0.934183
HG992059.1	Lysandra_coridon	49.7469	1.56039
HG992097.1	Lysandra_coridon	55.4737	1.04617
HG992085.1	Lysandra_coridon	58.2923	1.11598
HG992121.1	Lysandra_coridon	56.6975	0.908088
HG992064.1	Lysandra_coridon	51.4814	1.33536
HG992065.1	Lysandra_coridon	54.1234	1.28639
HG992127.1	Lysandra_coridon	53.8379	0.882807
HG992124.1	Lysandra_coridon	55.5761	0.896494
HG992125.1	Lysandra_coridon	54.8312	0.892598
HG992140.1	Lysandra_coridon	57.8335	0.728665
HG992056.1	Lysandra_coridon	63.94	1.6982
HG992060.1	Lysandra_coridon	53.4057	1.54275
HG992061.1	Lysandra_coridon	53.2542	1.50561
HG992076.1	Lysandra_coridon	68.7736	1.1935
HG992092.1	Lysandra_coridon	56.3213	1.08538
HG992137.1	Lysandra_coridon	53.8097	0.780913
HG992138.1	Lysandra_coridon	58.3056	0.762005
HG992095.1	Lysandra_coridon	54.8838	1.06662
HG992096.1	Lysandra_coridon	49.7189	1.0583
HG992071.1	Lysandra_coridon	55.5919	1.22064
HG992072.1	Lysandra_coridon	55.4914	1.21446
HG992077.1	Lysandra_coridon	56.7038	1.16855
HG992119.1	Lysandra_coridon	54.1091	0.912402
HG992079.1	Lysandra_coridon	51.6504	1.15517
HG992122.1	Lysandra_coridon	53.031	0.907865
HG992136.1	Lysandra_coridon	55.4986	0.803201
HG992113.1	Lysandra_coridon	57.9694	0.949041
HG992114.1	Lysandra_coridon	57.0708	0.948937
HG992111.1	Lysandra_coridon	52.0815	0.952929
HG992109.1	Lysandra_coridon	53.3764	0.96363
HG992089.1	Lysandra_coridon	63.0055	1.10087
HG992129.1	Lysandra_coridon	54.8849	0.867645
HG992087.1	Lysandra_coridon	50.1604	1.11401
HG992088.1	Lysandra_coridon	55.6608	1.10615
HG992133.1	Lysandra_coridon	51.1384	0.82285
HG992134.1	Lysandra_coridon	58.81	0.816741
HG992090.1	Lysandra_coridon	52.5168	1.09699
HG992104.1	Lysandra_coridon	56.0844	1.00045
HG992120.1	Lysandra_coridon	56.4407	0.909023
HG992102.1	Lysandra_coridon	51.7672	1.02403
HG992103.1	Lysandra_coridon	52.1207	1.01103
HG992094.1	Lysandra_coridon	54.3997	1.08301
HG992073.1	Lysandra_coridon	53.9408	1.21285
HG992069.1	Lysandra_coridon	56.1969	1.23646
HG992144.1	Lysandra_coridon	54.4195	0.585661
HG992084.1	Lysandra_coridon	58.4813	1.12148
HG992132.1	Lysandra_coridon	52.1129	0.824829
HG992062.1	Lysandra_coridon	52.6329	1.44951
HG992063.1	Lysandra_coridon	58.369	1.36578
HG992123.1	Lysandra_coridon	52.188	0.897515
HG992081.1	Lysandra_coridon	51.5388	1.14314
HG992082.1	Lysandra_coridon	52.8379	1.12574
HG992083.1	Lysandra_coridon	51.045	1.12298
HG992112.1	Lysandra_coridon	58.1504	0.949297
HG992142.1	Lysandra_coridon	54.8485	0.670957
HG992116.1	Lysandra_coridon	58.3021	0.938448
HG992075.1	Lysandra_coridon	60.4136	1.19689
HG992091.1	Lysandra_coridon	55.9285	1.0898
HG992118.1	Lysandra_coridon	48.9037	0.931002
HG992074.1	Lysandra_coridon	53.933	1.19992
HG992130.1	Lysandra_coridon	56.3114	0.86537
HG992080.1	Lysandra_coridon	56.8596	1.14754
HG992105.1	Lysandra_coridon	50.0908	0.993659
HG992100.1	Lysandra_coridon	53.844	1.03021
HG992101.1	Lysandra_coridon	52.3376	1.02482
HG992131.1	Lysandra_coridon	50.3487	0.862919
HG992086.1	Lysandra_coridon	54.5079	1.11544
HG992078.1	Lysandra_coridon	57.9868	1.15784
HG992143.1	Lysandra_coridon	53.7174	0.645703
HG992128.1	Lysandra_coridon	54.0018	0.880893
HG992141.1	Lysandra_coridon	53.8922	0.691592
OW569337.1	Polyommatus_icarus	54.6194	3.64539
OW569338.1	Polyommatus_icarus	52.7724	3.6302
OW569328.1	Polyommatus_icarus	51.1852	4.41203
OW569323.1	Polyommatus_icarus	48.8822	5.06555
OW569332.1	Polyommatus_icarus	48.1466	4.06962
OW569327.1	Polyommatus_icarus	53.2807	4.69171
OW569340.1	Polyommatus_icarus	52.6442	3.45516
OW569325.1	Polyommatus_icarus	50.6576	4.83465
OW569341.1	Polyommatus_icarus	50.9118	3.37042
OW569335.1	Polyommatus_icarus	52.8709	3.72521
OW569336.1	Polyommatus_icarus	51.0204	3.70883
OW569334.1	Polyommatus_icarus	51.1172	3.76998
OW569324.1	Polyommatus_icarus	50.8545	5.0288
OW569339.1	Polyommatus_icarus	52.3808	3.51201
OW569322.1	Polyommatus_icarus	51.5251	5.63628
OW569333.1	Polyommatus_icarus	53.1091	3.81506
OW569326.1	Polyommatus_icarus	54.9087	4.70221
OW569321.1	Polyommatus_icarus	48.7057	6.09403
OW569330.1	Polyommatus_icarus	53.6469	4.16524
OW569342.1	Polyommatus_icarus	63.9339	2.4152
OW569331.1	Polyommatus_icarus	50.6692	4.14566
OW569329.1	Polyommatus_icarus	49.2528	4.26875

## Sheet: Extended Data 2a
Extended Data 2a
Total number of orthologues per Merian element that could be assigned to a bilaterian linkage group (BLG).
COLUMN	DESCRIPTION
Merian	Merian element
number_orthologue	Number of orthologues per Merian element that could be assigned to a BLG
stat_status	Whether the Merian element showed a higher variation in the distribution of orthologues on BLGs than expected compared to a null model of random orthologue assignment weighted by the number of orthologues per BLG, indicating an uneven contribution of BLGs. Merian elements with less than 15 orthologues assigned to a BLG could not be assessed because they had too few data points to model a null dis…
Merian	number_orthologues	stat_status
M1	65	Significant
M10	38	Significant
M11	35	Significant
M12	30	Non-significant
M13	32	Non-significant
M14	23	Significant
M15	33	Non-significant
M16	33	Non-significant
M17	27	Significant
M18	20	Non-significant
M19	25	Significant
M2	47	Significant
M20	22	Non-significant
M21	25	Significant
M22	31	Significant
M23	23	Significant
M24	12	Excluded
M25	9	Excluded
M26	2	Excluded
M27	8	Excluded
M28	10	Excluded
M29	13	Excluded
M3	57	Significant
M30	5	Excluded
M31	4	Excluded
M4	40	Significant
M5	46	Significant
M6	36	Significant
M7	46	Significant
M8	38	Significant
M9	43	Significant
MZ	38	Non-significant

[truncated: 7 more sheets: Extended Data 2b, Extended Data 2c, Extended Data 3, Extended Data 7a, Extended Data 7b, Extended Data 7c, Extended Data 8]
